# Supplementary material for: Heterogeneity in Primary Productivity Influences Competitive Interactions between Red Deer and Alpine Chamois
Source: PLoS One. 2016 Jan 29;11(1):e0146458. doi: 10.1371/journal.pone.0146458 (PMC4732944; doi:10.1371/journal.pone.0146458)
Supplement: S1 Dataset — (XLSX) [file pone.0146458.s001.xlsx]

## Sheet: Tabelle1
Year	Chamois_Fuorn	Reddeer_Fuorn	Chamois_Trupchun	Reddeer_Trupchun
1990	377	497	108	465
1991	424	397	98	471
1992	518	414	92	428
1993	367	422	126	406
1994	593	382	135	339
1995	402	489	90	367
1996	557	522	169	378
1997	457	498	136	407
1998	459	539	125	404
1999	442	513	173	397
2000	490	453	169	434
2001	517	467	131	413
2002	647	532	123	462
2003	496	521	114	464
2004	614	478	191	489
2005	609	458	187	483
2006	559	458	151	441
2007	507	385	146	476
2008	563	465	119	635
2009	419	454	149	443
2010	323	354	198	462
2011	272	366	201	535
2012	484	500	174	564
2013	468	466	178	507
