# Supplementary material for: Heterogeneity in Primary Productivity Influences Competitive Interactions between Red Deer and Alpine Chamois
Source: PLoS One. 2016 Jan 29;11(1):e0146458. doi: 10.1371/journal.pone.0146458 (PMC4732944; doi:10.1371/journal.pone.0146458)
Supplement: S2 Dataset — (XLSX) [file pone.0146458.s002.xlsx]

## Sheet: Tabelle1
OBJECTID	Species	groupsize	area	year	month
910	chamois	1	Fuorn	1997	8
1212	chamois	4	Fuorn	1997	8
913	chamois	1	Fuorn	1997	8
917	chamois	2	Fuorn	1997	8
933	chamois	2	Fuorn	1997	8
871	chamois	1	Fuorn	1997	8
927	chamois	3	Fuorn	1997	8
900	chamois	1	Fuorn	1997	8
898	chamois	1	Fuorn	1997	8
1218	chamois	1	Fuorn	1997	8
940	chamois	11	Fuorn	1997	8
908	chamois	2	Fuorn	1997	8
916	chamois	1	Fuorn	1997	8
921	chamois	1	Fuorn	1997	8
1215	chamois	1	Fuorn	1997	8
1204	chamois	1	Fuorn	1997	8
909	chamois	2	Fuorn	1997	8
944	chamois	2	Fuorn	1997	8
863	chamois	4	Fuorn	1997	8
899	chamois	1	Fuorn	1997	8
884	chamois	1	Fuorn	1997	8
894	chamois	1	Fuorn	1997	8
873	chamois	1	Fuorn	1997	8
934	chamois	1	Fuorn	1997	8
1235	chamois	2	Fuorn	1997	8
943	chamois	1	Fuorn	1997	8
895	chamois	1	Fuorn	1997	8
866	chamois	2	Fuorn	1997	8
941	chamois	28	Fuorn	1997	8
872	chamois	1	Fuorn	1997	8
1224	chamois	1	Fuorn	1997	8
869	chamois	4	Fuorn	1997	8
926	chamois	3	Fuorn	1997	8
902	chamois	1	Fuorn	1997	8
1238	chamois	1	Fuorn	1997	8
923	chamois	1	Fuorn	1997	8
879	chamois	1	Fuorn	1997	8
919	chamois	1	Fuorn	1997	8
1233	chamois	1	Fuorn	1997	8
1983	chamois	16	Fuorn	1998	8
2387	chamois	1	Fuorn	1998	8
1978	chamois	1	Fuorn	1998	8
2053	chamois	1	Fuorn	1998	8
2068	chamois	1	Fuorn	1998	8
1992	chamois	3	Fuorn	1998	8
2391	chamois	1	Fuorn	1998	8
2108	chamois	1	Fuorn	1998	8
2002	chamois	2	Fuorn	1998	8
2087	chamois	2	Fuorn	1998	8
1977	chamois	1	Fuorn	1998	8
2070	chamois	1	Fuorn	1998	8
1979	chamois	1	Fuorn	1998	8
2110	chamois	2	Fuorn	1998	8
2090	chamois	1	Fuorn	1998	8
2109	chamois	1	Fuorn	1998	8
1996	chamois	1	Fuorn	1998	8
1981	chamois	1	Fuorn	1998	8
1985	chamois	1	Fuorn	1998	8
1997	chamois	1	Fuorn	1998	8
2107	chamois	1	Fuorn	1998	8
2082	chamois	2	Fuorn	1998	8
1995	chamois	1	Fuorn	1998	8
2106	chamois	1	Fuorn	1998	8
3112	chamois	1	Fuorn	1999	8
3132	chamois	1	Fuorn	1999	8
3126	chamois	1	Fuorn	1999	8
3169	chamois	1	Fuorn	1999	8
3118	chamois	1	Fuorn	1999	8
3093	chamois	1	Fuorn	1999	8
3149	chamois	3	Fuorn	1999	8
3177	chamois	3	Fuorn	1999	8
3137	chamois	1	Fuorn	1999	8
3083	chamois	3	Fuorn	1999	8
3127	chamois	10	Fuorn	1999	8
3106	chamois	3	Fuorn	1999	8
3158	chamois	2	Fuorn	1999	8
3123	chamois	1	Fuorn	1999	8
3153	chamois	1	Fuorn	1999	8
3164	chamois	3	Fuorn	1999	8
3070	chamois	1	Fuorn	1999	8
3182	chamois	1	Fuorn	1999	8
3130	chamois	1	Fuorn	1999	8
3116	chamois	1	Fuorn	1999	8
3097	chamois	1	Fuorn	1999	8
3096	chamois	2	Fuorn	1999	8
3098	chamois	1	Fuorn	1999	8
3180	chamois	13	Fuorn	1999	8
3152	chamois	2	Fuorn	1999	8
3078	chamois	2	Fuorn	1999	8
3099	chamois	2	Fuorn	1999	8
3100	chamois	1	Fuorn	1999	8
3089	chamois	2	Fuorn	1999	8
3134	chamois	1	Fuorn	1999	8
3162	chamois	5	Fuorn	1999	8
3108	chamois	1	Fuorn	1999	8
3163	chamois	4	Fuorn	1999	8
3115	chamois	1	Fuorn	1999	8
3175	chamois	2	Fuorn	1999	8
3178	chamois	7	Fuorn	1999	8
3174	chamois	2	Fuorn	1999	8
3129	chamois	10	Fuorn	1999	8
3168	chamois	3	Fuorn	1999	8
3120	chamois	2	Fuorn	1999	8
3157	chamois	1	Fuorn	1999	8
3110	chamois	3	Fuorn	1999	8
3156	chamois	1	Fuorn	1999	8
5443	chamois	1	Fuorn	2000	8
5480	chamois	1	Fuorn	2000	8
5446	chamois	2	Fuorn	2000	8
5475	chamois	1	Fuorn	2000	8
5451	chamois	11	Fuorn	2000	8
5444	chamois	1	Fuorn	2000	8
5434	chamois	5	Fuorn	2000	8
5436	chamois	1	Fuorn	2000	8
5447	chamois	4	Fuorn	2000	8
5497	chamois	1	Fuorn	2000	8
5464	chamois	10	Fuorn	2000	8
5483	chamois	4	Fuorn	2000	8
5495	chamois	1	Fuorn	2000	8
5471	chamois	16	Fuorn	2000	8
5450	chamois	1	Fuorn	2000	8
5452	chamois	2	Fuorn	2000	8
5456	chamois	1	Fuorn	2000	8
5439	chamois	1	Fuorn	2000	8
5474	chamois	9	Fuorn	2000	8
5522	chamois	1	Fuorn	2000	8
5455	chamois	8	Fuorn	2000	8
5453	chamois	1	Fuorn	2000	8
5437	chamois	1	Fuorn	2000	8
5472	chamois	1	Fuorn	2000	8
5476	chamois	1	Fuorn	2000	8
7176	chamois	22	Fuorn	2001	8
7317	chamois	1	Fuorn	2001	8
7299	chamois	37	Fuorn	2001	8
7352	chamois	2	Fuorn	2001	8
7346	chamois	1	Fuorn	2001	8
7319	chamois	4	Fuorn	2001	8
7329	chamois	6	Fuorn	2001	8
7342	chamois	2	Fuorn	2001	8
7182	chamois	5	Fuorn	2001	8
7183	chamois	1	Fuorn	2001	8
7154	chamois	1	Fuorn	2001	8
7152	chamois	3	Fuorn	2001	8
7292	chamois	2	Fuorn	2001	8
7160	chamois	3	Fuorn	2001	8
7166	chamois	2	Fuorn	2001	8
7300	chamois	4	Fuorn	2001	8
7290	chamois	2	Fuorn	2001	8
7285	chamois	4	Fuorn	2001	8
7309	chamois	3	Fuorn	2001	8
7177	chamois	2	Fuorn	2001	8
7137	chamois	7	Fuorn	2001	8
7282	chamois	4	Fuorn	2001	8
7163	chamois	1	Fuorn	2001	8
7339	chamois	3	Fuorn	2001	8
7283	chamois	1	Fuorn	2001	8
7348	chamois	1	Fuorn	2001	8
7314	chamois	7	Fuorn	2001	8
7287	chamois	1	Fuorn	2001	8
7175	chamois	1	Fuorn	2001	8
7304	chamois	1	Fuorn	2001	8
7297	chamois	5	Fuorn	2001	8
7308	chamois	1	Fuorn	2001	8
7323	chamois	2	Fuorn	2001	8
7128	chamois	6	Fuorn	2001	8
7354	chamois	1	Fuorn	2001	8
7311	chamois	16	Fuorn	2001	8
7284	chamois	2	Fuorn	2001	8
7322	chamois	3	Fuorn	2001	8
7318	chamois	2	Fuorn	2001	8
5691	chamois	11	Fuorn	2002	8
5689	chamois	13	Fuorn	2002	8
5654	chamois	1	Fuorn	2002	8
5607	chamois	1	Fuorn	2002	8
5651	chamois	1	Fuorn	2002	8
5622	chamois	5	Fuorn	2002	8
5686	chamois	1	Fuorn	2002	8
5627	chamois	12	Fuorn	2002	8
5602	chamois	1	Fuorn	2002	8
5619	chamois	1	Fuorn	2002	8
5684	chamois	1	Fuorn	2002	8
5697	chamois	3	Fuorn	2002	8
5617	chamois	1	Fuorn	2002	8
5653	chamois	8	Fuorn	2002	8
5690	chamois	2	Fuorn	2002	8
5687	chamois	2	Fuorn	2002	8
5688	chamois	19	Fuorn	2002	8
5672	chamois	2	Fuorn	2002	8
5698	chamois	2	Fuorn	2002	8
5628	chamois	1	Fuorn	2002	8
5630	chamois	1	Fuorn	2002	8
5666	chamois	4	Fuorn	2002	8
5655	chamois	11	Fuorn	2002	8
5674	chamois	12	Fuorn	2002	8
5692	chamois	15	Fuorn	2002	8
5682	chamois	7	Fuorn	2002	8
5618	chamois	1	Fuorn	2002	8
5710	chamois	1	Fuorn	2002	8
6645	chamois	19	Fuorn	2003	8
6649	chamois	3	Fuorn	2003	8
6699	chamois	6	Fuorn	2003	8
6689	chamois	4	Fuorn	2003	8
6626	chamois	2	Fuorn	2003	8
6643	chamois	3	Fuorn	2003	8
6697	chamois	1	Fuorn	2003	8
6647	chamois	5	Fuorn	2003	8
6629	chamois	12	Fuorn	2003	8
6681	chamois	2	Fuorn	2003	8
6695	chamois	1	Fuorn	2003	8
6799	chamois	14	Fuorn	2003	8
6672	chamois	2	Fuorn	2003	8
6693	chamois	1	Fuorn	2003	8
6636	chamois	1	Fuorn	2003	8
6800	chamois	3	Fuorn	2003	8
6650	chamois	2	Fuorn	2003	8
6803	chamois	6	Fuorn	2003	8
6688	chamois	10	Fuorn	2003	8
6655	chamois	1	Fuorn	2003	8
6667	chamois	1	Fuorn	2003	8
6797	chamois	1	Fuorn	2003	8
6622	chamois	1	Fuorn	2003	8
6670	chamois	2	Fuorn	2003	8
3376	chamois	1	Fuorn	2004	8
3693	chamois	5	Fuorn	2004	8
3715	chamois	6	Fuorn	2004	8
3378	chamois	1	Fuorn	2004	8
3704	chamois	1	Fuorn	2004	8
3368	chamois	1	Fuorn	2004	8
3365	chamois	2	Fuorn	2004	8
3381	chamois	1	Fuorn	2004	8
3697	chamois	2	Fuorn	2004	8
3360	chamois	1	Fuorn	2004	8
3354	chamois	1	Fuorn	2004	8
3382	chamois	26	Fuorn	2004	8
3686	chamois	8	Fuorn	2004	8
3359	chamois	1	Fuorn	2004	8
3699	chamois	3	Fuorn	2004	8
3350	chamois	2	Fuorn	2004	8
3690	chamois	1	Fuorn	2004	8
3706	chamois	1	Fuorn	2004	8
3722	chamois	10	Fuorn	2004	8
3373	chamois	1	Fuorn	2004	8
3701	chamois	2	Fuorn	2004	8
3732	chamois	2	Fuorn	2004	8
3725	chamois	2	Fuorn	2004	8
4212	chamois	2	Fuorn	2005	8
4213	chamois	1	Fuorn	2005	8
4206	chamois	9	Fuorn	2005	8
4178	chamois	1	Fuorn	2005	8
4219	chamois	10	Fuorn	2005	8
4177	chamois	2	Fuorn	2005	8
4229	chamois	2	Fuorn	2005	8
4231	chamois	1	Fuorn	2005	8
4218	chamois	17	Fuorn	2005	8
4209	chamois	6	Fuorn	2005	8
4217	chamois	11	Fuorn	2005	8
4184	chamois	1	Fuorn	2005	8
4225	chamois	1	Fuorn	2005	8
4221	chamois	3	Fuorn	2005	8
4202	chamois	2	Fuorn	2005	8
4232	chamois	2	Fuorn	2005	8
4240	chamois	4	Fuorn	2005	8
5017	chamois	1	Fuorn	2006	8
5070	chamois	1	Fuorn	2006	8
5018	chamois	1	Fuorn	2006	8
5076	chamois	7	Fuorn	2006	8
5101	chamois	31	Fuorn	2006	8
5040	chamois	1	Fuorn	2006	8
5082	chamois	1	Fuorn	2006	8
5039	chamois	1	Fuorn	2006	8
5062	chamois	1	Fuorn	2006	8
5034	chamois	1	Fuorn	2006	8
5089	chamois	1	Fuorn	2006	8
5025	chamois	6	Fuorn	2006	8
5046	chamois	5	Fuorn	2006	8
5020	chamois	7	Fuorn	2006	8
5045	chamois	1	Fuorn	2006	8
5083	chamois	1	Fuorn	2006	8
5104	chamois	2	Fuorn	2006	8
5072	chamois	22	Fuorn	2006	8
5103	chamois	1	Fuorn	2006	8
5013	chamois	1	Fuorn	2006	8
5019	chamois	1	Fuorn	2006	8
5043	chamois	1	Fuorn	2006	8
5056	chamois	5	Fuorn	2006	8
5094	chamois	1	Fuorn	2006	8
5060	chamois	1	Fuorn	2006	8
5066	chamois	1	Fuorn	2006	8
5036	chamois	3	Fuorn	2006	8
5038	chamois	1	Fuorn	2006	8
5029	chamois	1	Fuorn	2006	8
5031	chamois	1	Fuorn	2006	8
5014	chamois	2	Fuorn	2006	8
5080	chamois	1	Fuorn	2006	8
5097	chamois	1	Fuorn	2006	8
1931	chamois	11	Fuorn	2008	8
1934	chamois	3	Fuorn	2008	8
1967	chamois	4	Fuorn	2008	8
1937	chamois	1	Fuorn	2008	8
1965	chamois	1	Fuorn	2008	8
1955	chamois	1	Fuorn	2008	8
1910	chamois	1	Fuorn	2008	8
1969	chamois	1	Fuorn	2008	8
1950	chamois	3	Fuorn	2008	8
1933	chamois	5	Fuorn	2008	8
2251	chamois	1	Fuorn	2008	8
2257	chamois	1	Fuorn	2008	8
2276	chamois	18	Fuorn	2008	8
2248	chamois	10	Fuorn	2008	8
1952	chamois	6	Fuorn	2008	8
1908	chamois	1	Fuorn	2008	8
1921	chamois	3	Fuorn	2008	8
2249	chamois	2	Fuorn	2008	8
1953	chamois	1	Fuorn	2008	8
2250	chamois	1	Fuorn	2008	8
1970	chamois	5	Fuorn	2008	8
1961	chamois	1	Fuorn	2008	8
2260	chamois	1	Fuorn	2008	8
1936	chamois	1	Fuorn	2008	8
2247	chamois	17	Fuorn	2008	8
1919	chamois	2	Fuorn	2008	8
1930	chamois	22	Fuorn	2008	8
7769	chamois	3	Fuorn	2009	8
408	chamois	1	Fuorn	2009	8
7779	chamois	15	Fuorn	2009	8
1300	chamois	5	Fuorn	2009	8
7770	chamois	8	Fuorn	2009	8
412	chamois	16	Fuorn	2009	8
1327	chamois	5	Fuorn	2009	8
1315	chamois	25	Fuorn	2009	8
1321	chamois	1	Fuorn	2009	8
1332	chamois	1	Fuorn	2009	8
1329	chamois	1	Fuorn	2009	8
1316	chamois	1	Fuorn	2009	8
409	chamois	1	Fuorn	2009	8
1310	chamois	4	Fuorn	2009	8
406	chamois	1	Fuorn	2009	8
1326	chamois	2	Fuorn	2009	8
1328	chamois	1	Fuorn	2009	8
7666	chamois	1	Fuorn	2009	8
397	chamois	2	Fuorn	2009	8
8133	chamois	2	Fuorn	2010	8
8222	chamois	7	Fuorn	2010	8
8152	chamois	1	Fuorn	2010	8
8210	chamois	4	Fuorn	2010	8
8162	chamois	17	Fuorn	2010	8
8148	chamois	1	Fuorn	2010	8
8213	chamois	1	Fuorn	2010	8
8199	chamois	2	Fuorn	2010	8
8226	chamois	13	Fuorn	2010	8
8188	chamois	1	Fuorn	2010	8
8223	chamois	2	Fuorn	2010	8
8187	chamois	18	Fuorn	2010	8
8211	chamois	3	Fuorn	2010	8
8202	chamois	16	Fuorn	2010	8
8149	chamois	5	Fuorn	2010	8
8158	chamois	6	Fuorn	2010	8
8157	chamois	1	Fuorn	2010	8
8134	chamois	13	Fuorn	2010	8
8208	chamois	1	Fuorn	2010	8
8212	chamois	5	Fuorn	2010	8
8215	chamois	1	Fuorn	2010	8
8203	chamois	4	Fuorn	2010	8
8174	chamois	1	Fuorn	2010	8
8189	chamois	1	Fuorn	2010	8
8884	chamois	1	Fuorn	2011	8
8882	chamois	9	Fuorn	2011	8
8986	chamois	1	Fuorn	2011	8
8897	chamois	1	Fuorn	2011	8
8896	chamois	1	Fuorn	2011	8
8885	chamois	1	Fuorn	2011	8
9048	chamois	1	Fuorn	2011	8
8998	chamois	2	Fuorn	2011	8
9023	chamois	13	Fuorn	2011	8
9005	chamois	1	Fuorn	2011	8
8840	chamois	2	Fuorn	2011	8
9060	chamois	1	Fuorn	2011	8
8902	chamois	1	Fuorn	2011	8
8985	chamois	15	Fuorn	2011	8
9062	chamois	1	Fuorn	2011	8
9024	chamois	5	Fuorn	2011	8
9033	chamois	1	Fuorn	2011	8
8834	chamois	11	Fuorn	2011	8
9058	chamois	1	Fuorn	2011	8
9004	chamois	3	Fuorn	2011	8
9041	chamois	1	Fuorn	2011	8
8853	chamois	14	Fuorn	2011	8
8886	chamois	1	Fuorn	2011	8
9061	chamois	1	Fuorn	2011	8
9044	chamois	1	Fuorn	2011	8
8999	chamois	3	Fuorn	2011	8
9047	chamois	5	Fuorn	2011	8
8847	chamois	2	Fuorn	2011	8
9001	chamois	1	Fuorn	2011	8
8911	chamois	4	Fuorn	2011	8
8843	chamois	2	Fuorn	2011	8
8870	chamois	1	Fuorn	2011	8
9016	chamois	1	Fuorn	2011	8
9043	chamois	5	Fuorn	2011	8
9054	chamois	9	Fuorn	2011	8
9027	chamois	1	Fuorn	2011	8
8872	chamois	1	Fuorn	2011	8
8849	chamois	1	Fuorn	2011	8
8894	chamois	1	Fuorn	2011	8
8916	chamois	5	Fuorn	2011	8
8875	chamois	24	Fuorn	2011	8
8898	chamois	1	Fuorn	2011	8
9056	chamois	1	Fuorn	2011	8
8866	chamois	1	Fuorn	2011	8
8903	chamois	2	Fuorn	2011	8
8877	chamois	5	Fuorn	2011	8
9909	chamois	1	Fuorn	2012	8
9927	chamois	1	Fuorn	2012	8
9852	chamois	1	Fuorn	2012	8
9894	chamois	1	Fuorn	2012	8
9893	chamois	1	Fuorn	2012	8
9854	chamois	3	Fuorn	2012	8
9877	chamois	1	Fuorn	2012	8
9925	chamois	3	Fuorn	2012	8
9846	chamois	5	Fuorn	2012	8
9921	chamois	13	Fuorn	2012	8
9916	chamois	1	Fuorn	2012	8
9883	chamois	1	Fuorn	2012	8
9908	chamois	1	Fuorn	2012	8
9923	chamois	2	Fuorn	2012	8
9931	chamois	6	Fuorn	2012	8
9913	chamois	1	Fuorn	2012	8
9906	chamois	1	Fuorn	2012	8
9853	chamois	1	Fuorn	2012	8
9882	chamois	1	Fuorn	2012	8
9898	chamois	1	Fuorn	2012	8
9932	chamois	1	Fuorn	2012	8
9899	chamois	3	Fuorn	2012	8
9875	chamois	3	Fuorn	2012	8
9855	chamois	1	Fuorn	2012	8
9874	chamois	2	Fuorn	2012	8
9890	chamois	33	Fuorn	2012	8
9926	chamois	1	Fuorn	2012	8
9841	chamois	19	Fuorn	2012	8
9912	chamois	8	Fuorn	2012	8
9928	chamois	3	Fuorn	2012	8
10886	chamois	15	Fuorn	2013	8
10865	chamois	1	Fuorn	2013	8
10829	chamois	1	Fuorn	2013	8
10859	chamois	2	Fuorn	2013	8
10825	chamois	3	Fuorn	2013	8
10831	chamois	8	Fuorn	2013	8
10817	chamois	3	Fuorn	2013	8
10784	chamois	1	Fuorn	2013	8
10779	chamois	11	Fuorn	2013	8
10835	chamois	3	Fuorn	2013	8
10806	chamois	2	Fuorn	2013	8
10857	chamois	9	Fuorn	2013	8
10837	chamois	1	Fuorn	2013	8
10853	chamois	2	Fuorn	2013	8
10885	chamois	1	Fuorn	2013	8
10841	chamois	1	Fuorn	2013	8
10782	chamois	20	Fuorn	2013	8
10845	chamois	8	Fuorn	2013	8
10874	chamois	1	Fuorn	2013	8
10799	chamois	13	Fuorn	2013	8
10780	chamois	2	Fuorn	2013	8
10881	chamois	2	Fuorn	2013	8
10860	chamois	2	Fuorn	2013	8
10866	chamois	1	Fuorn	2013	8
10842	chamois	2	Fuorn	2013	8
10803	chamois	5	Fuorn	2013	8
904	reddeer	9	Fuorn	1997	8
890	reddeer	9	Fuorn	1997	8
888	reddeer	3	Fuorn	1997	8
867	reddeer	1	Fuorn	1997	8
1211	reddeer	8	Fuorn	1997	8
1226	reddeer	5	Fuorn	1997	8
930	reddeer	11	Fuorn	1997	8
1228	reddeer	8	Fuorn	1997	8
1229	reddeer	4	Fuorn	1997	8
936	reddeer	2	Fuorn	1997	8
875	reddeer	2	Fuorn	1997	8
1216	reddeer	4	Fuorn	1997	8
1208	reddeer	8	Fuorn	1997	8
906	reddeer	3	Fuorn	1997	8
1220	reddeer	3	Fuorn	1997	8
1222	reddeer	2	Fuorn	1997	8
920	reddeer	2	Fuorn	1997	8
939	reddeer	2	Fuorn	1997	8
1232	reddeer	4	Fuorn	1997	8
865	reddeer	5	Fuorn	1997	8
1213	reddeer	3	Fuorn	1997	8
883	reddeer	9	Fuorn	1997	8
874	reddeer	1	Fuorn	1997	8
897	reddeer	4	Fuorn	1997	8
1210	reddeer	6	Fuorn	1997	8
1240	reddeer	7	Fuorn	1997	8
931	reddeer	1	Fuorn	1997	8
1206	reddeer	10	Fuorn	1997	8
1231	reddeer	5	Fuorn	1997	8
1202	reddeer	3	Fuorn	1997	8
1209	reddeer	2	Fuorn	1997	8
929	reddeer	23	Fuorn	1997	8
1207	reddeer	1	Fuorn	1997	8
891	reddeer	7	Fuorn	1997	8
912	reddeer	5	Fuorn	1997	8
1221	reddeer	2	Fuorn	1997	8
892	reddeer	13	Fuorn	1997	8
1223	reddeer	5	Fuorn	1997	8
1217	reddeer	2	Fuorn	1997	8
1227	reddeer	1	Fuorn	1997	8
1994	reddeer	1	Fuorn	1998	8
2052	reddeer	5	Fuorn	1998	8
2076	reddeer	18	Fuorn	1998	8
1980	reddeer	3	Fuorn	1998	8
2080	reddeer	2	Fuorn	1998	8
2081	reddeer	17	Fuorn	1998	8
2078	reddeer	3	Fuorn	1998	8
2100	reddeer	2	Fuorn	1998	8
2066	reddeer	4	Fuorn	1998	8
2083	reddeer	3	Fuorn	1998	8
2098	reddeer	2	Fuorn	1998	8
1988	reddeer	1	Fuorn	1998	8
2086	reddeer	6	Fuorn	1998	8
1987	reddeer	6	Fuorn	1998	8
1982	reddeer	4	Fuorn	1998	8
2069	reddeer	2	Fuorn	1998	8
2075	reddeer	4	Fuorn	1998	8
2105	reddeer	1	Fuorn	1998	8
2097	reddeer	4	Fuorn	1998	8
2051	reddeer	4	Fuorn	1998	8
2389	reddeer	2	Fuorn	1998	8
1989	reddeer	2	Fuorn	1998	8
2088	reddeer	6	Fuorn	1998	8
2089	reddeer	2	Fuorn	1998	8
2077	reddeer	3	Fuorn	1998	8
3101	reddeer	5	Fuorn	1999	8
3072	reddeer	2	Fuorn	1999	8
3090	reddeer	2	Fuorn	1999	8
3172	reddeer	3	Fuorn	1999	8
3062	reddeer	2	Fuorn	1999	8
3076	reddeer	8	Fuorn	1999	8
3179	reddeer	6	Fuorn	1999	8
3086	reddeer	2	Fuorn	1999	8
3133	reddeer	4	Fuorn	1999	8
3131	reddeer	9	Fuorn	1999	8
3077	reddeer	5	Fuorn	1999	8
3145	reddeer	5	Fuorn	1999	8
3095	reddeer	1	Fuorn	1999	8
3159	reddeer	4	Fuorn	1999	8
3173	reddeer	2	Fuorn	1999	8
3067	reddeer	1	Fuorn	1999	8
3103	reddeer	2	Fuorn	1999	8
3146	reddeer	2	Fuorn	1999	8
3087	reddeer	1	Fuorn	1999	8
3128	reddeer	4	Fuorn	1999	8
3122	reddeer	2	Fuorn	1999	8
3119	reddeer	4	Fuorn	1999	8
3170	reddeer	4	Fuorn	1999	8
3148	reddeer	2	Fuorn	1999	8
3082	reddeer	2	Fuorn	1999	8
5470	reddeer	5	Fuorn	2000	8
5487	reddeer	5	Fuorn	2000	8
5498	reddeer	1	Fuorn	2000	8
5435	reddeer	6	Fuorn	2000	8
5477	reddeer	2	Fuorn	2000	8
5492	reddeer	7	Fuorn	2000	8
5468	reddeer	9	Fuorn	2000	8
5441	reddeer	3	Fuorn	2000	8
5459	reddeer	5	Fuorn	2000	8
5473	reddeer	5	Fuorn	2000	8
5442	reddeer	8	Fuorn	2000	8
5490	reddeer	3	Fuorn	2000	8
5462	reddeer	1	Fuorn	2000	8
5484	reddeer	4	Fuorn	2000	8
5500	reddeer	2	Fuorn	2000	8
7150	reddeer	7	Fuorn	2001	8
7138	reddeer	2	Fuorn	2001	8
7184	reddeer	3	Fuorn	2001	8
7134	reddeer	2	Fuorn	2001	8
7171	reddeer	8	Fuorn	2001	8
7305	reddeer	1	Fuorn	2001	8
7139	reddeer	2	Fuorn	2001	8
7291	reddeer	8	Fuorn	2001	8
7296	reddeer	4	Fuorn	2001	8
7173	reddeer	7	Fuorn	2001	8
7167	reddeer	5	Fuorn	2001	8
7303	reddeer	6	Fuorn	2001	8
7145	reddeer	3	Fuorn	2001	8
7131	reddeer	3	Fuorn	2001	8
7147	reddeer	3	Fuorn	2001	8
7334	reddeer	4	Fuorn	2001	8
7298	reddeer	2	Fuorn	2001	8
7306	reddeer	6	Fuorn	2001	8
7301	reddeer	3	Fuorn	2001	8
7141	reddeer	4	Fuorn	2001	8
7325	reddeer	1	Fuorn	2001	8
7140	reddeer	2	Fuorn	2001	8
7158	reddeer	2	Fuorn	2001	8
7174	reddeer	3	Fuorn	2001	8
7310	reddeer	5	Fuorn	2001	8
7345	reddeer	2	Fuorn	2001	8
7133	reddeer	2	Fuorn	2001	8
5606	reddeer	2	Fuorn	2002	8
5611	reddeer	2	Fuorn	2002	8
5613	reddeer	3	Fuorn	2002	8
5603	reddeer	4	Fuorn	2002	8
5615	reddeer	2	Fuorn	2002	8
5656	reddeer	2	Fuorn	2002	8
5633	reddeer	1	Fuorn	2002	8
5635	reddeer	3	Fuorn	2002	8
5616	reddeer	1	Fuorn	2002	8
5629	reddeer	4	Fuorn	2002	8
5610	reddeer	3	Fuorn	2002	8
5605	reddeer	3	Fuorn	2002	8
5609	reddeer	5	Fuorn	2002	8
5632	reddeer	1	Fuorn	2002	8
5678	reddeer	3	Fuorn	2002	8
5624	reddeer	4	Fuorn	2002	8
5640	reddeer	8	Fuorn	2002	8
5642	reddeer	6	Fuorn	2002	8
5636	reddeer	4	Fuorn	2002	8
5614	reddeer	2	Fuorn	2002	8
5676	reddeer	4	Fuorn	2002	8
5644	reddeer	28	Fuorn	2002	8
5608	reddeer	3	Fuorn	2002	8
5661	reddeer	3	Fuorn	2002	8
5663	reddeer	2	Fuorn	2002	8
5601	reddeer	3	Fuorn	2002	8
5670	reddeer	1	Fuorn	2002	8
5641	reddeer	5	Fuorn	2002	8
5660	reddeer	3	Fuorn	2002	8
5673	reddeer	4	Fuorn	2002	8
5612	reddeer	1	Fuorn	2002	8
6666	reddeer	2	Fuorn	2003	8
6640	reddeer	8	Fuorn	2003	8
6668	reddeer	4	Fuorn	2003	8
6615	reddeer	9	Fuorn	2003	8
6683	reddeer	4	Fuorn	2003	8
6630	reddeer	2	Fuorn	2003	8
6628	reddeer	2	Fuorn	2003	8
6801	reddeer	20	Fuorn	2003	8
6614	reddeer	12	Fuorn	2003	8
6684	reddeer	5	Fuorn	2003	8
6660	reddeer	5	Fuorn	2003	8
6613	reddeer	2	Fuorn	2003	8
6661	reddeer	3	Fuorn	2003	8
6680	reddeer	2	Fuorn	2003	8
6656	reddeer	13	Fuorn	2003	8
6657	reddeer	3	Fuorn	2003	8
6653	reddeer	5	Fuorn	2003	8
6665	reddeer	1	Fuorn	2003	8
6652	reddeer	5	Fuorn	2003	8
6658	reddeer	14	Fuorn	2003	8
6644	reddeer	13	Fuorn	2003	8
6638	reddeer	4	Fuorn	2003	8
6679	reddeer	2	Fuorn	2003	8
3670	reddeer	6	Fuorn	2004	8
3714	reddeer	2	Fuorn	2004	8
3694	reddeer	3	Fuorn	2004	8
3713	reddeer	2	Fuorn	2004	8
3352	reddeer	2	Fuorn	2004	8
3349	reddeer	3	Fuorn	2004	8
3671	reddeer	5	Fuorn	2004	8
3687	reddeer	2	Fuorn	2004	8
3363	reddeer	5	Fuorn	2004	8
3698	reddeer	13	Fuorn	2004	8
3691	reddeer	4	Fuorn	2004	8
3683	reddeer	3	Fuorn	2004	8
3678	reddeer	6	Fuorn	2004	8
3668	reddeer	2	Fuorn	2004	8
3356	reddeer	1	Fuorn	2004	8
3716	reddeer	9	Fuorn	2004	8
3665	reddeer	1	Fuorn	2004	8
3664	reddeer	3	Fuorn	2004	8
3353	reddeer	3	Fuorn	2004	8
3658	reddeer	3	Fuorn	2004	8
3705	reddeer	2	Fuorn	2004	8
3357	reddeer	4	Fuorn	2004	8
3685	reddeer	1	Fuorn	2004	8
3718	reddeer	4	Fuorn	2004	8
3659	reddeer	2	Fuorn	2004	8
3680	reddeer	2	Fuorn	2004	8
3688	reddeer	4	Fuorn	2004	8
3700	reddeer	3	Fuorn	2004	8
3712	reddeer	2	Fuorn	2004	8
4215	reddeer	4	Fuorn	2005	8
4224	reddeer	2	Fuorn	2005	8
4190	reddeer	8	Fuorn	2005	8
4180	reddeer	9	Fuorn	2005	8
4200	reddeer	5	Fuorn	2005	8
4236	reddeer	2	Fuorn	2005	8
4191	reddeer	4	Fuorn	2005	8
4216	reddeer	1	Fuorn	2005	8
4235	reddeer	2	Fuorn	2005	8
4210	reddeer	10	Fuorn	2005	8
4176	reddeer	4	Fuorn	2005	8
4205	reddeer	5	Fuorn	2005	8
4187	reddeer	1	Fuorn	2005	8
4220	reddeer	1	Fuorn	2005	8
5054	reddeer	2	Fuorn	2006	8
5042	reddeer	2	Fuorn	2006	8
5008	reddeer	1	Fuorn	2006	8
5010	reddeer	2	Fuorn	2006	8
5009	reddeer	3	Fuorn	2006	8
5026	reddeer	5	Fuorn	2006	8
5011	reddeer	1	Fuorn	2006	8
5049	reddeer	8	Fuorn	2006	8
5081	reddeer	11	Fuorn	2006	8
5032	reddeer	8	Fuorn	2006	8
5015	reddeer	1	Fuorn	2006	8
5021	reddeer	12	Fuorn	2006	8
5024	reddeer	5	Fuorn	2006	8
5050	reddeer	4	Fuorn	2006	8
5022	reddeer	11	Fuorn	2006	8
5035	reddeer	4	Fuorn	2006	8
5012	reddeer	3	Fuorn	2006	8
5037	reddeer	2	Fuorn	2006	8
5055	reddeer	1	Fuorn	2006	8
5016	reddeer	8	Fuorn	2006	8
5033	reddeer	4	Fuorn	2006	8
5077	reddeer	1	Fuorn	2006	8
5057	reddeer	5	Fuorn	2006	8
1940	reddeer	5	Fuorn	2008	8
2269	reddeer	3	Fuorn	2008	8
2258	reddeer	3	Fuorn	2008	8
1943	reddeer	3	Fuorn	2008	8
1941	reddeer	1	Fuorn	2008	8
1924	reddeer	4	Fuorn	2008	8
2254	reddeer	5	Fuorn	2008	8
1964	reddeer	4	Fuorn	2008	8
2290	reddeer	3	Fuorn	2008	8
2256	reddeer	4	Fuorn	2008	8
2288	reddeer	10	Fuorn	2008	8
1946	reddeer	2	Fuorn	2008	8
1923	reddeer	6	Fuorn	2008	8
1916	reddeer	3	Fuorn	2008	8
1944	reddeer	1	Fuorn	2008	8
2268	reddeer	3	Fuorn	2008	8
2277	reddeer	9	Fuorn	2008	8
1912	reddeer	21	Fuorn	2008	8
2278	reddeer	5	Fuorn	2008	8
2271	reddeer	3	Fuorn	2008	8
2265	reddeer	6	Fuorn	2008	8
1947	reddeer	2	Fuorn	2008	8
2284	reddeer	2	Fuorn	2008	8
1917	reddeer	6	Fuorn	2008	8
1928	reddeer	5	Fuorn	2008	8
1915	reddeer	7	Fuorn	2008	8
1948	reddeer	2	Fuorn	2008	8
1939	reddeer	3	Fuorn	2008	8
1960	reddeer	4	Fuorn	2008	8
1929	reddeer	6	Fuorn	2008	8
2270	reddeer	5	Fuorn	2008	8
1945	reddeer	3	Fuorn	2008	8
7660	reddeer	4	Fuorn	2009	8
1320	reddeer	4	Fuorn	2009	8
7777	reddeer	6	Fuorn	2009	8
7775	reddeer	5	Fuorn	2009	8
7771	reddeer	1	Fuorn	2009	8
416	reddeer	1	Fuorn	2009	8
1297	reddeer	7	Fuorn	2009	8
1319	reddeer	1	Fuorn	2009	8
1295	reddeer	2	Fuorn	2009	8
413	reddeer	2	Fuorn	2009	8
7765	reddeer	3	Fuorn	2009	8
1296	reddeer	5	Fuorn	2009	8
1324	reddeer	6	Fuorn	2009	8
405	reddeer	4	Fuorn	2009	8
1307	reddeer	2	Fuorn	2009	8
1323	reddeer	12	Fuorn	2009	8
1308	reddeer	2	Fuorn	2009	8
1309	reddeer	6	Fuorn	2009	8
7662	reddeer	3	Fuorn	2009	8
1325	reddeer	6	Fuorn	2009	8
420	reddeer	7	Fuorn	2009	8
1306	reddeer	2	Fuorn	2009	8
7776	reddeer	5	Fuorn	2009	8
7772	reddeer	1	Fuorn	2009	8
7661	reddeer	1	Fuorn	2009	8
404	reddeer	2	Fuorn	2009	8
8178	reddeer	6	Fuorn	2010	8
8145	reddeer	2	Fuorn	2010	8
8221	reddeer	2	Fuorn	2010	8
8161	reddeer	12	Fuorn	2010	8
8143	reddeer	1	Fuorn	2010	8
8139	reddeer	1	Fuorn	2010	8
8217	reddeer	8	Fuorn	2010	8
8146	reddeer	2	Fuorn	2010	8
8195	reddeer	1	Fuorn	2010	8
8169	reddeer	4	Fuorn	2010	8
8151	reddeer	6	Fuorn	2010	8
8136	reddeer	1	Fuorn	2010	8
8190	reddeer	3	Fuorn	2010	8
8142	reddeer	3	Fuorn	2010	8
8186	reddeer	2	Fuorn	2010	8
8159	reddeer	2	Fuorn	2010	8
8183	reddeer	5	Fuorn	2010	8
8191	reddeer	3	Fuorn	2010	8
8140	reddeer	1	Fuorn	2010	8
8128	reddeer	2	Fuorn	2010	8
8165	reddeer	2	Fuorn	2010	8
8144	reddeer	1	Fuorn	2010	8
8141	reddeer	3	Fuorn	2010	8
8147	reddeer	2	Fuorn	2010	8
8180	reddeer	5	Fuorn	2010	8
8171	reddeer	3	Fuorn	2010	8
8170	reddeer	7	Fuorn	2010	8
8179	reddeer	4	Fuorn	2010	8
9007	reddeer	6	Fuorn	2011	8
9032	reddeer	3	Fuorn	2011	8
8881	reddeer	4	Fuorn	2011	8
9011	reddeer	1	Fuorn	2011	8
8908	reddeer	6	Fuorn	2011	8
8893	reddeer	2	Fuorn	2011	8
8913	reddeer	1	Fuorn	2011	8
8888	reddeer	4	Fuorn	2011	8
9013	reddeer	2	Fuorn	2011	8
8906	reddeer	11	Fuorn	2011	8
8905	reddeer	10	Fuorn	2011	8
9051	reddeer	6	Fuorn	2011	8
9036	reddeer	1	Fuorn	2011	8
8871	reddeer	2	Fuorn	2011	8
9021	reddeer	3	Fuorn	2011	8
8918	reddeer	1	Fuorn	2011	8
9008	reddeer	7	Fuorn	2011	8
9014	reddeer	3	Fuorn	2011	8
8860	reddeer	11	Fuorn	2011	8
9034	reddeer	1	Fuorn	2011	8
8895	reddeer	7	Fuorn	2011	8
8862	reddeer	2	Fuorn	2011	8
8910	reddeer	1	Fuorn	2011	8
8876	reddeer	2	Fuorn	2011	8
8868	reddeer	1	Fuorn	2011	8
9049	reddeer	2	Fuorn	2011	8
8915	reddeer	9	Fuorn	2011	8
9052	reddeer	4	Fuorn	2011	8
9002	reddeer	2	Fuorn	2011	8
8854	reddeer	3	Fuorn	2011	8
9035	reddeer	1	Fuorn	2011	8
9012	reddeer	3	Fuorn	2011	8
8859	reddeer	5	Fuorn	2011	8
9031	reddeer	6	Fuorn	2011	8
8861	reddeer	4	Fuorn	2011	8
8874	reddeer	2	Fuorn	2011	8
9010	reddeer	6	Fuorn	2011	8
8917	reddeer	2	Fuorn	2011	8
8889	reddeer	1	Fuorn	2011	8
8844	reddeer	3	Fuorn	2011	8
9059	reddeer	7	Fuorn	2011	8
8858	reddeer	2	Fuorn	2011	8
8850	reddeer	4	Fuorn	2011	8
9040	reddeer	6	Fuorn	2011	8
9053	reddeer	1	Fuorn	2011	8
8863	reddeer	3	Fuorn	2011	8
9930	reddeer	2	Fuorn	2012	8
9843	reddeer	3	Fuorn	2012	8
9922	reddeer	2	Fuorn	2012	8
9848	reddeer	2	Fuorn	2012	8
9907	reddeer	1	Fuorn	2012	8
9870	reddeer	4	Fuorn	2012	8
9856	reddeer	2	Fuorn	2012	8
9900	reddeer	5	Fuorn	2012	8
9889	reddeer	2	Fuorn	2012	8
9888	reddeer	2	Fuorn	2012	8
9885	reddeer	6	Fuorn	2012	8
9838	reddeer	2	Fuorn	2012	8
9871	reddeer	9	Fuorn	2012	8
9924	reddeer	1	Fuorn	2012	8
9884	reddeer	3	Fuorn	2012	8
9886	reddeer	6	Fuorn	2012	8
9858	reddeer	11	Fuorn	2012	8
9915	reddeer	6	Fuorn	2012	8
9872	reddeer	10	Fuorn	2012	8
9929	reddeer	1	Fuorn	2012	8
9914	reddeer	1	Fuorn	2012	8
9905	reddeer	5	Fuorn	2012	8
10786	reddeer	2	Fuorn	2013	8
10816	reddeer	2	Fuorn	2013	8
10826	reddeer	8	Fuorn	2013	8
10824	reddeer	3	Fuorn	2013	8
10836	reddeer	3	Fuorn	2013	8
10851	reddeer	5	Fuorn	2013	8
10815	reddeer	6	Fuorn	2013	8
10880	reddeer	6	Fuorn	2013	8
10870	reddeer	5	Fuorn	2013	8
10867	reddeer	3	Fuorn	2013	8
10869	reddeer	8	Fuorn	2013	8
10807	reddeer	3	Fuorn	2013	8
10796	reddeer	3	Fuorn	2013	8
10823	reddeer	6	Fuorn	2013	8
10811	reddeer	6	Fuorn	2013	8
10861	reddeer	18	Fuorn	2013	8
10832	reddeer	4	Fuorn	2013	8
10821	reddeer	6	Fuorn	2013	8
10809	reddeer	4	Fuorn	2013	8
10879	reddeer	1	Fuorn	2013	8
10820	reddeer	5	Fuorn	2013	8
10839	reddeer	6	Fuorn	2013	8
10868	reddeer	8	Fuorn	2013	8
10871	reddeer	6	Fuorn	2013	8
10797	reddeer	4	Fuorn	2013	8
10793	reddeer	2	Fuorn	2013	8
10872	reddeer	6	Fuorn	2013	8
10856	reddeer	3	Fuorn	2013	8
10800	reddeer	2	Fuorn	2013	8
10819	reddeer	5	Fuorn	2013	8
10846	reddeer	3	Fuorn	2013	8
1137	chamois	4	Trupchun	1997	8
1156	chamois	1	Trupchun	1997	8
1167	chamois	1	Trupchun	1997	8
1150	chamois	1	Trupchun	1997	8
1164	chamois	1	Trupchun	1997	8
1192	chamois	3	Trupchun	1997	8
1140	chamois	7	Trupchun	1997	8
1183	chamois	1	Trupchun	1997	8
1142	chamois	5	Trupchun	1997	8
1130	chamois	1	Trupchun	1997	8
1177	chamois	1	Trupchun	1997	8
1132	chamois	1	Trupchun	1997	8
1154	chamois	1	Trupchun	1997	8
1168	chamois	1	Trupchun	1997	8
1198	chamois	1	Trupchun	1997	8
1610	chamois	16	Trupchun	1998	8
2037	chamois	1	Trupchun	1998	8
2026	chamois	8	Trupchun	1998	8
2015	chamois	1	Trupchun	1998	8
2025	chamois	1	Trupchun	1998	8
2010	chamois	1	Trupchun	1998	8
2043	chamois	7	Trupchun	1998	8
1608	chamois	13	Trupchun	1998	8
2009	chamois	38	Trupchun	1998	8
1612	chamois	1	Trupchun	1998	8
2048	chamois	4	Trupchun	1998	8
2020	chamois	4	Trupchun	1998	8
2041	chamois	2	Trupchun	1998	8
1606	chamois	1	Trupchun	1998	8
1613	chamois	1	Trupchun	1998	8
2814	chamois	7	Trupchun	1999	8
2788	chamois	2	Trupchun	1999	8
2812	chamois	18	Trupchun	1999	8
2820	chamois	15	Trupchun	1999	8
2836	chamois	1	Trupchun	1999	8
2864	chamois	1	Trupchun	1999	8
2855	chamois	1	Trupchun	1999	8
2805	chamois	1	Trupchun	1999	8
2807	chamois	1	Trupchun	1999	8
2793	chamois	1	Trupchun	1999	8
2819	chamois	1	Trupchun	1999	8
2810	chamois	8	Trupchun	1999	8
2813	chamois	2	Trupchun	1999	8
2853	chamois	9	Trupchun	1999	8
2792	chamois	1	Trupchun	1999	8
2850	chamois	1	Trupchun	1999	8
2827	chamois	1	Trupchun	1999	8
2816	chamois	8	Trupchun	1999	8
5557	chamois	3	Trupchun	2000	8
5199	chamois	4	Trupchun	2000	8
5547	chamois	1	Trupchun	2000	8
5553	chamois	2	Trupchun	2000	8
5176	chamois	9	Trupchun	2000	8
5558	chamois	1	Trupchun	2000	8
5179	chamois	4	Trupchun	2000	8
5550	chamois	1	Trupchun	2000	8
5206	chamois	3	Trupchun	2000	8
5545	chamois	7	Trupchun	2000	8
5544	chamois	1	Trupchun	2000	8
5187	chamois	1	Trupchun	2000	8
5177	chamois	2	Trupchun	2000	8
5186	chamois	5	Trupchun	2000	8
5174	chamois	12	Trupchun	2000	8
5195	chamois	7	Trupchun	2000	8
5554	chamois	2	Trupchun	2000	8
7678	chamois	1	Trupchun	2001	8
7376	chamois	1	Trupchun	2001	8
7362	chamois	3	Trupchun	2001	8
7691	chamois	2	Trupchun	2001	8
7670	chamois	13	Trupchun	2001	8
7679	chamois	2	Trupchun	2001	8
7689	chamois	3	Trupchun	2001	8
7371	chamois	1	Trupchun	2001	8
5747	chamois	18	Trupchun	2002	8
5741	chamois	11	Trupchun	2002	8
5731	chamois	1	Trupchun	2002	8
5761	chamois	1	Trupchun	2002	8
5727	chamois	3	Trupchun	2002	8
5722	chamois	9	Trupchun	2002	8
5745	chamois	4	Trupchun	2002	8
6412	chamois	2	Trupchun	2003	8
6401	chamois	1	Trupchun	2003	8
6407	chamois	2	Trupchun	2003	8
6438	chamois	11	Trupchun	2003	8
6406	chamois	2	Trupchun	2003	8
6426	chamois	5	Trupchun	2003	8
6398	chamois	1	Trupchun	2003	8
6393	chamois	2	Trupchun	2003	8
6415	chamois	1	Trupchun	2003	8
6424	chamois	1	Trupchun	2003	8
6405	chamois	17	Trupchun	2003	8
6430	chamois	5	Trupchun	2003	8
6422	chamois	1	Trupchun	2003	8
6409	chamois	1	Trupchun	2003	8
6434	chamois	2	Trupchun	2003	8
6402	chamois	1	Trupchun	2003	8
6436	chamois	2	Trupchun	2003	8
6408	chamois	8	Trupchun	2003	8
6410	chamois	3	Trupchun	2003	8
6411	chamois	3	Trupchun	2003	8
6431	chamois	1	Trupchun	2003	8
6416	chamois	1	Trupchun	2003	8
6429	chamois	20	Trupchun	2003	8
3417	chamois	2	Trupchun	2004	8
3426	chamois	1	Trupchun	2004	8
3408	chamois	1	Trupchun	2004	8
3842	chamois	1	Trupchun	2004	8
3412	chamois	16	Trupchun	2004	8
3388	chamois	2	Trupchun	2004	8
3403	chamois	2	Trupchun	2004	8
3401	chamois	13	Trupchun	2004	8
3404	chamois	9	Trupchun	2004	8
3384	chamois	1	Trupchun	2004	8
3406	chamois	1	Trupchun	2004	8
3405	chamois	23	Trupchun	2004	8
3400	chamois	2	Trupchun	2004	8
3409	chamois	2	Trupchun	2004	8
3846	chamois	1	Trupchun	2004	8
3421	chamois	1	Trupchun	2004	8
3834	chamois	1	Trupchun	2004	8
3856	chamois	1	Trupchun	2004	8
3396	chamois	3	Trupchun	2004	8
3395	chamois	15	Trupchun	2004	8
3392	chamois	2	Trupchun	2004	8
4160	chamois	26	Trupchun	2005	8
4389	chamois	12	Trupchun	2005	8
4129	chamois	3	Trupchun	2005	8
4380	chamois	3	Trupchun	2005	8
4149	chamois	1	Trupchun	2005	8
4397	chamois	10	Trupchun	2005	8
4158	chamois	26	Trupchun	2005	8
4384	chamois	1	Trupchun	2005	8
4387	chamois	2	Trupchun	2005	8
4122	chamois	4	Trupchun	2005	8
4394	chamois	1	Trupchun	2005	8
4118	chamois	7	Trupchun	2005	8
4151	chamois	6	Trupchun	2005	8
4117	chamois	1	Trupchun	2005	8
4150	chamois	1	Trupchun	2005	8
4159	chamois	1	Trupchun	2005	8
4406	chamois	2	Trupchun	2005	8
4130	chamois	3	Trupchun	2005	8
4152	chamois	17	Trupchun	2005	8
4966	chamois	6	Trupchun	2006	8
4963	chamois	1	Trupchun	2006	8
4919	chamois	16	Trupchun	2006	8
5004	chamois	7	Trupchun	2006	8
4955	chamois	1	Trupchun	2006	8
4939	chamois	1	Trupchun	2006	8
4997	chamois	1	Trupchun	2006	8
4934	chamois	4	Trupchun	2006	8
4960	chamois	10	Trupchun	2006	8
4938	chamois	5	Trupchun	2006	8
4944	chamois	2	Trupchun	2006	8
4943	chamois	7	Trupchun	2006	8
4961	chamois	1	Trupchun	2006	8
4907	chamois	1	Trupchun	2006	8
4953	chamois	1	Trupchun	2006	8
5003	chamois	1	Trupchun	2006	8
5006	chamois	1	Trupchun	2006	8
4979	chamois	1	Trupchun	2006	8
4976	chamois	1	Trupchun	2006	8
4970	chamois	6	Trupchun	2006	8
4918	chamois	2	Trupchun	2006	8
4982	chamois	1	Trupchun	2006	8
4936	chamois	1	Trupchun	2006	8
4910	chamois	1	Trupchun	2006	8
4987	chamois	23	Trupchun	2006	8
4996	chamois	1	Trupchun	2006	8
4928	chamois	2	Trupchun	2006	8
4962	chamois	4	Trupchun	2006	8
4940	chamois	3	Trupchun	2006	8
4974	chamois	2	Trupchun	2006	8
4965	chamois	3	Trupchun	2006	8
4990	chamois	2	Trupchun	2006	8
4947	chamois	1	Trupchun	2006	8
4908	chamois	2	Trupchun	2006	8
4931	chamois	1	Trupchun	2006	8
4932	chamois	1	Trupchun	2006	8
4924	chamois	1	Trupchun	2006	8
4911	chamois	1	Trupchun	2006	8
4986	chamois	8	Trupchun	2006	8
4977	chamois	6	Trupchun	2006	8
2200	chamois	1	Trupchun	2008	8
2167	chamois	4	Trupchun	2008	8
2178	chamois	2	Trupchun	2008	8
2157	chamois	1	Trupchun	2008	8
2181	chamois	1	Trupchun	2008	8
2186	chamois	1	Trupchun	2008	8
2208	chamois	1	Trupchun	2008	8
2170	chamois	1	Trupchun	2008	8
2231	chamois	2	Trupchun	2008	8
2211	chamois	1	Trupchun	2008	8
2173	chamois	1	Trupchun	2008	8
2188	chamois	3	Trupchun	2008	8
2195	chamois	4	Trupchun	2008	8
2198	chamois	2	Trupchun	2008	8
2169	chamois	9	Trupchun	2008	8
2232	chamois	1	Trupchun	2008	8
2151	chamois	1	Trupchun	2008	8
2228	chamois	1	Trupchun	2008	8
2209	chamois	1	Trupchun	2008	8
2223	chamois	5	Trupchun	2008	8
2152	chamois	4	Trupchun	2008	8
2187	chamois	1	Trupchun	2008	8
2190	chamois	3	Trupchun	2008	8
2158	chamois	5	Trupchun	2008	8
2191	chamois	2	Trupchun	2008	8
2213	chamois	4	Trupchun	2008	8
2210	chamois	1	Trupchun	2008	8
2172	chamois	1	Trupchun	2008	8
2180	chamois	4	Trupchun	2008	8
2203	chamois	1	Trupchun	2008	8
2175	chamois	2	Trupchun	2008	8
2159	chamois	1	Trupchun	2008	8
2183	chamois	6	Trupchun	2008	8
2189	chamois	2	Trupchun	2008	8
2154	chamois	2	Trupchun	2008	8
610	chamois	1	Trupchun	2008	8
2171	chamois	4	Trupchun	2008	8
2196	chamois	1	Trupchun	2008	8
1364	chamois	2	Trupchun	2009	8
1337	chamois	2	Trupchun	2009	8
1373	chamois	1	Trupchun	2009	8
1353	chamois	4	Trupchun	2009	8
1357	chamois	3	Trupchun	2009	8
1389	chamois	1	Trupchun	2009	8
1381	chamois	4	Trupchun	2009	8
1375	chamois	2	Trupchun	2009	8
1340	chamois	15	Trupchun	2009	8
1388	chamois	1	Trupchun	2009	8
1374	chamois	2	Trupchun	2009	8
1369	chamois	1	Trupchun	2009	8
1347	chamois	3	Trupchun	2009	8
1365	chamois	1	Trupchun	2009	8
384	chamois	1	Trupchun	2009	8
1336	chamois	3	Trupchun	2009	8
1382	chamois	13	Trupchun	2009	8
1350	chamois	18	Trupchun	2009	8
1368	chamois	1	Trupchun	2009	8
1367	chamois	1	Trupchun	2009	8
1386	chamois	2	Trupchun	2009	8
1376	chamois	3	Trupchun	2009	8
1349	chamois	16	Trupchun	2009	8
8261	chamois	1	Trupchun	2010	8
8239	chamois	3	Trupchun	2010	8
8287	chamois	4	Trupchun	2010	8
8285	chamois	1	Trupchun	2010	8
8268	chamois	0	Trupchun	2010	8
8288	chamois	2	Trupchun	2010	8
8256	chamois	14	Trupchun	2010	8
8282	chamois	1	Trupchun	2010	8
8262	chamois	13	Trupchun	2010	8
8263	chamois	14	Trupchun	2010	8
8259	chamois	1	Trupchun	2010	8
8246	chamois	1	Trupchun	2010	8
8312	chamois	7	Trupchun	2010	8
8257	chamois	1	Trupchun	2010	8
8302	chamois	7	Trupchun	2010	8
8244	chamois	4	Trupchun	2010	8
8280	chamois	3	Trupchun	2010	8
8274	chamois	1	Trupchun	2010	8
8949	chamois	6	Trupchun	2011	8
8956	chamois	10	Trupchun	2011	8
8940	chamois	7	Trupchun	2011	8
8962	chamois	2	Trupchun	2011	8
8954	chamois	14	Trupchun	2011	8
8931	chamois	2	Trupchun	2011	8
8941	chamois	2	Trupchun	2011	8
8927	chamois	1	Trupchun	2011	8
8925	chamois	2	Trupchun	2011	8
8953	chamois	1	Trupchun	2011	8
8969	chamois	3	Trupchun	2011	8
8939	chamois	1	Trupchun	2011	8
8948	chamois	1	Trupchun	2011	8
8947	chamois	1	Trupchun	2011	8
8943	chamois	16	Trupchun	2011	8
8963	chamois	14	Trupchun	2011	8
9744	chamois	11	Trupchun	2012	8
9795	chamois	1	Trupchun	2012	8
9780	chamois	1	Trupchun	2012	8
9790	chamois	1	Trupchun	2012	8
9729	chamois	1	Trupchun	2012	8
9738	chamois	5	Trupchun	2012	8
9757	chamois	3	Trupchun	2012	8
9781	chamois	2	Trupchun	2012	8
9764	chamois	2	Trupchun	2012	8
9778	chamois	19	Trupchun	2012	8
9735	chamois	1	Trupchun	2012	8
9733	chamois	2	Trupchun	2012	8
9802	chamois	1	Trupchun	2012	8
9776	chamois	1	Trupchun	2012	8
9753	chamois	1	Trupchun	2012	8
9737	chamois	1	Trupchun	2012	8
9785	chamois	1	Trupchun	2012	8
9789	chamois	1	Trupchun	2012	8
9773	chamois	2	Trupchun	2012	8
9762	chamois	1	Trupchun	2012	8
9800	chamois	4	Trupchun	2012	8
9777	chamois	1	Trupchun	2012	8
9829	chamois	4	Trupchun	2012	8
9763	chamois	1	Trupchun	2012	8
9760	chamois	24	Trupchun	2012	8
9798	chamois	1	Trupchun	2012	8
9783	chamois	1	Trupchun	2012	8
9782	chamois	1	Trupchun	2012	8
10898	chamois	9	Trupchun	2013	8
10921	chamois	1	Trupchun	2013	8
10918	chamois	2	Trupchun	2013	8
10950	chamois	20	Trupchun	2013	8
10946	chamois	1	Trupchun	2013	8
10917	chamois	18	Trupchun	2013	8
10939	chamois	1	Trupchun	2013	8
10902	chamois	1	Trupchun	2013	8
10940	chamois	2	Trupchun	2013	8
10916	chamois	4	Trupchun	2013	8
10949	chamois	1	Trupchun	2013	8
10897	chamois	2	Trupchun	2013	8
10895	chamois	1	Trupchun	2013	8
10899	chamois	3	Trupchun	2013	8
10931	chamois	2	Trupchun	2013	8
1165	reddeer	20	Trupchun	1997	8
1146	reddeer	2	Trupchun	1997	8
1162	reddeer	26	Trupchun	1997	8
1169	reddeer	206	Trupchun	1997	8
1143	reddeer	7	Trupchun	1997	8
1172	reddeer	25	Trupchun	1997	8
1138	reddeer	6	Trupchun	1997	8
1160	reddeer	13	Trupchun	1997	8
1145	reddeer	5	Trupchun	1997	8
1149	reddeer	10	Trupchun	1997	8
1182	reddeer	10	Trupchun	1997	8
1618	reddeer	3	Trupchun	1998	8
2023	reddeer	2	Trupchun	1998	8
2007	reddeer	1	Trupchun	1998	8
2018	reddeer	1	Trupchun	1998	8
2029	reddeer	50	Trupchun	1998	8
2030	reddeer	22	Trupchun	1998	8
2005	reddeer	3	Trupchun	1998	8
1619	reddeer	7	Trupchun	1998	8
2008	reddeer	3	Trupchun	1998	8
2024	reddeer	7	Trupchun	1998	8
2027	reddeer	66	Trupchun	1998	8
2032	reddeer	15	Trupchun	1998	8
2034	reddeer	63	Trupchun	1998	8
2004	reddeer	2	Trupchun	1998	8
2840	reddeer	12	Trupchun	1999	8
2833	reddeer	13	Trupchun	1999	8
2837	reddeer	2	Trupchun	1999	8
2841	reddeer	2	Trupchun	1999	8
2838	reddeer	1	Trupchun	1999	8
2823	reddeer	1	Trupchun	1999	8
2856	reddeer	3	Trupchun	1999	8
2815	reddeer	19	Trupchun	1999	8
2832	reddeer	3	Trupchun	1999	8
2852	reddeer	4	Trupchun	1999	8
2834	reddeer	3	Trupchun	1999	8
3059	reddeer	3	Trupchun	1999	8
2811	reddeer	4	Trupchun	1999	8
2830	reddeer	8	Trupchun	1999	8
2835	reddeer	6	Trupchun	1999	8
2829	reddeer	11	Trupchun	1999	8
2847	reddeer	12	Trupchun	1999	8
5194	reddeer	3	Trupchun	2000	8
5202	reddeer	3	Trupchun	2000	8
5204	reddeer	4	Trupchun	2000	8
5227	reddeer	23	Trupchun	2000	8
5215	reddeer	28	Trupchun	2000	8
5212	reddeer	2	Trupchun	2000	8
5213	reddeer	18	Trupchun	2000	8
5219	reddeer	3	Trupchun	2000	8
5220	reddeer	20	Trupchun	2000	8
5197	reddeer	2	Trupchun	2000	8
5210	reddeer	25	Trupchun	2000	8
5218	reddeer	5	Trupchun	2000	8
5207	reddeer	2	Trupchun	2000	8
5192	reddeer	7	Trupchun	2000	8
5208	reddeer	95	Trupchun	2000	8
5548	reddeer	7	Trupchun	2000	8
5556	reddeer	14	Trupchun	2000	8
5183	reddeer	3	Trupchun	2000	8
5190	reddeer	5	Trupchun	2000	8
5222	reddeer	94	Trupchun	2000	8
5217	reddeer	12	Trupchun	2000	8
5188	reddeer	15	Trupchun	2000	8
7667	reddeer	7	Trupchun	2001	8
7687	reddeer	102	Trupchun	2001	8
7698	reddeer	2	Trupchun	2001	8
7688	reddeer	177	Trupchun	2001	8
7697	reddeer	6	Trupchun	2001	8
7668	reddeer	18	Trupchun	2001	8
7372	reddeer	7	Trupchun	2001	8
7690	reddeer	53	Trupchun	2001	8
5738	reddeer	22	Trupchun	2002	8
5780	reddeer	13	Trupchun	2002	8
5776	reddeer	10	Trupchun	2002	8
5783	reddeer	9	Trupchun	2002	8
5775	reddeer	12	Trupchun	2002	8
5742	reddeer	4	Trupchun	2002	8
5778	reddeer	177	Trupchun	2002	8
5739	reddeer	4	Trupchun	2002	8
5732	reddeer	6	Trupchun	2002	8
5781	reddeer	4	Trupchun	2002	8
5728	reddeer	2	Trupchun	2002	8
5785	reddeer	110	Trupchun	2002	8
5746	reddeer	3	Trupchun	2002	8
6609	reddeer	15	Trupchun	2003	8
6396	reddeer	3	Trupchun	2003	8
6419	reddeer	1	Trupchun	2003	8
6428	reddeer	11	Trupchun	2003	8
6441	reddeer	4	Trupchun	2003	8
6427	reddeer	3	Trupchun	2003	8
6417	reddeer	14	Trupchun	2003	8
6399	reddeer	2	Trupchun	2003	8
6443	reddeer	2	Trupchun	2003	8
6608	reddeer	33	Trupchun	2003	8
6444	reddeer	5	Trupchun	2003	8
6421	reddeer	10	Trupchun	2003	8
6423	reddeer	1	Trupchun	2003	8
6453	reddeer	38	Trupchun	2003	8
3845	reddeer	23	Trupchun	2004	8
3394	reddeer	3	Trupchun	2004	8
3441	reddeer	27	Trupchun	2004	8
3835	reddeer	6	Trupchun	2004	8
3440	reddeer	7	Trupchun	2004	8
3419	reddeer	5	Trupchun	2004	8
3422	reddeer	5	Trupchun	2004	8
3443	reddeer	5	Trupchun	2004	8
3415	reddeer	1	Trupchun	2004	8
3418	reddeer	1	Trupchun	2004	8
3438	reddeer	3	Trupchun	2004	8
3849	reddeer	7	Trupchun	2004	8
3850	reddeer	7	Trupchun	2004	8
3399	reddeer	3	Trupchun	2004	8
3431	reddeer	5	Trupchun	2004	8
3836	reddeer	5	Trupchun	2004	8
3393	reddeer	6	Trupchun	2004	8
3855	reddeer	3	Trupchun	2004	8
3829	reddeer	14	Trupchun	2004	8
3853	reddeer	2	Trupchun	2004	8
3410	reddeer	1	Trupchun	2004	8
4404	reddeer	6	Trupchun	2005	8
4142	reddeer	17	Trupchun	2005	8
4128	reddeer	10	Trupchun	2005	8
4166	reddeer	1	Trupchun	2005	8
4133	reddeer	39	Trupchun	2005	8
4135	reddeer	10	Trupchun	2005	8
4141	reddeer	2	Trupchun	2005	8
4402	reddeer	4	Trupchun	2005	8
4399	reddeer	3	Trupchun	2005	8
4116	reddeer	3	Trupchun	2005	8
4146	reddeer	9	Trupchun	2005	8
4123	reddeer	4	Trupchun	2005	8
4139	reddeer	111	Trupchun	2005	8
4147	reddeer	4	Trupchun	2005	8
4375	reddeer	7	Trupchun	2005	8
4157	reddeer	3	Trupchun	2005	8
4140	reddeer	10	Trupchun	2005	8
4154	reddeer	11	Trupchun	2005	8
4398	reddeer	1	Trupchun	2005	8
4121	reddeer	11	Trupchun	2005	8
4143	reddeer	14	Trupchun	2005	8
4165	reddeer	22	Trupchun	2005	8
4125	reddeer	5	Trupchun	2005	8
4392	reddeer	6	Trupchun	2005	8
4388	reddeer	4	Trupchun	2005	8
4403	reddeer	9	Trupchun	2005	8
4922	reddeer	6	Trupchun	2006	8
4923	reddeer	3	Trupchun	2006	8
4952	reddeer	12	Trupchun	2006	8
4954	reddeer	10	Trupchun	2006	8
4991	reddeer	3	Trupchun	2006	8
4995	reddeer	8	Trupchun	2006	8
4929	reddeer	21	Trupchun	2006	8
4916	reddeer	4	Trupchun	2006	8
4941	reddeer	4	Trupchun	2006	8
4912	reddeer	6	Trupchun	2006	8
4959	reddeer	4	Trupchun	2006	8
4945	reddeer	2	Trupchun	2006	8
4950	reddeer	9	Trupchun	2006	8
4957	reddeer	10	Trupchun	2006	8
4969	reddeer	45	Trupchun	2006	8
4949	reddeer	15	Trupchun	2006	8
4975	reddeer	15	Trupchun	2006	8
4927	reddeer	5	Trupchun	2006	8
4981	reddeer	28	Trupchun	2006	8
4980	reddeer	27	Trupchun	2006	8
4925	reddeer	4	Trupchun	2006	8
4946	reddeer	21	Trupchun	2006	8
4983	reddeer	4	Trupchun	2006	8
4984	reddeer	11	Trupchun	2006	8
4917	reddeer	6	Trupchun	2006	8
4967	reddeer	2	Trupchun	2006	8
4921	reddeer	2	Trupchun	2006	8
2236	reddeer	119	Trupchun	2008	8
2201	reddeer	24	Trupchun	2008	8
2194	reddeer	1	Trupchun	2008	8
2234	reddeer	119	Trupchun	2008	8
2193	reddeer	1	Trupchun	2008	8
2226	reddeer	12	Trupchun	2008	8
2165	reddeer	3	Trupchun	2008	8
2212	reddeer	12	Trupchun	2008	8
2179	reddeer	1	Trupchun	2008	8
2214	reddeer	4	Trupchun	2008	8
2202	reddeer	11	Trupchun	2008	8
2225	reddeer	50	Trupchun	2008	8
2174	reddeer	4	Trupchun	2008	8
2168	reddeer	1	Trupchun	2008	8
2164	reddeer	3	Trupchun	2008	8
2233	reddeer	26	Trupchun	2008	8
2235	reddeer	79	Trupchun	2008	8
2177	reddeer	8	Trupchun	2008	8
2222	reddeer	7	Trupchun	2008	8
1354	reddeer	2	Trupchun	2009	8
1390	reddeer	266	Trupchun	2009	8
1370	reddeer	1	Trupchun	2009	8
391	reddeer	10	Trupchun	2009	8
1345	reddeer	8	Trupchun	2009	8
394	reddeer	4	Trupchun	2009	8
1391	reddeer	5	Trupchun	2009	8
1352	reddeer	7	Trupchun	2009	8
1348	reddeer	1	Trupchun	2009	8
1351	reddeer	17	Trupchun	2009	8
8270	reddeer	28	Trupchun	2010	8
8291	reddeer	6	Trupchun	2010	8
8307	reddeer	15	Trupchun	2010	8
8303	reddeer	48	Trupchun	2010	8
8308	reddeer	11	Trupchun	2010	8
8297	reddeer	11	Trupchun	2010	8
8298	reddeer	37	Trupchun	2010	8
8269	reddeer	8	Trupchun	2010	8
8278	reddeer	18	Trupchun	2010	8
8277	reddeer	4	Trupchun	2010	8
8293	reddeer	2	Trupchun	2010	8
8309	reddeer	1	Trupchun	2010	8
8281	reddeer	2	Trupchun	2010	8
8295	reddeer	7	Trupchun	2010	8
8299	reddeer	49	Trupchun	2010	8
8296	reddeer	25	Trupchun	2010	8
8305	reddeer	16	Trupchun	2010	8
8283	reddeer	3	Trupchun	2010	8
8300	reddeer	8	Trupchun	2010	8
8286	reddeer	16	Trupchun	2010	8
8267	reddeer	4	Trupchun	2010	8
8980	reddeer	67	Trupchun	2011	8
8968	reddeer	5	Trupchun	2011	8
8951	reddeer	2	Trupchun	2011	8
8937	reddeer	6	Trupchun	2011	8
8952	reddeer	1	Trupchun	2011	8
8974	reddeer	3	Trupchun	2011	8
8961	reddeer	1	Trupchun	2011	8
8970	reddeer	5	Trupchun	2011	8
8982	reddeer	262	Trupchun	2011	8
8983	reddeer	72	Trupchun	2011	8
8981	reddeer	11	Trupchun	2011	8
8950	reddeer	2	Trupchun	2011	8
8964	reddeer	2	Trupchun	2011	8
8979	reddeer	51	Trupchun	2011	8
8972	reddeer	4	Trupchun	2011	8
8973	reddeer	13	Trupchun	2011	8
9796	reddeer	12	Trupchun	2012	8
9814	reddeer	18	Trupchun	2012	8
9815	reddeer	17	Trupchun	2012	8
9821	reddeer	5	Trupchun	2012	8
9808	reddeer	4	Trupchun	2012	8
9761	reddeer	6	Trupchun	2012	8
9791	reddeer	16	Trupchun	2012	8
9805	reddeer	5	Trupchun	2012	8
9774	reddeer	1	Trupchun	2012	8
9827	reddeer	20	Trupchun	2012	8
9813	reddeer	3	Trupchun	2012	8
9820	reddeer	14	Trupchun	2012	8
9793	reddeer	5	Trupchun	2012	8
9819	reddeer	18	Trupchun	2012	8
9816	reddeer	31	Trupchun	2012	8
9809	reddeer	15	Trupchun	2012	8
9810	reddeer	7	Trupchun	2012	8
9754	reddeer	20	Trupchun	2012	8
9822	reddeer	14	Trupchun	2012	8
9817	reddeer	7	Trupchun	2012	8
9823	reddeer	53	Trupchun	2012	8
9812	reddeer	15	Trupchun	2012	8
9759	reddeer	4	Trupchun	2012	8
9799	reddeer	2	Trupchun	2012	8
9766	reddeer	1	Trupchun	2012	8
9807	reddeer	80	Trupchun	2012	8
9818	reddeer	7	Trupchun	2012	8
10956	reddeer	5	Trupchun	2013	8
10959	reddeer	10	Trupchun	2013	8
10968	reddeer	6	Trupchun	2013	8
10945	reddeer	11	Trupchun	2013	8
10964	reddeer	5	Trupchun	2013	8
10935	reddeer	7	Trupchun	2013	8
10966	reddeer	5	Trupchun	2013	8
10955	reddeer	8	Trupchun	2013	8
10936	reddeer	2	Trupchun	2013	8
10969	reddeer	21	Trupchun	2013	8
10961	reddeer	105	Trupchun	2013	8
10963	reddeer	51	Trupchun	2013	8
10937	reddeer	19	Trupchun	2013	8
10934	reddeer	3	Trupchun	2013	8
10960	reddeer	40	Trupchun	2013	8
10947	reddeer	7	Trupchun	2013	8
10962	reddeer	23	Trupchun	2013	8
10965	reddeer	4	Trupchun	2013	8
10958	reddeer	21	Trupchun	2013	8
10919	reddeer	16	Trupchun	2013	8
10957	reddeer	19	Trupchun	2013	8
