# Supplementary material for: Heterogeneity in Primary Productivity Influences Competitive Interactions between Red Deer and Alpine Chamois
Source: PLoS One. 2016 Jan 29;11(1):e0146458. doi: 10.1371/journal.pone.0146458 (PMC4732944; doi:10.1371/journal.pone.0146458)
Supplement: S3 Dataset — (XLSX) [file pone.0146458.s003.xlsx]

## Sheet: Tabelle1
AnimalID	average.hornlength.leftright	Sex	yearofbirth	area
41	12.15	female	1990	Fuorn
120	13.8	female	1990	Fuorn
113	9	female	1991	Fuorn
114	10.7	female	1991	Fuorn
144	9.5	female	1991	Fuorn
152	11.1	female	1991	Fuorn
153	11.75	female	1992	Fuorn
173	10.85	female	1992	Fuorn
28	11	female	1993	Fuorn
501	12.35	female	1993	Fuorn
34	11.25	female	1994	Fuorn
47	11.05	female	1994	Fuorn
50	11.7	female	1994	Fuorn
140	9.3	female	1994	Fuorn
190	12.7	female	1994	Fuorn
15	9.9	female	1995	Fuorn
23	12.2	female	1995	Fuorn
160	12.15	female	1995	Fuorn
194	10.55	female	1995	Fuorn
482	10.95	female	1995	Fuorn
480	11.9	female	1996	Fuorn
30	12.4	female	1998	Fuorn
156	13.4	female	1998	Fuorn
38	13.35	female	2000	Fuorn
166	13.3	female	2000	Fuorn
612	11.5	female	2000	Fuorn
231	10.95	female	2001	Fuorn
235	11.5	female	2001	Fuorn
620	10.6	female	2002	Fuorn
325	8.85	female	2003	Fuorn
179	9.5	female	2004	Fuorn
340	10	female	1991	Trupchun
317	11.05	female	1992	Trupchun
328	12.55	female	1994	Trupchun
350	12.9	female	1994	Trupchun
48	14.35	female	1995	Trupchun
312	11.4	female	1995	Trupchun
367	14.6	female	1995	Trupchun
45	14.55	female	1996	Trupchun
47	14.35	female	1996	Trupchun
56	13.4	female	1996	Trupchun
342	10.95	female	1996	Trupchun
54	11.2	female	1997	Trupchun
349	10.8	female	1997	Trupchun
366	12.8	female	1997	Trupchun
376	11.35	female	1997	Trupchun
270	11	female	1998	Trupchun
386	13.45	female	1998	Trupchun
334	9.4	female	1999	Trupchun
346	12.85	female	2000	Trupchun
348	8.25	female	2000	Trupchun
326	15.9	female	2001	Trupchun
364	11.8	female	2002	Trupchun
333	11.6	female	2003	Trupchun
341	10.55	female	2003	Trupchun
370	12.4	female	2003	Trupchun
335	8.7	female	2005	Trupchun
358	11.8	female	2006	Trupchun
337	10.55	female	2007	Trupchun
380	12.7	female	2009	Trupchun
248	13.7	male	1990	Fuorn
102	13.4	male	1991	Fuorn
235	14.25	male	1991	Fuorn
240	14.05	male	1993	Fuorn
330	13.7	male	1993	Fuorn
94	15.65	male	1994	Fuorn
363	15.3	male	1994	Fuorn
4	15.35	male	1996	Fuorn
345	12	male	1996	Fuorn
360	12	male	1996	Fuorn
232	13.75	male	1998	Fuorn
247	16.5	male	1998	Fuorn
228	15.45	male	1999	Fuorn
241	13.85	male	1999	Fuorn
311	12.6	male	2000	Fuorn
224	14.6	male	2001	Fuorn
381	15.2	male	2001	Fuorn
325	16.45	male	2002	Fuorn
368	12.8	male	2004	Fuorn
314	11.95	male	2006	Fuorn
388	13.1	male	2011	Fuorn
51	15.95	male	1990	Trupchun
243	15.5	male	1992	Trupchun
55	13.85	male	1994	Trupchun
320	16.45	male	1994	Trupchun
383	14.5	male	1994	Trupchun
321	17	male	1995	Trupchun
322	17.65	male	1995	Trupchun
52	17.8	male	1996	Trupchun
57	15.05	male	1996	Trupchun
53	16.9	male	1997	Trupchun
271	14.9	male	1997	Trupchun
382	16.7	male	1998	Trupchun
362	14	male	1999	Trupchun
249	14.8	male	2000	Trupchun
365	15.8	male	2001	Trupchun
372	12.6	male	2001	Trupchun
384	14.4	male	2002	Trupchun
336	12.5	male	2003	Trupchun
351	12.25	male	2003	Trupchun
332	12.05	male	2004	Trupchun
347	8.75	male	2007	Trupchun
378	15.15	male	2008	Trupchun
385	13.85	male	2008	Trupchun
373	14.65	male	2010	Trupchun
374	15.05	male	2010	Trupchun
387	11.1	male	2011	Trupchun
