# Supplementary material for: Heterogeneity in Primary Productivity Influences Competitive Interactions between Red Deer and Alpine Chamois
Source: PLoS One. 2016 Jan 29;11(1):e0146458. doi: 10.1371/journal.pone.0146458 (PMC4732944; doi:10.1371/journal.pone.0146458)
Supplement: S4 Dataset — (XLSX) [file pone.0146458.s004.xlsx]

## Sheet: Tabelle1
Group.ID	Species	Year	Month	area	radiation	elevation	slope	ruggedness	NDVI
18	chamois	2004	8	Trupchun	13.228	2223.48	44.2834	0.0005614	0.432904
18	chamois	2004	8	Trupchun	13.228	2223.48	44.2834	0.0005614	0.432904
34	chamois	2008	8	Trupchun	57.067	2574.96	41.9908	5.28e-05	0.665517
65	reddeer	2004	8	Trupchun	44.9048	2298.17	38.0982	0.0001376	0.726197
65	reddeer	2004	8	Trupchun	44.9048	2298.17	38.0982	0.0001376	0.726197
65	reddeer	2004	8	Trupchun	44.9048	2298.17	38.0982	0.0001376	0.726197
65	reddeer	2004	8	Trupchun	44.9048	2298.17	38.0982	0.0001376	0.726197
65	reddeer	2004	8	Trupchun	44.9048	2298.17	38.0982	0.0001376	0.726197
65	reddeer	2004	8	Trupchun	44.9048	2298.17	38.0982	0.0001376	0.726197
65	reddeer	2004	8	Trupchun	44.9048	2298.17	38.0982	0.0001376	0.726197
65	reddeer	2004	8	Trupchun	44.9048	2298.17	38.0982	0.0001376	0.726197
65	reddeer	2004	8	Trupchun	44.9048	2298.17	38.0982	0.0001376	0.726197
65	reddeer	2004	8	Trupchun	44.9048	2298.17	38.0982	0.0001376	0.726197
102	chamois	2008	8	Trupchun	53.5159	2503.22	39.9649	8.16e-05	0.591786
102	chamois	2008	8	Trupchun	53.5159	2503.22	39.9649	8.16e-05	0.591786
136	chamois	2010	8	Trupchun	10.3345	2313.62	46.3462	0.0004458	0.18386
136	chamois	2010	8	Trupchun	10.3345	2313.62	46.3462	0.0004458	0.18386
136	chamois	2010	8	Trupchun	10.3345	2313.62	46.3462	0.0004458	0.18386
139	reddeer	2005	8	Trupchun	45.2974	2307.8	34.3702	3e-05	0.523958
139	reddeer	2005	8	Trupchun	45.2974	2307.8	34.3702	3e-05	0.523958
139	reddeer	2005	8	Trupchun	45.2974	2307.8	34.3702	3e-05	0.523958
139	reddeer	2005	8	Trupchun	45.2974	2307.8	34.3702	3e-05	0.523958
139	reddeer	2005	8	Trupchun	45.2974	2307.8	34.3702	3e-05	0.523958
139	reddeer	2005	8	Trupchun	45.2974	2307.8	34.3702	3e-05	0.523958
168	chamois	2004	8	Trupchun	35.2015	2337.69	40.5031	0.0012442	0.0550789
173	reddeer	2003	8	Trupchun	53.5452	2474.36	27.4633	0.0001496	0.604663
173	reddeer	2003	8	Trupchun	53.5452	2474.36	27.4633	0.0001496	0.604663
173	reddeer	2003	8	Trupchun	53.5452	2474.36	27.4633	0.0001496	0.604663
173	reddeer	2003	8	Trupchun	53.5452	2474.36	27.4633	0.0001496	0.604663
173	reddeer	2003	8	Trupchun	53.5452	2474.36	27.4633	0.0001496	0.604663
173	reddeer	2003	8	Trupchun	53.5452	2474.36	27.4633	0.0001496	0.604663
173	reddeer	2003	8	Trupchun	53.5452	2474.36	27.4633	0.0001496	0.604663
173	reddeer	2003	8	Trupchun	53.5452	2474.36	27.4633	0.0001496	0.604663
176	chamois	2004	8	Trupchun	57.488	2535.04	35.8373	0.0026437	0.12327
196	chamois	2008	8	Trupchun	15.8103	2355.47	42.9799	0.0010227	0.444274
206	reddeer	2004	8	Trupchun	51.655	2099.51	46.2551	0.0057467	0.329391
206	reddeer	2004	8	Trupchun	51.655	2099.51	46.2551	0.0057467	0.329391
218	reddeer	2010	8	Trupchun	66.5318	2485.96	38.9825	0.0012364	0.317271
218	reddeer	2010	8	Trupchun	66.5318	2485.96	38.9825	0.0012364	0.317271
218	reddeer	2010	8	Trupchun	66.5318	2485.96	38.9825	0.0012364	0.317271
218	reddeer	2010	8	Trupchun	66.5318	2485.96	38.9825	0.0012364	0.317271
218	reddeer	2010	8	Trupchun	66.5318	2485.96	38.9825	0.0012364	0.317271
218	reddeer	2010	8	Trupchun	66.5318	2485.96	38.9825	0.0012364	0.317271
226	reddeer	2004	8	Trupchun	50.5984	2352.2	33.3684	0.0035649	0.363875
226	reddeer	2004	8	Trupchun	50.5984	2352.2	33.3684	0.0035649	0.363875
226	reddeer	2004	8	Trupchun	50.5984	2352.2	33.3684	0.0035649	0.363875
226	reddeer	2004	8	Trupchun	50.5984	2352.2	33.3684	0.0035649	0.363875
226	reddeer	2004	8	Trupchun	50.5984	2352.2	33.3684	0.0035649	0.363875
226	reddeer	2004	8	Trupchun	50.5984	2352.2	33.3684	0.0035649	0.363875
226	reddeer	2004	8	Trupchun	50.5984	2352.2	33.3684	0.0035649	0.363875
226	reddeer	2004	8	Trupchun	50.5984	2352.2	33.3684	0.0035649	0.363875
226	reddeer	2004	8	Trupchun	50.5984	2352.2	33.3684	0.0035649	0.363875
226	reddeer	2004	8	Trupchun	50.5984	2352.2	33.3684	0.0035649	0.363875
226	reddeer	2004	8	Trupchun	50.5984	2352.2	33.3684	0.0035649	0.363875
226	reddeer	2004	8	Trupchun	50.5984	2352.2	33.3684	0.0035649	0.363875
226	reddeer	2004	8	Trupchun	50.5984	2352.2	33.3684	0.0035649	0.363875
226	reddeer	2004	8	Trupchun	50.5984	2352.2	33.3684	0.0035649	0.363875
243	chamois	2003	8	Trupchun	59.1419	2415.8	44.481	0.0002986	0.577668
243	chamois	2003	8	Trupchun	59.1419	2415.8	44.481	0.0002986	0.577668
257	chamois	2011	8	Trupchun	60.7278	2462.22	56.3349	0.0120973	0.426138
257	chamois	2011	8	Trupchun	60.7278	2462.22	56.3349	0.0120973	0.426138
257	chamois	2011	8	Trupchun	60.7278	2462.22	56.3349	0.0120973	0.426138
269	chamois	2010	8	Trupchun	17.8424	2205.44	42.8816	0.0009541	0.470804
269	chamois	2010	8	Trupchun	17.8424	2205.44	42.8816	0.0009541	0.470804
269	chamois	2010	8	Trupchun	17.8424	2205.44	42.8816	0.0009541	0.470804
278	reddeer	2009	8	Trupchun	51.7709	2457.6	35.507	0.0029781	0.577625
278	reddeer	2009	8	Trupchun	51.7709	2457.6	35.507	0.0029781	0.577625
302	reddeer	2004	8	Trupchun	28.765	2463.6	37.0417	0.0046241	0.493852
302	reddeer	2004	8	Trupchun	28.765	2463.6	37.0417	0.0046241	0.493852
302	reddeer	2004	8	Trupchun	28.765	2463.6	37.0417	0.0046241	0.493852
304	chamois	2006	8	Trupchun	46.469	2392.15	37.0705	0.0001949	0.615514
304	chamois	2006	8	Trupchun	46.469	2392.15	37.0705	0.0001949	0.615514
304	chamois	2006	8	Trupchun	46.469	2392.15	37.0705	0.0001949	0.615514
304	chamois	2006	8	Trupchun	46.469	2392.15	37.0705	0.0001949	0.615514
304	chamois	2006	8	Trupchun	46.469	2392.15	37.0705	0.0001949	0.615514
304	chamois	2006	8	Trupchun	46.469	2392.15	37.0705	0.0001949	0.615514
357	chamois	2005	8	Trupchun	63.8971	2199.22	31.62	0.0036433	0.423166
357	chamois	2005	8	Trupchun	63.8971	2199.22	31.62	0.0036433	0.423166
357	chamois	2005	8	Trupchun	63.8971	2199.22	31.62	0.0036433	0.423166
357	chamois	2005	8	Trupchun	63.8971	2199.22	31.62	0.0036433	0.423166
357	chamois	2005	8	Trupchun	63.8971	2199.22	31.62	0.0036433	0.423166
357	chamois	2005	8	Trupchun	63.8971	2199.22	31.62	0.0036433	0.423166
357	chamois	2005	8	Trupchun	63.8971	2199.22	31.62	0.0036433	0.423166
357	chamois	2005	8	Trupchun	63.8971	2199.22	31.62	0.0036433	0.423166
357	chamois	2005	8	Trupchun	63.8971	2199.22	31.62	0.0036433	0.423166
357	chamois	2005	8	Trupchun	63.8971	2199.22	31.62	0.0036433	0.423166
357	chamois	2005	8	Trupchun	63.8971	2199.22	31.62	0.0036433	0.423166
357	chamois	2005	8	Trupchun	63.8971	2199.22	31.62	0.0036433	0.423166
357	chamois	2005	8	Trupchun	63.8971	2199.22	31.62	0.0036433	0.423166
376	chamois	2004	8	Trupchun	48.8805	2620.67	29.6154	0.000201	0.0618558
404	reddeer	2009	8	Fuorn	49.9223	2017.39	3.88038	0.0001242	0.58303
406	chamois	2009	8	Fuorn	53.5973	2444.26	26.8093	0.0005079	0.338541
408	chamois	2009	8	Fuorn	44.1832	2303.11	17.5255	0.0003151	0.322473
409	chamois	2009	8	Fuorn	54.8647	2276.86	28.276	0.0011157	0.140645
412	chamois	2009	8	Fuorn	41.6814	2403.82	32.3085	2.14e-05	0.296892
412	chamois	2009	8	Fuorn	41.6814	2403.82	32.3085	2.14e-05	0.296892
412	chamois	2009	8	Fuorn	41.6814	2403.82	32.3085	2.14e-05	0.296892
412	chamois	2009	8	Fuorn	41.6814	2403.82	32.3085	2.14e-05	0.296892
412	chamois	2009	8	Fuorn	41.6814	2403.82	32.3085	2.14e-05	0.296892
412	chamois	2009	8	Fuorn	41.6814	2403.82	32.3085	2.14e-05	0.296892
412	chamois	2009	8	Fuorn	41.6814	2403.82	32.3085	2.14e-05	0.296892
412	chamois	2009	8	Fuorn	41.6814	2403.82	32.3085	2.14e-05	0.296892
412	chamois	2009	8	Fuorn	41.6814	2403.82	32.3085	2.14e-05	0.296892
413	reddeer	2009	8	Fuorn	40.4781	2282.34	19.1538	0.0002413	0.431645
416	reddeer	2009	8	Fuorn	65.6121	2282.21	38.9009	0.0011197	0.23381
418	reddeer	2011	8	Trupchun	44.6681	2353.87	34.2378	0.0005952	0.6002
418	reddeer	2011	8	Trupchun	44.6681	2353.87	34.2378	0.0005952	0.6002
418	reddeer	2011	8	Trupchun	44.6681	2353.87	34.2378	0.0005952	0.6002
418	reddeer	2011	8	Trupchun	44.6681	2353.87	34.2378	0.0005952	0.6002
418	reddeer	2011	8	Trupchun	44.6681	2353.87	34.2378	0.0005952	0.6002
418	reddeer	2011	8	Trupchun	44.6681	2353.87	34.2378	0.0005952	0.6002
418	reddeer	2011	8	Trupchun	44.6681	2353.87	34.2378	0.0005952	0.6002
418	reddeer	2011	8	Trupchun	44.6681	2353.87	34.2378	0.0005952	0.6002
418	reddeer	2011	8	Trupchun	44.6681	2353.87	34.2378	0.0005952	0.6002
418	reddeer	2011	8	Trupchun	44.6681	2353.87	34.2378	0.0005952	0.6002
418	reddeer	2011	8	Trupchun	44.6681	2353.87	34.2378	0.0005952	0.6002
418	reddeer	2011	8	Trupchun	44.6681	2353.87	34.2378	0.0005952	0.6002
418	reddeer	2011	8	Trupchun	44.6681	2353.87	34.2378	0.0005952	0.6002
418	reddeer	2011	8	Trupchun	44.6681	2353.87	34.2378	0.0005952	0.6002
418	reddeer	2011	8	Trupchun	44.6681	2353.87	34.2378	0.0005952	0.6002
418	reddeer	2011	8	Trupchun	44.6681	2353.87	34.2378	0.0005952	0.6002
418	reddeer	2011	8	Trupchun	44.6681	2353.87	34.2378	0.0005952	0.6002
418	reddeer	2011	8	Trupchun	44.6681	2353.87	34.2378	0.0005952	0.6002
418	reddeer	2011	8	Trupchun	44.6681	2353.87	34.2378	0.0005952	0.6002
418	reddeer	2011	8	Trupchun	44.6681	2353.87	34.2378	0.0005952	0.6002
418	reddeer	2011	8	Trupchun	44.6681	2353.87	34.2378	0.0005952	0.6002
418	reddeer	2011	8	Trupchun	44.6681	2353.87	34.2378	0.0005952	0.6002
418	reddeer	2011	8	Trupchun	44.6681	2353.87	34.2378	0.0005952	0.6002
418	reddeer	2011	8	Trupchun	44.6681	2353.87	34.2378	0.0005952	0.6002
418	reddeer	2011	8	Trupchun	44.6681	2353.87	34.2378	0.0005952	0.6002
418	reddeer	2011	8	Trupchun	44.6681	2353.87	34.2378	0.0005952	0.6002
418	reddeer	2011	8	Trupchun	44.6681	2353.87	34.2378	0.0005952	0.6002
418	reddeer	2011	8	Trupchun	44.6681	2353.87	34.2378	0.0005952	0.6002
418	reddeer	2011	8	Trupchun	44.6681	2353.87	34.2378	0.0005952	0.6002
418	reddeer	2011	8	Trupchun	44.6681	2353.87	34.2378	0.0005952	0.6002
418	reddeer	2011	8	Trupchun	44.6681	2353.87	34.2378	0.0005952	0.6002
418	reddeer	2011	8	Trupchun	44.6681	2353.87	34.2378	0.0005952	0.6002
418	reddeer	2011	8	Trupchun	44.6681	2353.87	34.2378	0.0005952	0.6002
418	reddeer	2011	8	Trupchun	44.6681	2353.87	34.2378	0.0005952	0.6002
418	reddeer	2011	8	Trupchun	44.6681	2353.87	34.2378	0.0005952	0.6002
418	reddeer	2011	8	Trupchun	44.6681	2353.87	34.2378	0.0005952	0.6002
418	reddeer	2011	8	Trupchun	44.6681	2353.87	34.2378	0.0005952	0.6002
418	reddeer	2011	8	Trupchun	44.6681	2353.87	34.2378	0.0005952	0.6002
418	reddeer	2011	8	Trupchun	44.6681	2353.87	34.2378	0.0005952	0.6002
418	reddeer	2011	8	Trupchun	44.6681	2353.87	34.2378	0.0005952	0.6002
418	reddeer	2011	8	Trupchun	44.6681	2353.87	34.2378	0.0005952	0.6002
418	reddeer	2011	8	Trupchun	44.6681	2353.87	34.2378	0.0005952	0.6002
418	reddeer	2011	8	Trupchun	44.6681	2353.87	34.2378	0.0005952	0.6002
418	reddeer	2011	8	Trupchun	44.6681	2353.87	34.2378	0.0005952	0.6002
418	reddeer	2011	8	Trupchun	44.6681	2353.87	34.2378	0.0005952	0.6002
418	reddeer	2011	8	Trupchun	44.6681	2353.87	34.2378	0.0005952	0.6002
418	reddeer	2011	8	Trupchun	44.6681	2353.87	34.2378	0.0005952	0.6002
418	reddeer	2011	8	Trupchun	44.6681	2353.87	34.2378	0.0005952	0.6002
418	reddeer	2011	8	Trupchun	44.6681	2353.87	34.2378	0.0005952	0.6002
418	reddeer	2011	8	Trupchun	44.6681	2353.87	34.2378	0.0005952	0.6002
418	reddeer	2011	8	Trupchun	44.6681	2353.87	34.2378	0.0005952	0.6002
418	reddeer	2011	8	Trupchun	44.6681	2353.87	34.2378	0.0005952	0.6002
420	reddeer	2009	8	Fuorn	46.4803	2531.52	25.1001	0.000522	0.359172
420	reddeer	2009	8	Fuorn	46.4803	2531.52	25.1001	0.000522	0.359172
420	reddeer	2009	8	Fuorn	46.4803	2531.52	25.1001	0.000522	0.359172
420	reddeer	2009	8	Fuorn	46.4803	2531.52	25.1001	0.000522	0.359172
425	chamois	2009	8	Trupchun	7.27466	2143.25	40.3599	0.0107315	0.31851
425	chamois	2009	8	Trupchun	7.27466	2143.25	40.3599	0.0107315	0.31851
431	reddeer	2005	8	Trupchun	52.5342	2391.98	30.3664	0.0012408	0.612626
431	reddeer	2005	8	Trupchun	52.5342	2391.98	30.3664	0.0012408	0.612626
431	reddeer	2005	8	Trupchun	52.5342	2391.98	30.3664	0.0012408	0.612626
431	reddeer	2005	8	Trupchun	52.5342	2391.98	30.3664	0.0012408	0.612626
431	reddeer	2005	8	Trupchun	52.5342	2391.98	30.3664	0.0012408	0.612626
431	reddeer	2005	8	Trupchun	52.5342	2391.98	30.3664	0.0012408	0.612626
431	reddeer	2005	8	Trupchun	52.5342	2391.98	30.3664	0.0012408	0.612626
431	reddeer	2005	8	Trupchun	52.5342	2391.98	30.3664	0.0012408	0.612626
431	reddeer	2005	8	Trupchun	52.5342	2391.98	30.3664	0.0012408	0.612626
431	reddeer	2005	8	Trupchun	52.5342	2391.98	30.3664	0.0012408	0.612626
431	reddeer	2005	8	Trupchun	52.5342	2391.98	30.3664	0.0012408	0.612626
431	reddeer	2005	8	Trupchun	52.5342	2391.98	30.3664	0.0012408	0.612626
431	reddeer	2005	8	Trupchun	52.5342	2391.98	30.3664	0.0012408	0.612626
431	reddeer	2005	8	Trupchun	52.5342	2391.98	30.3664	0.0012408	0.612626
431	reddeer	2005	8	Trupchun	52.5342	2391.98	30.3664	0.0012408	0.612626
431	reddeer	2005	8	Trupchun	52.5342	2391.98	30.3664	0.0012408	0.612626
449	chamois	2008	8	Trupchun	43.7703	2523.04	34.6217	3.69e-05	0.638632
453	chamois	2008	8	Trupchun	60.0354	2335.49	32.1343	0.0002594	0.736076
456	chamois	2006	8	Trupchun	15.7313	2489.65	41.5881	0.0005807	0.118248
477	chamois	2006	8	Trupchun	66.9578	2572.71	40.2213	7.05e-05	0.420866
477	chamois	2006	8	Trupchun	66.9578	2572.71	40.2213	7.05e-05	0.420866
477	chamois	2006	8	Trupchun	66.9578	2572.71	40.2213	7.05e-05	0.420866
477	chamois	2006	8	Trupchun	66.9578	2572.71	40.2213	7.05e-05	0.420866
477	chamois	2006	8	Trupchun	66.9578	2572.71	40.2213	7.05e-05	0.420866
477	chamois	2006	8	Trupchun	66.9578	2572.71	40.2213	7.05e-05	0.420866
477	chamois	2006	8	Trupchun	66.9578	2572.71	40.2213	7.05e-05	0.420866
477	chamois	2006	8	Trupchun	66.9578	2572.71	40.2213	7.05e-05	0.420866
498	reddeer	2010	8	Trupchun	37.0989	2359.17	31.7381	0.0183846	0.470375
498	reddeer	2010	8	Trupchun	37.0989	2359.17	31.7381	0.0183846	0.470375
498	reddeer	2010	8	Trupchun	37.0989	2359.17	31.7381	0.0183846	0.470375
498	reddeer	2010	8	Trupchun	37.0989	2359.17	31.7381	0.0183846	0.470375
498	reddeer	2010	8	Trupchun	37.0989	2359.17	31.7381	0.0183846	0.470375
498	reddeer	2010	8	Trupchun	37.0989	2359.17	31.7381	0.0183846	0.470375
498	reddeer	2010	8	Trupchun	37.0989	2359.17	31.7381	0.0183846	0.470375
498	reddeer	2010	8	Trupchun	37.0989	2359.17	31.7381	0.0183846	0.470375
498	reddeer	2010	8	Trupchun	37.0989	2359.17	31.7381	0.0183846	0.470375
498	reddeer	2010	8	Trupchun	37.0989	2359.17	31.7381	0.0183846	0.470375
498	reddeer	2010	8	Trupchun	37.0989	2359.17	31.7381	0.0183846	0.470375
498	reddeer	2010	8	Trupchun	37.0989	2359.17	31.7381	0.0183846	0.470375
498	reddeer	2010	8	Trupchun	37.0989	2359.17	31.7381	0.0183846	0.470375
498	reddeer	2010	8	Trupchun	37.0989	2359.17	31.7381	0.0183846	0.470375
498	reddeer	2010	8	Trupchun	37.0989	2359.17	31.7381	0.0183846	0.470375
517	reddeer	2006	8	Trupchun	56.0414	2490.53	38.8545	0.0013261	0.585117
517	reddeer	2006	8	Trupchun	56.0414	2490.53	38.8545	0.0013261	0.585117
517	reddeer	2006	8	Trupchun	56.0414	2490.53	38.8545	0.0013261	0.585117
517	reddeer	2006	8	Trupchun	56.0414	2490.53	38.8545	0.0013261	0.585117
517	reddeer	2006	8	Trupchun	56.0414	2490.53	38.8545	0.0013261	0.585117
517	reddeer	2006	8	Trupchun	56.0414	2490.53	38.8545	0.0013261	0.585117
518	reddeer	2004	8	Trupchun	56.0993	2428.41	28.583	3.99e-05	0.641921
518	reddeer	2004	8	Trupchun	56.0993	2428.41	28.583	3.99e-05	0.641921
518	reddeer	2004	8	Trupchun	56.0993	2428.41	28.583	3.99e-05	0.641921
518	reddeer	2004	8	Trupchun	56.0993	2428.41	28.583	3.99e-05	0.641921
562	reddeer	2010	8	Trupchun	64.2809	2541.05	36.5238	0.0001719	0.575774
562	reddeer	2010	8	Trupchun	64.2809	2541.05	36.5238	0.0001719	0.575774
562	reddeer	2010	8	Trupchun	64.2809	2541.05	36.5238	0.0001719	0.575774
562	reddeer	2010	8	Trupchun	64.2809	2541.05	36.5238	0.0001719	0.575774
562	reddeer	2010	8	Trupchun	64.2809	2541.05	36.5238	0.0001719	0.575774
574	reddeer	2005	8	Trupchun	41.9582	2307.8	34.8549	0.003475	0.669307
574	reddeer	2005	8	Trupchun	41.9582	2307.8	34.8549	0.003475	0.669307
574	reddeer	2005	8	Trupchun	41.9582	2307.8	34.8549	0.003475	0.669307
574	reddeer	2005	8	Trupchun	41.9582	2307.8	34.8549	0.003475	0.669307
574	reddeer	2005	8	Trupchun	41.9582	2307.8	34.8549	0.003475	0.669307
574	reddeer	2005	8	Trupchun	41.9582	2307.8	34.8549	0.003475	0.669307
574	reddeer	2005	8	Trupchun	41.9582	2307.8	34.8549	0.003475	0.669307
574	reddeer	2005	8	Trupchun	41.9582	2307.8	34.8549	0.003475	0.669307
574	reddeer	2005	8	Trupchun	41.9582	2307.8	34.8549	0.003475	0.669307
574	reddeer	2005	8	Trupchun	41.9582	2307.8	34.8549	0.003475	0.669307
580	chamois	2005	8	Trupchun	36.38	2453.54	46.4843	0.0093074	0.123731
580	chamois	2005	8	Trupchun	36.38	2453.54	46.4843	0.0093074	0.123731
580	chamois	2005	8	Trupchun	36.38	2453.54	46.4843	0.0093074	0.123731
580	chamois	2005	8	Trupchun	36.38	2453.54	46.4843	0.0093074	0.123731
580	chamois	2005	8	Trupchun	36.38	2453.54	46.4843	0.0093074	0.123731
580	chamois	2005	8	Trupchun	36.38	2453.54	46.4843	0.0093074	0.123731
580	chamois	2005	8	Trupchun	36.38	2453.54	46.4843	0.0093074	0.123731
582	reddeer	2011	8	Trupchun	23.2268	2152.66	43.7568	0.0003247	0.370766
582	reddeer	2011	8	Trupchun	23.2268	2152.66	43.7568	0.0003247	0.370766
584	reddeer	2006	8	Trupchun	52.839	2069.47	33.6648	0.0004995	0.35454
596	chamois	2004	8	Trupchun	38.3168	2428.08	28.1918	0.0002716	0.659993
596	chamois	2004	8	Trupchun	38.3168	2428.08	28.1918	0.0002716	0.659993
596	chamois	2004	8	Trupchun	38.3168	2428.08	28.1918	0.0002716	0.659993
596	chamois	2004	8	Trupchun	38.3168	2428.08	28.1918	0.0002716	0.659993
596	chamois	2004	8	Trupchun	38.3168	2428.08	28.1918	0.0002716	0.659993
596	chamois	2004	8	Trupchun	38.3168	2428.08	28.1918	0.0002716	0.659993
596	chamois	2004	8	Trupchun	38.3168	2428.08	28.1918	0.0002716	0.659993
596	chamois	2004	8	Trupchun	38.3168	2428.08	28.1918	0.0002716	0.659993
596	chamois	2004	8	Trupchun	38.3168	2428.08	28.1918	0.0002716	0.659993
596	chamois	2004	8	Trupchun	38.3168	2428.08	28.1918	0.0002716	0.659993
596	chamois	2004	8	Trupchun	38.3168	2428.08	28.1918	0.0002716	0.659993
596	chamois	2004	8	Trupchun	38.3168	2428.08	28.1918	0.0002716	0.659993
596	chamois	2004	8	Trupchun	38.3168	2428.08	28.1918	0.0002716	0.659993
596	chamois	2004	8	Trupchun	38.3168	2428.08	28.1918	0.0002716	0.659993
596	chamois	2004	8	Trupchun	38.3168	2428.08	28.1918	0.0002716	0.659993
596	chamois	2004	8	Trupchun	38.3168	2428.08	28.1918	0.0002716	0.659993
599	reddeer	2009	8	Trupchun	53.1597	2413.48	28.0235	0.000574	0.691827
599	reddeer	2009	8	Trupchun	53.1597	2413.48	28.0235	0.000574	0.691827
599	reddeer	2009	8	Trupchun	53.1597	2413.48	28.0235	0.000574	0.691827
599	reddeer	2009	8	Trupchun	53.1597	2413.48	28.0235	0.000574	0.691827
599	reddeer	2009	8	Trupchun	53.1597	2413.48	28.0235	0.000574	0.691827
599	reddeer	2009	8	Trupchun	53.1597	2413.48	28.0235	0.000574	0.691827
599	reddeer	2009	8	Trupchun	53.1597	2413.48	28.0235	0.000574	0.691827
599	reddeer	2009	8	Trupchun	53.1597	2413.48	28.0235	0.000574	0.691827
599	reddeer	2009	8	Trupchun	53.1597	2413.48	28.0235	0.000574	0.691827
599	reddeer	2009	8	Trupchun	53.1597	2413.48	28.0235	0.000574	0.691827
599	reddeer	2009	8	Trupchun	53.1597	2413.48	28.0235	0.000574	0.691827
599	reddeer	2009	8	Trupchun	53.1597	2413.48	28.0235	0.000574	0.691827
599	reddeer	2009	8	Trupchun	53.1597	2413.48	28.0235	0.000574	0.691827
599	reddeer	2009	8	Trupchun	53.1597	2413.48	28.0235	0.000574	0.691827
599	reddeer	2009	8	Trupchun	53.1597	2413.48	28.0235	0.000574	0.691827
599	reddeer	2009	8	Trupchun	53.1597	2413.48	28.0235	0.000574	0.691827
599	reddeer	2009	8	Trupchun	53.1597	2413.48	28.0235	0.000574	0.691827
599	reddeer	2009	8	Trupchun	53.1597	2413.48	28.0235	0.000574	0.691827
599	reddeer	2009	8	Trupchun	53.1597	2413.48	28.0235	0.000574	0.691827
599	reddeer	2009	8	Trupchun	53.1597	2413.48	28.0235	0.000574	0.691827
599	reddeer	2009	8	Trupchun	53.1597	2413.48	28.0235	0.000574	0.691827
599	reddeer	2009	8	Trupchun	53.1597	2413.48	28.0235	0.000574	0.691827
599	reddeer	2009	8	Trupchun	53.1597	2413.48	28.0235	0.000574	0.691827
599	reddeer	2009	8	Trupchun	53.1597	2413.48	28.0235	0.000574	0.691827
599	reddeer	2009	8	Trupchun	53.1597	2413.48	28.0235	0.000574	0.691827
599	reddeer	2009	8	Trupchun	53.1597	2413.48	28.0235	0.000574	0.691827
599	reddeer	2009	8	Trupchun	53.1597	2413.48	28.0235	0.000574	0.691827
599	reddeer	2009	8	Trupchun	53.1597	2413.48	28.0235	0.000574	0.691827
599	reddeer	2009	8	Trupchun	53.1597	2413.48	28.0235	0.000574	0.691827
599	reddeer	2009	8	Trupchun	53.1597	2413.48	28.0235	0.000574	0.691827
599	reddeer	2009	8	Trupchun	53.1597	2413.48	28.0235	0.000574	0.691827
599	reddeer	2009	8	Trupchun	53.1597	2413.48	28.0235	0.000574	0.691827
599	reddeer	2009	8	Trupchun	53.1597	2413.48	28.0235	0.000574	0.691827
599	reddeer	2009	8	Trupchun	53.1597	2413.48	28.0235	0.000574	0.691827
599	reddeer	2009	8	Trupchun	53.1597	2413.48	28.0235	0.000574	0.691827
599	reddeer	2009	8	Trupchun	53.1597	2413.48	28.0235	0.000574	0.691827
599	reddeer	2009	8	Trupchun	53.1597	2413.48	28.0235	0.000574	0.691827
599	reddeer	2009	8	Trupchun	53.1597	2413.48	28.0235	0.000574	0.691827
599	reddeer	2009	8	Trupchun	53.1597	2413.48	28.0235	0.000574	0.691827
599	reddeer	2009	8	Trupchun	53.1597	2413.48	28.0235	0.000574	0.691827
599	reddeer	2009	8	Trupchun	53.1597	2413.48	28.0235	0.000574	0.691827
599	reddeer	2009	8	Trupchun	53.1597	2413.48	28.0235	0.000574	0.691827
599	reddeer	2009	8	Trupchun	53.1597	2413.48	28.0235	0.000574	0.691827
599	reddeer	2009	8	Trupchun	53.1597	2413.48	28.0235	0.000574	0.691827
599	reddeer	2009	8	Trupchun	53.1597	2413.48	28.0235	0.000574	0.691827
599	reddeer	2009	8	Trupchun	53.1597	2413.48	28.0235	0.000574	0.691827
599	reddeer	2009	8	Trupchun	53.1597	2413.48	28.0235	0.000574	0.691827
599	reddeer	2009	8	Trupchun	53.1597	2413.48	28.0235	0.000574	0.691827
599	reddeer	2009	8	Trupchun	53.1597	2413.48	28.0235	0.000574	0.691827
599	reddeer	2009	8	Trupchun	53.1597	2413.48	28.0235	0.000574	0.691827
599	reddeer	2009	8	Trupchun	53.1597	2413.48	28.0235	0.000574	0.691827
599	reddeer	2009	8	Trupchun	53.1597	2413.48	28.0235	0.000574	0.691827
599	reddeer	2009	8	Trupchun	53.1597	2413.48	28.0235	0.000574	0.691827
599	reddeer	2009	8	Trupchun	53.1597	2413.48	28.0235	0.000574	0.691827
599	reddeer	2009	8	Trupchun	53.1597	2413.48	28.0235	0.000574	0.691827
599	reddeer	2009	8	Trupchun	53.1597	2413.48	28.0235	0.000574	0.691827
599	reddeer	2009	8	Trupchun	53.1597	2413.48	28.0235	0.000574	0.691827
599	reddeer	2009	8	Trupchun	53.1597	2413.48	28.0235	0.000574	0.691827
599	reddeer	2009	8	Trupchun	53.1597	2413.48	28.0235	0.000574	0.691827
599	reddeer	2009	8	Trupchun	53.1597	2413.48	28.0235	0.000574	0.691827
599	reddeer	2009	8	Trupchun	53.1597	2413.48	28.0235	0.000574	0.691827
599	reddeer	2009	8	Trupchun	53.1597	2413.48	28.0235	0.000574	0.691827
599	reddeer	2009	8	Trupchun	53.1597	2413.48	28.0235	0.000574	0.691827
599	reddeer	2009	8	Trupchun	53.1597	2413.48	28.0235	0.000574	0.691827
599	reddeer	2009	8	Trupchun	53.1597	2413.48	28.0235	0.000574	0.691827
599	reddeer	2009	8	Trupchun	53.1597	2413.48	28.0235	0.000574	0.691827
599	reddeer	2009	8	Trupchun	53.1597	2413.48	28.0235	0.000574	0.691827
599	reddeer	2009	8	Trupchun	53.1597	2413.48	28.0235	0.000574	0.691827
599	reddeer	2009	8	Trupchun	53.1597	2413.48	28.0235	0.000574	0.691827
599	reddeer	2009	8	Trupchun	53.1597	2413.48	28.0235	0.000574	0.691827
599	reddeer	2009	8	Trupchun	53.1597	2413.48	28.0235	0.000574	0.691827
599	reddeer	2009	8	Trupchun	53.1597	2413.48	28.0235	0.000574	0.691827
599	reddeer	2009	8	Trupchun	53.1597	2413.48	28.0235	0.000574	0.691827
599	reddeer	2009	8	Trupchun	53.1597	2413.48	28.0235	0.000574	0.691827
599	reddeer	2009	8	Trupchun	53.1597	2413.48	28.0235	0.000574	0.691827
599	reddeer	2009	8	Trupchun	53.1597	2413.48	28.0235	0.000574	0.691827
599	reddeer	2009	8	Trupchun	53.1597	2413.48	28.0235	0.000574	0.691827
599	reddeer	2009	8	Trupchun	53.1597	2413.48	28.0235	0.000574	0.691827
599	reddeer	2009	8	Trupchun	53.1597	2413.48	28.0235	0.000574	0.691827
599	reddeer	2009	8	Trupchun	53.1597	2413.48	28.0235	0.000574	0.691827
599	reddeer	2009	8	Trupchun	53.1597	2413.48	28.0235	0.000574	0.691827
599	reddeer	2009	8	Trupchun	53.1597	2413.48	28.0235	0.000574	0.691827
599	reddeer	2009	8	Trupchun	53.1597	2413.48	28.0235	0.000574	0.691827
599	reddeer	2009	8	Trupchun	53.1597	2413.48	28.0235	0.000574	0.691827
599	reddeer	2009	8	Trupchun	53.1597	2413.48	28.0235	0.000574	0.691827
599	reddeer	2009	8	Trupchun	53.1597	2413.48	28.0235	0.000574	0.691827
599	reddeer	2009	8	Trupchun	53.1597	2413.48	28.0235	0.000574	0.691827
599	reddeer	2009	8	Trupchun	53.1597	2413.48	28.0235	0.000574	0.691827
599	reddeer	2009	8	Trupchun	53.1597	2413.48	28.0235	0.000574	0.691827
599	reddeer	2009	8	Trupchun	53.1597	2413.48	28.0235	0.000574	0.691827
599	reddeer	2009	8	Trupchun	53.1597	2413.48	28.0235	0.000574	0.691827
599	reddeer	2009	8	Trupchun	53.1597	2413.48	28.0235	0.000574	0.691827
599	reddeer	2009	8	Trupchun	53.1597	2413.48	28.0235	0.000574	0.691827
599	reddeer	2009	8	Trupchun	53.1597	2413.48	28.0235	0.000574	0.691827
599	reddeer	2009	8	Trupchun	53.1597	2413.48	28.0235	0.000574	0.691827
599	reddeer	2009	8	Trupchun	53.1597	2413.48	28.0235	0.000574	0.691827
599	reddeer	2009	8	Trupchun	53.1597	2413.48	28.0235	0.000574	0.691827
599	reddeer	2009	8	Trupchun	53.1597	2413.48	28.0235	0.000574	0.691827
599	reddeer	2009	8	Trupchun	53.1597	2413.48	28.0235	0.000574	0.691827
599	reddeer	2009	8	Trupchun	53.1597	2413.48	28.0235	0.000574	0.691827
599	reddeer	2009	8	Trupchun	53.1597	2413.48	28.0235	0.000574	0.691827
599	reddeer	2009	8	Trupchun	53.1597	2413.48	28.0235	0.000574	0.691827
599	reddeer	2009	8	Trupchun	53.1597	2413.48	28.0235	0.000574	0.691827
599	reddeer	2009	8	Trupchun	53.1597	2413.48	28.0235	0.000574	0.691827
599	reddeer	2009	8	Trupchun	53.1597	2413.48	28.0235	0.000574	0.691827
599	reddeer	2009	8	Trupchun	53.1597	2413.48	28.0235	0.000574	0.691827
599	reddeer	2009	8	Trupchun	53.1597	2413.48	28.0235	0.000574	0.691827
599	reddeer	2009	8	Trupchun	53.1597	2413.48	28.0235	0.000574	0.691827
599	reddeer	2009	8	Trupchun	53.1597	2413.48	28.0235	0.000574	0.691827
599	reddeer	2009	8	Trupchun	53.1597	2413.48	28.0235	0.000574	0.691827
599	reddeer	2009	8	Trupchun	53.1597	2413.48	28.0235	0.000574	0.691827
599	reddeer	2009	8	Trupchun	53.1597	2413.48	28.0235	0.000574	0.691827
599	reddeer	2009	8	Trupchun	53.1597	2413.48	28.0235	0.000574	0.691827
599	reddeer	2009	8	Trupchun	53.1597	2413.48	28.0235	0.000574	0.691827
599	reddeer	2009	8	Trupchun	53.1597	2413.48	28.0235	0.000574	0.691827
599	reddeer	2009	8	Trupchun	53.1597	2413.48	28.0235	0.000574	0.691827
599	reddeer	2009	8	Trupchun	53.1597	2413.48	28.0235	0.000574	0.691827
599	reddeer	2009	8	Trupchun	53.1597	2413.48	28.0235	0.000574	0.691827
599	reddeer	2009	8	Trupchun	53.1597	2413.48	28.0235	0.000574	0.691827
599	reddeer	2009	8	Trupchun	53.1597	2413.48	28.0235	0.000574	0.691827
599	reddeer	2009	8	Trupchun	53.1597	2413.48	28.0235	0.000574	0.691827
599	reddeer	2009	8	Trupchun	53.1597	2413.48	28.0235	0.000574	0.691827
599	reddeer	2009	8	Trupchun	53.1597	2413.48	28.0235	0.000574	0.691827
599	reddeer	2009	8	Trupchun	53.1597	2413.48	28.0235	0.000574	0.691827
599	reddeer	2009	8	Trupchun	53.1597	2413.48	28.0235	0.000574	0.691827
599	reddeer	2009	8	Trupchun	53.1597	2413.48	28.0235	0.000574	0.691827
599	reddeer	2009	8	Trupchun	53.1597	2413.48	28.0235	0.000574	0.691827
599	reddeer	2009	8	Trupchun	53.1597	2413.48	28.0235	0.000574	0.691827
599	reddeer	2009	8	Trupchun	53.1597	2413.48	28.0235	0.000574	0.691827
599	reddeer	2009	8	Trupchun	53.1597	2413.48	28.0235	0.000574	0.691827
599	reddeer	2009	8	Trupchun	53.1597	2413.48	28.0235	0.000574	0.691827
599	reddeer	2009	8	Trupchun	53.1597	2413.48	28.0235	0.000574	0.691827
599	reddeer	2009	8	Trupchun	53.1597	2413.48	28.0235	0.000574	0.691827
599	reddeer	2009	8	Trupchun	53.1597	2413.48	28.0235	0.000574	0.691827
599	reddeer	2009	8	Trupchun	53.1597	2413.48	28.0235	0.000574	0.691827
599	reddeer	2009	8	Trupchun	53.1597	2413.48	28.0235	0.000574	0.691827
599	reddeer	2009	8	Trupchun	53.1597	2413.48	28.0235	0.000574	0.691827
599	reddeer	2009	8	Trupchun	53.1597	2413.48	28.0235	0.000574	0.691827
599	reddeer	2009	8	Trupchun	53.1597	2413.48	28.0235	0.000574	0.691827
599	reddeer	2009	8	Trupchun	53.1597	2413.48	28.0235	0.000574	0.691827
599	reddeer	2009	8	Trupchun	53.1597	2413.48	28.0235	0.000574	0.691827
599	reddeer	2009	8	Trupchun	53.1597	2413.48	28.0235	0.000574	0.691827
599	reddeer	2009	8	Trupchun	53.1597	2413.48	28.0235	0.000574	0.691827
599	reddeer	2009	8	Trupchun	53.1597	2413.48	28.0235	0.000574	0.691827
599	reddeer	2009	8	Trupchun	53.1597	2413.48	28.0235	0.000574	0.691827
599	reddeer	2009	8	Trupchun	53.1597	2413.48	28.0235	0.000574	0.691827
599	reddeer	2009	8	Trupchun	53.1597	2413.48	28.0235	0.000574	0.691827
599	reddeer	2009	8	Trupchun	53.1597	2413.48	28.0235	0.000574	0.691827
599	reddeer	2009	8	Trupchun	53.1597	2413.48	28.0235	0.000574	0.691827
599	reddeer	2009	8	Trupchun	53.1597	2413.48	28.0235	0.000574	0.691827
599	reddeer	2009	8	Trupchun	53.1597	2413.48	28.0235	0.000574	0.691827
599	reddeer	2009	8	Trupchun	53.1597	2413.48	28.0235	0.000574	0.691827
599	reddeer	2009	8	Trupchun	53.1597	2413.48	28.0235	0.000574	0.691827
599	reddeer	2009	8	Trupchun	53.1597	2413.48	28.0235	0.000574	0.691827
599	reddeer	2009	8	Trupchun	53.1597	2413.48	28.0235	0.000574	0.691827
599	reddeer	2009	8	Trupchun	53.1597	2413.48	28.0235	0.000574	0.691827
599	reddeer	2009	8	Trupchun	53.1597	2413.48	28.0235	0.000574	0.691827
599	reddeer	2009	8	Trupchun	53.1597	2413.48	28.0235	0.000574	0.691827
599	reddeer	2009	8	Trupchun	53.1597	2413.48	28.0235	0.000574	0.691827
599	reddeer	2009	8	Trupchun	53.1597	2413.48	28.0235	0.000574	0.691827
599	reddeer	2009	8	Trupchun	53.1597	2413.48	28.0235	0.000574	0.691827
599	reddeer	2009	8	Trupchun	53.1597	2413.48	28.0235	0.000574	0.691827
599	reddeer	2009	8	Trupchun	53.1597	2413.48	28.0235	0.000574	0.691827
599	reddeer	2009	8	Trupchun	53.1597	2413.48	28.0235	0.000574	0.691827
599	reddeer	2009	8	Trupchun	53.1597	2413.48	28.0235	0.000574	0.691827
599	reddeer	2009	8	Trupchun	53.1597	2413.48	28.0235	0.000574	0.691827
599	reddeer	2009	8	Trupchun	53.1597	2413.48	28.0235	0.000574	0.691827
599	reddeer	2009	8	Trupchun	53.1597	2413.48	28.0235	0.000574	0.691827
599	reddeer	2009	8	Trupchun	53.1597	2413.48	28.0235	0.000574	0.691827
599	reddeer	2009	8	Trupchun	53.1597	2413.48	28.0235	0.000574	0.691827
599	reddeer	2009	8	Trupchun	53.1597	2413.48	28.0235	0.000574	0.691827
599	reddeer	2009	8	Trupchun	53.1597	2413.48	28.0235	0.000574	0.691827
599	reddeer	2009	8	Trupchun	53.1597	2413.48	28.0235	0.000574	0.691827
599	reddeer	2009	8	Trupchun	53.1597	2413.48	28.0235	0.000574	0.691827
599	reddeer	2009	8	Trupchun	53.1597	2413.48	28.0235	0.000574	0.691827
599	reddeer	2009	8	Trupchun	53.1597	2413.48	28.0235	0.000574	0.691827
599	reddeer	2009	8	Trupchun	53.1597	2413.48	28.0235	0.000574	0.691827
599	reddeer	2009	8	Trupchun	53.1597	2413.48	28.0235	0.000574	0.691827
599	reddeer	2009	8	Trupchun	53.1597	2413.48	28.0235	0.000574	0.691827
599	reddeer	2009	8	Trupchun	53.1597	2413.48	28.0235	0.000574	0.691827
599	reddeer	2009	8	Trupchun	53.1597	2413.48	28.0235	0.000574	0.691827
599	reddeer	2009	8	Trupchun	53.1597	2413.48	28.0235	0.000574	0.691827
599	reddeer	2009	8	Trupchun	53.1597	2413.48	28.0235	0.000574	0.691827
599	reddeer	2009	8	Trupchun	53.1597	2413.48	28.0235	0.000574	0.691827
599	reddeer	2009	8	Trupchun	53.1597	2413.48	28.0235	0.000574	0.691827
599	reddeer	2009	8	Trupchun	53.1597	2413.48	28.0235	0.000574	0.691827
599	reddeer	2009	8	Trupchun	53.1597	2413.48	28.0235	0.000574	0.691827
599	reddeer	2009	8	Trupchun	53.1597	2413.48	28.0235	0.000574	0.691827
599	reddeer	2009	8	Trupchun	53.1597	2413.48	28.0235	0.000574	0.691827
599	reddeer	2009	8	Trupchun	53.1597	2413.48	28.0235	0.000574	0.691827
599	reddeer	2009	8	Trupchun	53.1597	2413.48	28.0235	0.000574	0.691827
627	reddeer	2008	8	Trupchun	54.5417	2395.5	26.9384	1.07e-05	0.657011
627	reddeer	2008	8	Trupchun	54.5417	2395.5	26.9384	1.07e-05	0.657011
627	reddeer	2008	8	Trupchun	54.5417	2395.5	26.9384	1.07e-05	0.657011
627	reddeer	2008	8	Trupchun	54.5417	2395.5	26.9384	1.07e-05	0.657011
627	reddeer	2008	8	Trupchun	54.5417	2395.5	26.9384	1.07e-05	0.657011
627	reddeer	2008	8	Trupchun	54.5417	2395.5	26.9384	1.07e-05	0.657011
627	reddeer	2008	8	Trupchun	54.5417	2395.5	26.9384	1.07e-05	0.657011
627	reddeer	2008	8	Trupchun	54.5417	2395.5	26.9384	1.07e-05	0.657011
627	reddeer	2008	8	Trupchun	54.5417	2395.5	26.9384	1.07e-05	0.657011
627	reddeer	2008	8	Trupchun	54.5417	2395.5	26.9384	1.07e-05	0.657011
627	reddeer	2008	8	Trupchun	54.5417	2395.5	26.9384	1.07e-05	0.657011
627	reddeer	2008	8	Trupchun	54.5417	2395.5	26.9384	1.07e-05	0.657011
627	reddeer	2008	8	Trupchun	54.5417	2395.5	26.9384	1.07e-05	0.657011
627	reddeer	2008	8	Trupchun	54.5417	2395.5	26.9384	1.07e-05	0.657011
627	reddeer	2008	8	Trupchun	54.5417	2395.5	26.9384	1.07e-05	0.657011
627	reddeer	2008	8	Trupchun	54.5417	2395.5	26.9384	1.07e-05	0.657011
627	reddeer	2008	8	Trupchun	54.5417	2395.5	26.9384	1.07e-05	0.657011
627	reddeer	2008	8	Trupchun	54.5417	2395.5	26.9384	1.07e-05	0.657011
627	reddeer	2008	8	Trupchun	54.5417	2395.5	26.9384	1.07e-05	0.657011
627	reddeer	2008	8	Trupchun	54.5417	2395.5	26.9384	1.07e-05	0.657011
627	reddeer	2008	8	Trupchun	54.5417	2395.5	26.9384	1.07e-05	0.657011
627	reddeer	2008	8	Trupchun	54.5417	2395.5	26.9384	1.07e-05	0.657011
627	reddeer	2008	8	Trupchun	54.5417	2395.5	26.9384	1.07e-05	0.657011
627	reddeer	2008	8	Trupchun	54.5417	2395.5	26.9384	1.07e-05	0.657011
681	chamois	2006	8	Trupchun	53.4019	2679.96	18.8252	0.0008518	0.0543429
742	chamois	2006	8	Trupchun	19.0888	2423.83	41.1474	0.0002505	0.118813
761	chamois	2011	8	Trupchun	28.9075	2522.48	36.0185	0.0002255	0.408249
761	chamois	2011	8	Trupchun	28.9075	2522.48	36.0185	0.0002255	0.408249
761	chamois	2011	8	Trupchun	28.9075	2522.48	36.0185	0.0002255	0.408249
761	chamois	2011	8	Trupchun	28.9075	2522.48	36.0185	0.0002255	0.408249
761	chamois	2011	8	Trupchun	28.9075	2522.48	36.0185	0.0002255	0.408249
761	chamois	2011	8	Trupchun	28.9075	2522.48	36.0185	0.0002255	0.408249
761	chamois	2011	8	Trupchun	28.9075	2522.48	36.0185	0.0002255	0.408249
761	chamois	2011	8	Trupchun	28.9075	2522.48	36.0185	0.0002255	0.408249
761	chamois	2011	8	Trupchun	28.9075	2522.48	36.0185	0.0002255	0.408249
761	chamois	2011	8	Trupchun	28.9075	2522.48	36.0185	0.0002255	0.408249
779	reddeer	2010	8	Trupchun	59.089	2279.27	38.642	0.0005168	0.651613
779	reddeer	2010	8	Trupchun	59.089	2279.27	38.642	0.0005168	0.651613
779	reddeer	2010	8	Trupchun	59.089	2279.27	38.642	0.0005168	0.651613
779	reddeer	2010	8	Trupchun	59.089	2279.27	38.642	0.0005168	0.651613
779	reddeer	2010	8	Trupchun	59.089	2279.27	38.642	0.0005168	0.651613
779	reddeer	2010	8	Trupchun	59.089	2279.27	38.642	0.0005168	0.651613
803	chamois	2006	8	Trupchun	61.2874	2343.33	39.7332	0.0019059	0.0874752
842	reddeer	2005	8	Trupchun	37.4629	2318.02	37.1466	0.0009486	0.603541
842	reddeer	2005	8	Trupchun	37.4629	2318.02	37.1466	0.0009486	0.603541
842	reddeer	2005	8	Trupchun	37.4629	2318.02	37.1466	0.0009486	0.603541
842	reddeer	2005	8	Trupchun	37.4629	2318.02	37.1466	0.0009486	0.603541
842	reddeer	2005	8	Trupchun	37.4629	2318.02	37.1466	0.0009486	0.603541
842	reddeer	2005	8	Trupchun	37.4629	2318.02	37.1466	0.0009486	0.603541
842	reddeer	2005	8	Trupchun	37.4629	2318.02	37.1466	0.0009486	0.603541
842	reddeer	2005	8	Trupchun	37.4629	2318.02	37.1466	0.0009486	0.603541
842	reddeer	2005	8	Trupchun	37.4629	2318.02	37.1466	0.0009486	0.603541
842	reddeer	2005	8	Trupchun	37.4629	2318.02	37.1466	0.0009486	0.603541
842	reddeer	2005	8	Trupchun	37.4629	2318.02	37.1466	0.0009486	0.603541
842	reddeer	2005	8	Trupchun	37.4629	2318.02	37.1466	0.0009486	0.603541
842	reddeer	2005	8	Trupchun	37.4629	2318.02	37.1466	0.0009486	0.603541
842	reddeer	2005	8	Trupchun	37.4629	2318.02	37.1466	0.0009486	0.603541
842	reddeer	2005	8	Trupchun	37.4629	2318.02	37.1466	0.0009486	0.603541
842	reddeer	2005	8	Trupchun	37.4629	2318.02	37.1466	0.0009486	0.603541
842	reddeer	2005	8	Trupchun	37.4629	2318.02	37.1466	0.0009486	0.603541
842	reddeer	2005	8	Trupchun	37.4629	2318.02	37.1466	0.0009486	0.603541
906	chamois	2009	8	Trupchun	26.8032	2108.32	34.8648	0.0008773	0.502436
909	reddeer	2001	8	Trupchun	18.7477	2196.6	38.3135	3.5e-06	0.468046
909	reddeer	2001	8	Trupchun	18.7477	2196.6	38.3135	3.5e-06	0.468046
909	reddeer	2001	8	Trupchun	18.7477	2196.6	38.3135	3.5e-06	0.468046
909	reddeer	2001	8	Trupchun	18.7477	2196.6	38.3135	3.5e-06	0.468046
909	reddeer	2001	8	Trupchun	18.7477	2196.6	38.3135	3.5e-06	0.468046
971	chamois	2004	8	Trupchun	17.7357	2402.62	52.4001	0.0010322	0.206622
971	chamois	2004	8	Trupchun	17.7357	2402.62	52.4001	0.0010322	0.206622
975	reddeer	2004	8	Trupchun	56.1266	2182.14	38.0513	2.56e-05	0.670563
975	reddeer	2004	8	Trupchun	56.1266	2182.14	38.0513	2.56e-05	0.670563
977	chamois	2009	8	Trupchun	47.3731	2358.76	32.0975	4.65e-05	0.714393
977	chamois	2009	8	Trupchun	47.3731	2358.76	32.0975	4.65e-05	0.714393
977	chamois	2009	8	Trupchun	47.3731	2358.76	32.0975	4.65e-05	0.714393
977	chamois	2009	8	Trupchun	47.3731	2358.76	32.0975	4.65e-05	0.714393
990	reddeer	2005	8	Trupchun	38.5399	2121.96	28.7348	0.0008394	0.459248
1000	chamois	2001	8	Trupchun	27.1725	2484.48	39.9762	0.0052768	0.184346
1004	reddeer	2005	8	Trupchun	38.0409	2255.36	42.811	0.0035644	0.386884
1004	reddeer	2005	8	Trupchun	38.0409	2255.36	42.811	0.0035644	0.386884
1004	reddeer	2005	8	Trupchun	38.0409	2255.36	42.811	0.0035644	0.386884
1014	chamois	2009	8	Trupchun	29.0355	2420.25	28.0132	0.0010228	0.342473
1014	chamois	2009	8	Trupchun	29.0355	2420.25	28.0132	0.0010228	0.342473
1014	chamois	2009	8	Trupchun	29.0355	2420.25	28.0132	0.0010228	0.342473
1030	chamois	2006	8	Trupchun	37.9511	2261.23	32.0719	0.0005048	0.654993
1043	chamois	2001	8	Trupchun	21.0351	2195.74	39.9205	0.0026993	0.226393
1049	chamois	2009	8	Trupchun	25.8765	2413.25	39.527	6.78e-05	0.446384
1068	chamois	2004	8	Trupchun	59.5087	2059.91	28.8376	0.0015203	0.430637
1068	chamois	2004	8	Trupchun	59.5087	2059.91	28.8376	0.0015203	0.430637
1071	chamois	2006	8	Trupchun	49.8987	2173.77	39.4954	4.13e-05	0.447578
1105	reddeer	2010	8	Trupchun	46.5611	2173.25	39.4992	0.0007696	0.23438
1105	reddeer	2010	8	Trupchun	46.5611	2173.25	39.4992	0.0007696	0.23438
1105	reddeer	2010	8	Trupchun	46.5611	2173.25	39.4992	0.0007696	0.23438
1105	reddeer	2010	8	Trupchun	46.5611	2173.25	39.4992	0.0007696	0.23438
1105	reddeer	2010	8	Trupchun	46.5611	2173.25	39.4992	0.0007696	0.23438
1105	reddeer	2010	8	Trupchun	46.5611	2173.25	39.4992	0.0007696	0.23438
1105	reddeer	2010	8	Trupchun	46.5611	2173.25	39.4992	0.0007696	0.23438
1105	reddeer	2010	8	Trupchun	46.5611	2173.25	39.4992	0.0007696	0.23438
1105	reddeer	2010	8	Trupchun	46.5611	2173.25	39.4992	0.0007696	0.23438
1105	reddeer	2010	8	Trupchun	46.5611	2173.25	39.4992	0.0007696	0.23438
1105	reddeer	2010	8	Trupchun	46.5611	2173.25	39.4992	0.0007696	0.23438
1105	reddeer	2010	8	Trupchun	46.5611	2173.25	39.4992	0.0007696	0.23438
1105	reddeer	2010	8	Trupchun	46.5611	2173.25	39.4992	0.0007696	0.23438
1105	reddeer	2010	8	Trupchun	46.5611	2173.25	39.4992	0.0007696	0.23438
1105	reddeer	2010	8	Trupchun	46.5611	2173.25	39.4992	0.0007696	0.23438
1105	reddeer	2010	8	Trupchun	46.5611	2173.25	39.4992	0.0007696	0.23438
1138	chamois	2006	8	Trupchun	57.6001	2607.25	35.5874	5.15e-05	0.528506
1138	chamois	2006	8	Trupchun	57.6001	2607.25	35.5874	5.15e-05	0.528506
1138	chamois	2006	8	Trupchun	57.6001	2607.25	35.5874	5.15e-05	0.528506
1138	chamois	2006	8	Trupchun	57.6001	2607.25	35.5874	5.15e-05	0.528506
1138	chamois	2006	8	Trupchun	57.6001	2607.25	35.5874	5.15e-05	0.528506
1138	chamois	2006	8	Trupchun	57.6001	2607.25	35.5874	5.15e-05	0.528506
1161	chamois	2011	8	Trupchun	59.6491	2122.36	32.6739	0.0029091	0.246299
1162	chamois	2005	8	Trupchun	47.4415	2379.38	36.3932	0.000135	0.662613
1162	chamois	2005	8	Trupchun	47.4415	2379.38	36.3932	0.000135	0.662613
1162	chamois	2005	8	Trupchun	47.4415	2379.38	36.3932	0.000135	0.662613
1192	reddeer	2008	8	Trupchun	27.5268	2257.01	36.7414	0.0002707	0.632074
1192	reddeer	2008	8	Trupchun	27.5268	2257.01	36.7414	0.0002707	0.632074
1192	reddeer	2008	8	Trupchun	27.5268	2257.01	36.7414	0.0002707	0.632074
1192	reddeer	2008	8	Trupchun	27.5268	2257.01	36.7414	0.0002707	0.632074
1192	reddeer	2008	8	Trupchun	27.5268	2257.01	36.7414	0.0002707	0.632074
1192	reddeer	2008	8	Trupchun	27.5268	2257.01	36.7414	0.0002707	0.632074
1192	reddeer	2008	8	Trupchun	27.5268	2257.01	36.7414	0.0002707	0.632074
1192	reddeer	2008	8	Trupchun	27.5268	2257.01	36.7414	0.0002707	0.632074
1192	reddeer	2008	8	Trupchun	27.5268	2257.01	36.7414	0.0002707	0.632074
1192	reddeer	2008	8	Trupchun	27.5268	2257.01	36.7414	0.0002707	0.632074
1192	reddeer	2008	8	Trupchun	27.5268	2257.01	36.7414	0.0002707	0.632074
1192	reddeer	2008	8	Trupchun	27.5268	2257.01	36.7414	0.0002707	0.632074
1192	reddeer	2008	8	Trupchun	27.5268	2257.01	36.7414	0.0002707	0.632074
1192	reddeer	2008	8	Trupchun	27.5268	2257.01	36.7414	0.0002707	0.632074
1192	reddeer	2008	8	Trupchun	27.5268	2257.01	36.7414	0.0002707	0.632074
1192	reddeer	2008	8	Trupchun	27.5268	2257.01	36.7414	0.0002707	0.632074
1192	reddeer	2008	8	Trupchun	27.5268	2257.01	36.7414	0.0002707	0.632074
1192	reddeer	2008	8	Trupchun	27.5268	2257.01	36.7414	0.0002707	0.632074
1192	reddeer	2008	8	Trupchun	27.5268	2257.01	36.7414	0.0002707	0.632074
1192	reddeer	2008	8	Trupchun	27.5268	2257.01	36.7414	0.0002707	0.632074
1192	reddeer	2008	8	Trupchun	27.5268	2257.01	36.7414	0.0002707	0.632074
1192	reddeer	2008	8	Trupchun	27.5268	2257.01	36.7414	0.0002707	0.632074
1192	reddeer	2008	8	Trupchun	27.5268	2257.01	36.7414	0.0002707	0.632074
1192	reddeer	2008	8	Trupchun	27.5268	2257.01	36.7414	0.0002707	0.632074
1192	reddeer	2008	8	Trupchun	27.5268	2257.01	36.7414	0.0002707	0.632074
1192	reddeer	2008	8	Trupchun	27.5268	2257.01	36.7414	0.0002707	0.632074
1192	reddeer	2008	8	Trupchun	27.5268	2257.01	36.7414	0.0002707	0.632074
1192	reddeer	2008	8	Trupchun	27.5268	2257.01	36.7414	0.0002707	0.632074
1192	reddeer	2008	8	Trupchun	27.5268	2257.01	36.7414	0.0002707	0.632074
1192	reddeer	2008	8	Trupchun	27.5268	2257.01	36.7414	0.0002707	0.632074
1192	reddeer	2008	8	Trupchun	27.5268	2257.01	36.7414	0.0002707	0.632074
1192	reddeer	2008	8	Trupchun	27.5268	2257.01	36.7414	0.0002707	0.632074
1192	reddeer	2008	8	Trupchun	27.5268	2257.01	36.7414	0.0002707	0.632074
1192	reddeer	2008	8	Trupchun	27.5268	2257.01	36.7414	0.0002707	0.632074
1192	reddeer	2008	8	Trupchun	27.5268	2257.01	36.7414	0.0002707	0.632074
1192	reddeer	2008	8	Trupchun	27.5268	2257.01	36.7414	0.0002707	0.632074
1192	reddeer	2008	8	Trupchun	27.5268	2257.01	36.7414	0.0002707	0.632074
1192	reddeer	2008	8	Trupchun	27.5268	2257.01	36.7414	0.0002707	0.632074
1192	reddeer	2008	8	Trupchun	27.5268	2257.01	36.7414	0.0002707	0.632074
1192	reddeer	2008	8	Trupchun	27.5268	2257.01	36.7414	0.0002707	0.632074
1192	reddeer	2008	8	Trupchun	27.5268	2257.01	36.7414	0.0002707	0.632074
1192	reddeer	2008	8	Trupchun	27.5268	2257.01	36.7414	0.0002707	0.632074
1192	reddeer	2008	8	Trupchun	27.5268	2257.01	36.7414	0.0002707	0.632074
1192	reddeer	2008	8	Trupchun	27.5268	2257.01	36.7414	0.0002707	0.632074
1192	reddeer	2008	8	Trupchun	27.5268	2257.01	36.7414	0.0002707	0.632074
1192	reddeer	2008	8	Trupchun	27.5268	2257.01	36.7414	0.0002707	0.632074
1192	reddeer	2008	8	Trupchun	27.5268	2257.01	36.7414	0.0002707	0.632074
1192	reddeer	2008	8	Trupchun	27.5268	2257.01	36.7414	0.0002707	0.632074
1192	reddeer	2008	8	Trupchun	27.5268	2257.01	36.7414	0.0002707	0.632074
1192	reddeer	2008	8	Trupchun	27.5268	2257.01	36.7414	0.0002707	0.632074
1192	reddeer	2008	8	Trupchun	27.5268	2257.01	36.7414	0.0002707	0.632074
1192	reddeer	2008	8	Trupchun	27.5268	2257.01	36.7414	0.0002707	0.632074
1192	reddeer	2008	8	Trupchun	27.5268	2257.01	36.7414	0.0002707	0.632074
1192	reddeer	2008	8	Trupchun	27.5268	2257.01	36.7414	0.0002707	0.632074
1192	reddeer	2008	8	Trupchun	27.5268	2257.01	36.7414	0.0002707	0.632074
1192	reddeer	2008	8	Trupchun	27.5268	2257.01	36.7414	0.0002707	0.632074
1217	chamois	2008	8	Trupchun	54.472	2273.22	36.7027	0.0002503	0.0724952
1270	reddeer	2011	8	Trupchun	54.7896	2515.39	39.5228	0.0002579	0.474389
1270	reddeer	2011	8	Trupchun	54.7896	2515.39	39.5228	0.0002579	0.474389
1295	reddeer	2009	8	Fuorn	51.8417	2453.09	28.9109	0.0004002	0.17752
1295	reddeer	2009	8	Fuorn	51.8417	2453.09	28.9109	0.0004002	0.17752
1296	reddeer	2009	8	Fuorn	45.425	2487.83	25.4735	0.0002247	0.283199
1296	reddeer	2009	8	Fuorn	45.425	2487.83	25.4735	0.0002247	0.283199
1297	reddeer	2009	8	Fuorn	59.2112	2624.41	18.9608	0.0005802	0.0854877
1297	reddeer	2009	8	Fuorn	59.2112	2624.41	18.9608	0.0005802	0.0854877
1297	reddeer	2009	8	Fuorn	59.2112	2624.41	18.9608	0.0005802	0.0854877
1297	reddeer	2009	8	Fuorn	59.2112	2624.41	18.9608	0.0005802	0.0854877
1300	reddeer	2004	8	Trupchun	23.2263	2272.27	40.1695	0.0001	0.203317
1300	reddeer	2004	8	Trupchun	23.2263	2272.27	40.1695	0.0001	0.203317
1300	reddeer	2004	8	Trupchun	23.2263	2272.27	40.1695	0.0001	0.203317
1300	reddeer	2004	8	Trupchun	23.2263	2272.27	40.1695	0.0001	0.203317
1300	reddeer	2004	8	Trupchun	23.2263	2272.27	40.1695	0.0001	0.203317
1300	chamois	2009	8	Fuorn	52.568	2676.36	38.2838	0.0011029	0.16917
1300	chamois	2009	8	Fuorn	52.568	2676.36	38.2838	0.0011029	0.16917
1300	chamois	2009	8	Fuorn	52.568	2676.36	38.2838	0.0011029	0.16917
1303	chamois	2009	8	Trupchun	50.7236	2428.59	43.7584	0.0001058	0.6845
1303	chamois	2009	8	Trupchun	50.7236	2428.59	43.7584	0.0001058	0.6845
1303	chamois	2009	8	Trupchun	50.7236	2428.59	43.7584	0.0001058	0.6845
1303	chamois	2009	8	Trupchun	50.7236	2428.59	43.7584	0.0001058	0.6845
1305	chamois	2006	8	Trupchun	14.1977	2274.7	42.5491	0.001297	0.121215
1305	chamois	2006	8	Trupchun	14.1977	2274.7	42.5491	0.001297	0.121215
1305	chamois	2006	8	Trupchun	14.1977	2274.7	42.5491	0.001297	0.121215
1306	reddeer	2009	8	Fuorn	58.1209	2261.84	34.1193	0.0003094	0.304042
1307	reddeer	2009	8	Fuorn	49.5565	2390.93	29.6778	0.0004632	0.196107
1307	reddeer	2009	8	Fuorn	49.5565	2390.93	29.6778	0.0004632	0.196107
1309	reddeer	2010	8	Trupchun	45.9714	2243.6	31.5167	0.0006466	0.627192
1309	reddeer	2010	8	Trupchun	45.9714	2243.6	31.5167	0.0006466	0.627192
1309	reddeer	2010	8	Trupchun	45.9714	2243.6	31.5167	0.0006466	0.627192
1309	reddeer	2010	8	Trupchun	45.9714	2243.6	31.5167	0.0006466	0.627192
1309	reddeer	2009	8	Fuorn	56.4736	2406.89	37.3843	4.04e-05	0.238884
1309	reddeer	2009	8	Fuorn	56.4736	2406.89	37.3843	4.04e-05	0.238884
1309	reddeer	2009	8	Fuorn	56.4736	2406.89	37.3843	4.04e-05	0.238884
1309	reddeer	2009	8	Fuorn	56.4736	2406.89	37.3843	4.04e-05	0.238884
1310	chamois	2009	8	Fuorn	55.6677	2614.82	30.1482	0.0001184	0.0606008
1310	chamois	2009	8	Fuorn	55.6677	2614.82	30.1482	0.0001184	0.0606008
1310	chamois	2009	8	Fuorn	55.6677	2614.82	30.1482	0.0001184	0.0606008
1314	reddeer	2009	8	Trupchun	24.1308	2442.22	37.1432	0.0015192	0.0971528
1315	chamois	2009	8	Fuorn	61.8858	2669.06	29.9513	0.0013198	0.107116
1315	chamois	2009	8	Fuorn	61.8858	2669.06	29.9513	0.0013198	0.107116
1315	chamois	2009	8	Fuorn	61.8858	2669.06	29.9513	0.0013198	0.107116
1315	chamois	2009	8	Fuorn	61.8858	2669.06	29.9513	0.0013198	0.107116
1315	chamois	2009	8	Fuorn	61.8858	2669.06	29.9513	0.0013198	0.107116
1315	chamois	2009	8	Fuorn	61.8858	2669.06	29.9513	0.0013198	0.107116
1315	chamois	2009	8	Fuorn	61.8858	2669.06	29.9513	0.0013198	0.107116
1315	chamois	2009	8	Fuorn	61.8858	2669.06	29.9513	0.0013198	0.107116
1315	chamois	2009	8	Fuorn	61.8858	2669.06	29.9513	0.0013198	0.107116
1315	chamois	2009	8	Fuorn	61.8858	2669.06	29.9513	0.0013198	0.107116
1315	chamois	2009	8	Fuorn	61.8858	2669.06	29.9513	0.0013198	0.107116
1315	chamois	2009	8	Fuorn	61.8858	2669.06	29.9513	0.0013198	0.107116
1315	chamois	2009	8	Fuorn	61.8858	2669.06	29.9513	0.0013198	0.107116
1315	chamois	2009	8	Fuorn	61.8858	2669.06	29.9513	0.0013198	0.107116
1316	chamois	2009	8	Fuorn	23.5859	2498.16	36.7705	7.26e-05	0.152587
1319	reddeer	2009	8	Fuorn	27.3154	2455.51	30.6156	0.0007117	0.453171
1320	reddeer	2009	8	Fuorn	50.2473	1930.68	5.70461	7.5e-06	0.668833
1320	reddeer	2009	8	Fuorn	50.2473	1930.68	5.70461	7.5e-06	0.668833
1321	chamois	2009	8	Fuorn	50.9437	1958.29	6.40664	3.86e-05	0.618378
1322	reddeer	2005	8	Trupchun	51.2142	2333.92	6.45997	0.0008617	0.493199
1322	reddeer	2005	8	Trupchun	51.2142	2333.92	6.45997	0.0008617	0.493199
1323	reddeer	2009	8	Fuorn	64.1351	2295.21	25.3099	0.000721	0.499116
1323	reddeer	2009	8	Fuorn	64.1351	2295.21	25.3099	0.000721	0.499116
1323	reddeer	2009	8	Fuorn	64.1351	2295.21	25.3099	0.000721	0.499116
1323	reddeer	2009	8	Fuorn	64.1351	2295.21	25.3099	0.000721	0.499116
1323	reddeer	2009	8	Fuorn	64.1351	2295.21	25.3099	0.000721	0.499116
1323	reddeer	2009	8	Fuorn	64.1351	2295.21	25.3099	0.000721	0.499116
1323	reddeer	2009	8	Fuorn	64.1351	2295.21	25.3099	0.000721	0.499116
1323	reddeer	2009	8	Fuorn	64.1351	2295.21	25.3099	0.000721	0.499116
1323	reddeer	2009	8	Fuorn	64.1351	2295.21	25.3099	0.000721	0.499116
1323	reddeer	2009	8	Fuorn	64.1351	2295.21	25.3099	0.000721	0.499116
1324	reddeer	2009	8	Fuorn	30.7236	2364.91	26.7573	0.0019503	0.358857
1324	reddeer	2009	8	Fuorn	30.7236	2364.91	26.7573	0.0019503	0.358857
1324	reddeer	2009	8	Fuorn	30.7236	2364.91	26.7573	0.0019503	0.358857
1324	reddeer	2009	8	Fuorn	30.7236	2364.91	26.7573	0.0019503	0.358857
1324	reddeer	2009	8	Fuorn	30.7236	2364.91	26.7573	0.0019503	0.358857
1325	reddeer	2009	8	Fuorn	42.681	2545.37	28.9767	0.0009059	0.316385
1325	reddeer	2009	8	Fuorn	42.681	2545.37	28.9767	0.0009059	0.316385
1325	reddeer	2009	8	Fuorn	42.681	2545.37	28.9767	0.0009059	0.316385
1325	reddeer	2009	8	Fuorn	42.681	2545.37	28.9767	0.0009059	0.316385
1325	reddeer	2009	8	Fuorn	42.681	2545.37	28.9767	0.0009059	0.316385
1325	reddeer	2009	8	Fuorn	42.681	2545.37	28.9767	0.0009059	0.316385
1326	chamois	2009	8	Fuorn	39.5777	2328.57	22.1616	0.0003748	0.474072
1326	chamois	2009	8	Fuorn	39.5777	2328.57	22.1616	0.0003748	0.474072
1327	chamois	2009	8	Fuorn	43.6783	2550.98	18.6889	6.91e-05	0.205593
1327	chamois	2009	8	Fuorn	43.6783	2550.98	18.6889	6.91e-05	0.205593
1327	chamois	2009	8	Fuorn	43.6783	2550.98	18.6889	6.91e-05	0.205593
1327	chamois	2009	8	Fuorn	43.6783	2550.98	18.6889	6.91e-05	0.205593
1327	chamois	2009	8	Fuorn	43.6783	2550.98	18.6889	6.91e-05	0.205593
1328	chamois	2009	8	Fuorn	39.3163	2300.64	30.164	0.0001323	0.296521
1329	chamois	2009	8	Fuorn	61.6589	2304.89	21.5269	0.0012793	0.535349
1341	reddeer	2011	8	Trupchun	64.7511	2265.31	37.5642	0.0003135	0.255715
1341	reddeer	2011	8	Trupchun	64.7511	2265.31	37.5642	0.0003135	0.255715
1341	reddeer	2011	8	Trupchun	64.7511	2265.31	37.5642	0.0003135	0.255715
1341	reddeer	2011	8	Trupchun	64.7511	2265.31	37.5642	0.0003135	0.255715
1341	reddeer	2011	8	Trupchun	64.7511	2265.31	37.5642	0.0003135	0.255715
1347	reddeer	2008	8	Trupchun	57.5343	2443.79	38.3633	0.0029038	0.167118
1358	chamois	2005	8	Trupchun	32.6674	2195.62	37.7314	5.28e-05	0.635847
1358	chamois	2005	8	Trupchun	32.6674	2195.62	37.7314	5.28e-05	0.635847
1361	chamois	2008	8	Trupchun	60.9529	2420.54	37.3076	0.0012708	0.608368
1400	chamois	2003	8	Trupchun	55.1452	2417.64	36.6618	0.0004105	0.527975
1429	chamois	2008	8	Trupchun	66.5839	2531.12	42.5869	0.0005102	0.334906
1429	chamois	2008	8	Trupchun	66.5839	2531.12	42.5869	0.0005102	0.334906
1451	reddeer	2011	8	Trupchun	53.6161	2629.57	39.3122	0.0007956	0.323706
1452	chamois	2003	8	Trupchun	35.7944	2609.51	33.2753	0.0001901	0.563202
1452	chamois	2003	8	Trupchun	35.7944	2609.51	33.2753	0.0001901	0.563202
1471	chamois	2004	8	Trupchun	38.6925	2099.13	30.466	0.000372	0.451064
1471	chamois	2004	8	Trupchun	38.6925	2099.13	30.466	0.000372	0.451064
1471	chamois	2004	8	Trupchun	38.6925	2099.13	30.466	0.000372	0.451064
1471	chamois	2004	8	Trupchun	38.6925	2099.13	30.466	0.000372	0.451064
1471	chamois	2004	8	Trupchun	38.6925	2099.13	30.466	0.000372	0.451064
1471	chamois	2004	8	Trupchun	38.6925	2099.13	30.466	0.000372	0.451064
1471	chamois	2004	8	Trupchun	38.6925	2099.13	30.466	0.000372	0.451064
1473	reddeer	2003	8	Trupchun	36.818	2105.09	32.7135	0.0004301	0.6002
1473	reddeer	2003	8	Trupchun	36.818	2105.09	32.7135	0.0004301	0.6002
1497	chamois	2004	8	Trupchun	62.9766	2314.86	44.2575	0.0003025	0.586717
1497	chamois	2004	8	Trupchun	62.9766	2314.86	44.2575	0.0003025	0.586717
1497	chamois	2004	8	Trupchun	62.9766	2314.86	44.2575	0.0003025	0.586717
1497	chamois	2004	8	Trupchun	62.9766	2314.86	44.2575	0.0003025	0.586717
1507	chamois	2006	8	Trupchun	63.9209	2228.41	37.1604	0.000161	0.34826
1507	chamois	2006	8	Trupchun	63.9209	2228.41	37.1604	0.000161	0.34826
1507	chamois	2006	8	Trupchun	63.9209	2228.41	37.1604	0.000161	0.34826
1507	chamois	2006	8	Trupchun	63.9209	2228.41	37.1604	0.000161	0.34826
1507	chamois	2006	8	Trupchun	63.9209	2228.41	37.1604	0.000161	0.34826
1538	chamois	2005	8	Trupchun	44.6823	2135.23	29.7741	0.0028303	0.12077
1542	reddeer	2005	8	Trupchun	34.1701	2219.23	39.6088	0.000213	0.710257
1542	reddeer	2005	8	Trupchun	34.1701	2219.23	39.6088	0.000213	0.710257
1542	reddeer	2005	8	Trupchun	34.1701	2219.23	39.6088	0.000213	0.710257
1542	reddeer	2005	8	Trupchun	34.1701	2219.23	39.6088	0.000213	0.710257
1552	reddeer	2008	8	Trupchun	57.0305	2693.94	33.3361	0.0004732	0.491823
1552	reddeer	2008	8	Trupchun	57.0305	2693.94	33.3361	0.0004732	0.491823
1552	reddeer	2008	8	Trupchun	57.0305	2693.94	33.3361	0.0004732	0.491823
1552	reddeer	2008	8	Trupchun	57.0305	2693.94	33.3361	0.0004732	0.491823
1552	reddeer	2008	8	Trupchun	57.0305	2693.94	33.3361	0.0004732	0.491823
1552	reddeer	2008	8	Trupchun	57.0305	2693.94	33.3361	0.0004732	0.491823
1552	reddeer	2008	8	Trupchun	57.0305	2693.94	33.3361	0.0004732	0.491823
1552	reddeer	2008	8	Trupchun	57.0305	2693.94	33.3361	0.0004732	0.491823
1552	reddeer	2008	8	Trupchun	57.0305	2693.94	33.3361	0.0004732	0.491823
1552	reddeer	2008	8	Trupchun	57.0305	2693.94	33.3361	0.0004732	0.491823
1552	reddeer	2008	8	Trupchun	57.0305	2693.94	33.3361	0.0004732	0.491823
1552	reddeer	2008	8	Trupchun	57.0305	2693.94	33.3361	0.0004732	0.491823
1559	reddeer	2005	8	Trupchun	32.5209	2356.91	35.8633	6.86e-05	0.466181
1559	reddeer	2005	8	Trupchun	32.5209	2356.91	35.8633	6.86e-05	0.466181
1559	reddeer	2005	8	Trupchun	32.5209	2356.91	35.8633	6.86e-05	0.466181
1559	reddeer	2005	8	Trupchun	32.5209	2356.91	35.8633	6.86e-05	0.466181
1569	chamois	2011	8	Trupchun	45.9529	2507.89	33.1526	0.0002155	0.507506
1569	chamois	2011	8	Trupchun	45.9529	2507.89	33.1526	0.0002155	0.507506
1596	reddeer	2005	8	Trupchun	24.515	2292.46	37.1484	0.0001232	0.679857
1596	reddeer	2005	8	Trupchun	24.515	2292.46	37.1484	0.0001232	0.679857
1596	reddeer	2005	8	Trupchun	24.515	2292.46	37.1484	0.0001232	0.679857
1596	reddeer	2005	8	Trupchun	24.515	2292.46	37.1484	0.0001232	0.679857
1596	reddeer	2005	8	Trupchun	24.515	2292.46	37.1484	0.0001232	0.679857
1596	reddeer	2005	8	Trupchun	24.515	2292.46	37.1484	0.0001232	0.679857
1596	reddeer	2005	8	Trupchun	24.515	2292.46	37.1484	0.0001232	0.679857
1596	reddeer	2005	8	Trupchun	24.515	2292.46	37.1484	0.0001232	0.679857
1596	reddeer	2005	8	Trupchun	24.515	2292.46	37.1484	0.0001232	0.679857
1596	reddeer	2005	8	Trupchun	24.515	2292.46	37.1484	0.0001232	0.679857
1596	reddeer	2005	8	Trupchun	24.515	2292.46	37.1484	0.0001232	0.679857
1596	reddeer	2005	8	Trupchun	24.515	2292.46	37.1484	0.0001232	0.679857
1596	reddeer	2005	8	Trupchun	24.515	2292.46	37.1484	0.0001232	0.679857
1596	reddeer	2005	8	Trupchun	24.515	2292.46	37.1484	0.0001232	0.679857
1596	reddeer	2005	8	Trupchun	24.515	2292.46	37.1484	0.0001232	0.679857
1596	reddeer	2005	8	Trupchun	24.515	2292.46	37.1484	0.0001232	0.679857
1596	reddeer	2005	8	Trupchun	24.515	2292.46	37.1484	0.0001232	0.679857
1596	reddeer	2005	8	Trupchun	24.515	2292.46	37.1484	0.0001232	0.679857
1596	reddeer	2005	8	Trupchun	24.515	2292.46	37.1484	0.0001232	0.679857
1596	reddeer	2005	8	Trupchun	24.515	2292.46	37.1484	0.0001232	0.679857
1596	reddeer	2005	8	Trupchun	24.515	2292.46	37.1484	0.0001232	0.679857
1596	reddeer	2005	8	Trupchun	24.515	2292.46	37.1484	0.0001232	0.679857
1596	reddeer	2005	8	Trupchun	24.515	2292.46	37.1484	0.0001232	0.679857
1596	reddeer	2005	8	Trupchun	24.515	2292.46	37.1484	0.0001232	0.679857
1596	reddeer	2005	8	Trupchun	24.515	2292.46	37.1484	0.0001232	0.679857
1596	reddeer	2005	8	Trupchun	24.515	2292.46	37.1484	0.0001232	0.679857
1596	reddeer	2005	8	Trupchun	24.515	2292.46	37.1484	0.0001232	0.679857
1596	reddeer	2005	8	Trupchun	24.515	2292.46	37.1484	0.0001232	0.679857
1596	reddeer	2005	8	Trupchun	24.515	2292.46	37.1484	0.0001232	0.679857
1596	reddeer	2005	8	Trupchun	24.515	2292.46	37.1484	0.0001232	0.679857
1596	reddeer	2005	8	Trupchun	24.515	2292.46	37.1484	0.0001232	0.679857
1596	reddeer	2005	8	Trupchun	24.515	2292.46	37.1484	0.0001232	0.679857
1596	reddeer	2005	8	Trupchun	24.515	2292.46	37.1484	0.0001232	0.679857
1596	reddeer	2005	8	Trupchun	24.515	2292.46	37.1484	0.0001232	0.679857
1596	reddeer	2005	8	Trupchun	24.515	2292.46	37.1484	0.0001232	0.679857
1596	reddeer	2005	8	Trupchun	24.515	2292.46	37.1484	0.0001232	0.679857
1596	reddeer	2005	8	Trupchun	24.515	2292.46	37.1484	0.0001232	0.679857
1596	reddeer	2005	8	Trupchun	24.515	2292.46	37.1484	0.0001232	0.679857
1596	reddeer	2005	8	Trupchun	24.515	2292.46	37.1484	0.0001232	0.679857
1596	reddeer	2005	8	Trupchun	24.515	2292.46	37.1484	0.0001232	0.679857
1596	reddeer	2005	8	Trupchun	24.515	2292.46	37.1484	0.0001232	0.679857
1596	reddeer	2005	8	Trupchun	24.515	2292.46	37.1484	0.0001232	0.679857
1596	reddeer	2005	8	Trupchun	24.515	2292.46	37.1484	0.0001232	0.679857
1596	reddeer	2005	8	Trupchun	24.515	2292.46	37.1484	0.0001232	0.679857
1596	reddeer	2005	8	Trupchun	24.515	2292.46	37.1484	0.0001232	0.679857
1596	reddeer	2005	8	Trupchun	24.515	2292.46	37.1484	0.0001232	0.679857
1596	reddeer	2005	8	Trupchun	24.515	2292.46	37.1484	0.0001232	0.679857
1596	reddeer	2005	8	Trupchun	24.515	2292.46	37.1484	0.0001232	0.679857
1596	reddeer	2005	8	Trupchun	24.515	2292.46	37.1484	0.0001232	0.679857
1596	reddeer	2005	8	Trupchun	24.515	2292.46	37.1484	0.0001232	0.679857
1596	reddeer	2005	8	Trupchun	24.515	2292.46	37.1484	0.0001232	0.679857
1600	reddeer	2010	8	Trupchun	23.444	2396.11	34.0387	0.0009932	0.499505
1600	reddeer	2010	8	Trupchun	23.444	2396.11	34.0387	0.0009932	0.499505
1600	reddeer	2010	8	Trupchun	23.444	2396.11	34.0387	0.0009932	0.499505
1600	reddeer	2010	8	Trupchun	23.444	2396.11	34.0387	0.0009932	0.499505
1600	reddeer	2010	8	Trupchun	23.444	2396.11	34.0387	0.0009932	0.499505
1600	reddeer	2010	8	Trupchun	23.444	2396.11	34.0387	0.0009932	0.499505
1600	reddeer	2010	8	Trupchun	23.444	2396.11	34.0387	0.0009932	0.499505
1610	reddeer	2006	8	Trupchun	45.3569	2288.11	39.5146	4.4e-05	0.632002
1610	reddeer	2006	8	Trupchun	45.3569	2288.11	39.5146	4.4e-05	0.632002
1610	reddeer	2006	8	Trupchun	45.3569	2288.11	39.5146	4.4e-05	0.632002
1610	reddeer	2006	8	Trupchun	45.3569	2288.11	39.5146	4.4e-05	0.632002
1610	reddeer	2006	8	Trupchun	45.3569	2288.11	39.5146	4.4e-05	0.632002
1610	reddeer	2006	8	Trupchun	45.3569	2288.11	39.5146	4.4e-05	0.632002
1610	reddeer	2006	8	Trupchun	45.3569	2288.11	39.5146	4.4e-05	0.632002
1610	reddeer	2006	8	Trupchun	45.3569	2288.11	39.5146	4.4e-05	0.632002
1610	reddeer	2006	8	Trupchun	45.3569	2288.11	39.5146	4.4e-05	0.632002
1610	reddeer	2006	8	Trupchun	45.3569	2288.11	39.5146	4.4e-05	0.632002
1610	reddeer	2006	8	Trupchun	45.3569	2288.11	39.5146	4.4e-05	0.632002
1610	reddeer	2006	8	Trupchun	45.3569	2288.11	39.5146	4.4e-05	0.632002
1624	chamois	2001	8	Trupchun	30.1282	2188.71	40.7886	0.0001491	0.629316
1624	chamois	2001	8	Trupchun	30.1282	2188.71	40.7886	0.0001491	0.629316
1624	chamois	2001	8	Trupchun	30.1282	2188.71	40.7886	0.0001491	0.629316
1669	chamois	2010	8	Trupchun	21.0258	2492.84	38.0865	0.0021657	0.0748956
1669	chamois	2010	8	Trupchun	21.0258	2492.84	38.0865	0.0021657	0.0748956
1694	reddeer	2006	8	Trupchun	47.5201	2329.15	2.67122	0.0022071	0.467561
1694	reddeer	2006	8	Trupchun	47.5201	2329.15	2.67122	0.0022071	0.467561
1694	reddeer	2006	8	Trupchun	47.5201	2329.15	2.67122	0.0022071	0.467561
1694	reddeer	2006	8	Trupchun	47.5201	2329.15	2.67122	0.0022071	0.467561
1694	reddeer	2006	8	Trupchun	47.5201	2329.15	2.67122	0.0022071	0.467561
1694	reddeer	2006	8	Trupchun	47.5201	2329.15	2.67122	0.0022071	0.467561
1712	chamois	2008	8	Trupchun	56.8583	2606.92	35.8015	0.0001285	0.64466
1725	reddeer	2006	8	Trupchun	65.4434	2345.36	44.3449	0.0001266	0.50605
1725	reddeer	2006	8	Trupchun	65.4434	2345.36	44.3449	0.0001266	0.50605
1748	chamois	2001	8	Trupchun	67.4193	2728.2	39.0999	0.0021983	0.110578
1748	chamois	2001	8	Trupchun	67.4193	2728.2	39.0999	0.0021983	0.110578
1762	chamois	2005	8	Trupchun	20.7137	2358.91	36.7558	0.0002873	0.649818
1762	chamois	2005	8	Trupchun	20.7137	2358.91	36.7558	0.0002873	0.649818
1762	chamois	2005	8	Trupchun	20.7137	2358.91	36.7558	0.0002873	0.649818
1762	chamois	2005	8	Trupchun	20.7137	2358.91	36.7558	0.0002873	0.649818
1762	chamois	2005	8	Trupchun	20.7137	2358.91	36.7558	0.0002873	0.649818
1762	chamois	2005	8	Trupchun	20.7137	2358.91	36.7558	0.0002873	0.649818
1779	chamois	2010	8	Trupchun	62.2428	2134.2	33.0461	0.0087919	0.291527
1779	chamois	2010	8	Trupchun	62.2428	2134.2	33.0461	0.0087919	0.291527
1779	chamois	2010	8	Trupchun	62.2428	2134.2	33.0461	0.0087919	0.291527
1779	chamois	2010	8	Trupchun	62.2428	2134.2	33.0461	0.0087919	0.291527
1779	chamois	2010	8	Trupchun	62.2428	2134.2	33.0461	0.0087919	0.291527
1779	chamois	2010	8	Trupchun	62.2428	2134.2	33.0461	0.0087919	0.291527
1779	chamois	2010	8	Trupchun	62.2428	2134.2	33.0461	0.0087919	0.291527
1779	chamois	2010	8	Trupchun	62.2428	2134.2	33.0461	0.0087919	0.291527
1779	chamois	2010	8	Trupchun	62.2428	2134.2	33.0461	0.0087919	0.291527
1791	chamois	2011	8	Trupchun	43.9647	2560.71	36.0448	0.0009769	0.476938
1791	chamois	2011	8	Trupchun	43.9647	2560.71	36.0448	0.0009769	0.476938
1791	chamois	2011	8	Trupchun	43.9647	2560.71	36.0448	0.0009769	0.476938
1791	chamois	2011	8	Trupchun	43.9647	2560.71	36.0448	0.0009769	0.476938
1791	chamois	2011	8	Trupchun	43.9647	2560.71	36.0448	0.0009769	0.476938
1791	chamois	2011	8	Trupchun	43.9647	2560.71	36.0448	0.0009769	0.476938
1791	chamois	2011	8	Trupchun	43.9647	2560.71	36.0448	0.0009769	0.476938
1798	reddeer	2009	8	Trupchun	55.218	2675.74	22.7022	0.0019746	0.4314
1798	reddeer	2009	8	Trupchun	55.218	2675.74	22.7022	0.0019746	0.4314
1798	reddeer	2009	8	Trupchun	55.218	2675.74	22.7022	0.0019746	0.4314
1798	reddeer	2009	8	Trupchun	55.218	2675.74	22.7022	0.0019746	0.4314
1798	reddeer	2009	8	Trupchun	55.218	2675.74	22.7022	0.0019746	0.4314
1798	reddeer	2009	8	Trupchun	55.218	2675.74	22.7022	0.0019746	0.4314
1798	reddeer	2009	8	Trupchun	55.218	2675.74	22.7022	0.0019746	0.4314
1798	reddeer	2009	8	Trupchun	55.218	2675.74	22.7022	0.0019746	0.4314
1798	reddeer	2009	8	Trupchun	55.218	2675.74	22.7022	0.0019746	0.4314
1798	reddeer	2009	8	Trupchun	55.218	2675.74	22.7022	0.0019746	0.4314
1814	chamois	2006	8	Trupchun	46.3727	2341.47	33.0777	0.0006452	0.645572
1833	chamois	2006	8	Trupchun	24.1955	2182.99	40.7822	0.000448	0.267968
1853	chamois	2009	8	Trupchun	7.96628	2252.79	46.0881	0.0023999	0.294854
1853	chamois	2009	8	Trupchun	7.96628	2252.79	46.0881	0.0023999	0.294854
1859	chamois	2004	8	Trupchun	47.3267	2155.58	40.8408	0.0005	0.30681
1872	chamois	2006	8	Trupchun	59.8582	2401.72	33.8774	5.29e-05	0.577479
1877	reddeer	2006	8	Trupchun	39.806	2611.5	31.3133	0.0009296	0.510698
1877	reddeer	2006	8	Trupchun	39.806	2611.5	31.3133	0.0009296	0.510698
1877	reddeer	2006	8	Trupchun	39.806	2611.5	31.3133	0.0009296	0.510698
1877	reddeer	2006	8	Trupchun	39.806	2611.5	31.3133	0.0009296	0.510698
1877	reddeer	2006	8	Trupchun	39.806	2611.5	31.3133	0.0009296	0.510698
1877	reddeer	2006	8	Trupchun	39.806	2611.5	31.3133	0.0009296	0.510698
1877	reddeer	2006	8	Trupchun	39.806	2611.5	31.3133	0.0009296	0.510698
1877	reddeer	2006	8	Trupchun	39.806	2611.5	31.3133	0.0009296	0.510698
1908	chamois	2008	8	Fuorn	39.9556	2389.47	29.7694	0.0011772	0.290241
1912	reddeer	2008	8	Fuorn	59.3172	1967.78	34.4337	0.0015726	0.470838
1912	reddeer	2008	8	Fuorn	59.3172	1967.78	34.4337	0.0015726	0.470838
1912	reddeer	2008	8	Fuorn	59.3172	1967.78	34.4337	0.0015726	0.470838
1912	reddeer	2008	8	Fuorn	59.3172	1967.78	34.4337	0.0015726	0.470838
1912	reddeer	2008	8	Fuorn	59.3172	1967.78	34.4337	0.0015726	0.470838
1912	reddeer	2008	8	Fuorn	59.3172	1967.78	34.4337	0.0015726	0.470838
1912	reddeer	2008	8	Fuorn	59.3172	1967.78	34.4337	0.0015726	0.470838
1912	reddeer	2008	8	Fuorn	59.3172	1967.78	34.4337	0.0015726	0.470838
1912	reddeer	2008	8	Fuorn	59.3172	1967.78	34.4337	0.0015726	0.470838
1912	reddeer	2008	8	Fuorn	59.3172	1967.78	34.4337	0.0015726	0.470838
1912	reddeer	2008	8	Fuorn	59.3172	1967.78	34.4337	0.0015726	0.470838
1912	reddeer	2008	8	Fuorn	59.3172	1967.78	34.4337	0.0015726	0.470838
1912	reddeer	2008	8	Fuorn	59.3172	1967.78	34.4337	0.0015726	0.470838
1912	reddeer	2008	8	Fuorn	59.3172	1967.78	34.4337	0.0015726	0.470838
1916	reddeer	2008	8	Fuorn	59.5855	2377.96	29.3699	0.0003523	0.1023
1916	reddeer	2008	8	Fuorn	59.5855	2377.96	29.3699	0.0003523	0.1023
1916	reddeer	2008	8	Fuorn	59.5855	2377.96	29.3699	0.0003523	0.1023
1917	reddeer	2008	8	Fuorn	66.5395	2552.18	28.7441	0.0001726	0.152192
1917	reddeer	2008	8	Fuorn	66.5395	2552.18	28.7441	0.0001726	0.152192
1917	reddeer	2008	8	Fuorn	66.5395	2552.18	28.7441	0.0001726	0.152192
1919	chamois	2008	8	Fuorn	60.2665	2432.94	25.8645	0.0007768	0.221043
1919	chamois	2008	8	Fuorn	60.2665	2432.94	25.8645	0.0007768	0.221043
1923	reddeer	2008	8	Fuorn	57.6468	2089.35	14.4299	0.000131	0.492889
1923	reddeer	2008	8	Fuorn	57.6468	2089.35	14.4299	0.000131	0.492889
1923	reddeer	2008	8	Fuorn	57.6468	2089.35	14.4299	0.000131	0.492889
1923	reddeer	2008	8	Fuorn	57.6468	2089.35	14.4299	0.000131	0.492889
1924	reddeer	2008	8	Fuorn	21.687	2258.37	35.7477	0.000237	0.3474
1924	reddeer	2008	8	Fuorn	21.687	2258.37	35.7477	0.000237	0.3474
1926	chamois	2005	8	Trupchun	28.3123	2335.66	36.3626	0.0002665	0.434344
1926	chamois	2005	8	Trupchun	28.3123	2335.66	36.3626	0.0002665	0.434344
1926	chamois	2005	8	Trupchun	28.3123	2335.66	36.3626	0.0002665	0.434344
1926	chamois	2005	8	Trupchun	28.3123	2335.66	36.3626	0.0002665	0.434344
1926	chamois	2005	8	Trupchun	28.3123	2335.66	36.3626	0.0002665	0.434344
1926	chamois	2005	8	Trupchun	28.3123	2335.66	36.3626	0.0002665	0.434344
1926	chamois	2005	8	Trupchun	28.3123	2335.66	36.3626	0.0002665	0.434344
1926	chamois	2005	8	Trupchun	28.3123	2335.66	36.3626	0.0002665	0.434344
1926	chamois	2005	8	Trupchun	28.3123	2335.66	36.3626	0.0002665	0.434344
1926	chamois	2005	8	Trupchun	28.3123	2335.66	36.3626	0.0002665	0.434344
1926	chamois	2005	8	Trupchun	28.3123	2335.66	36.3626	0.0002665	0.434344
1926	chamois	2005	8	Trupchun	28.3123	2335.66	36.3626	0.0002665	0.434344
1926	chamois	2005	8	Trupchun	28.3123	2335.66	36.3626	0.0002665	0.434344
1926	chamois	2005	8	Trupchun	28.3123	2335.66	36.3626	0.0002665	0.434344
1926	chamois	2005	8	Trupchun	28.3123	2335.66	36.3626	0.0002665	0.434344
1928	reddeer	2008	8	Fuorn	36.0788	2402.99	25.7282	0.0009747	0.194793
1928	reddeer	2008	8	Fuorn	36.0788	2402.99	25.7282	0.0009747	0.194793
1928	reddeer	2008	8	Fuorn	36.0788	2402.99	25.7282	0.0009747	0.194793
1929	reddeer	2008	8	Fuorn	60.7086	2349.37	34.3874	0.000189	0.225485
1929	reddeer	2008	8	Fuorn	60.7086	2349.37	34.3874	0.000189	0.225485
1931	chamois	2008	8	Fuorn	53.2751	2666.32	39.1852	0.0006078	0.184949
1931	chamois	2008	8	Fuorn	53.2751	2666.32	39.1852	0.0006078	0.184949
1931	chamois	2008	8	Fuorn	53.2751	2666.32	39.1852	0.0006078	0.184949
1931	chamois	2008	8	Fuorn	53.2751	2666.32	39.1852	0.0006078	0.184949
1931	chamois	2008	8	Fuorn	53.2751	2666.32	39.1852	0.0006078	0.184949
1939	reddeer	2008	8	Fuorn	49.1924	1938.08	5.3517	2.53e-05	0.609205
1940	reddeer	2008	8	Fuorn	53.8449	2355.06	34.1745	9.7e-06	0.260215
1940	reddeer	2008	8	Fuorn	53.8449	2355.06	34.1745	9.7e-06	0.260215
1941	reddeer	2008	8	Fuorn	54.9058	2477.01	37.4401	0.000523	0.343584
1943	reddeer	2008	8	Fuorn	60.4091	2303.04	15.9284	9.45e-05	0.470964
1944	reddeer	2008	8	Fuorn	64.4048	2236.47	29.2313	0.0008086	0.40714
1946	reddeer	2008	8	Fuorn	31.3375	2505.95	28.9698	0.0006664	0.437384
1946	reddeer	2008	8	Fuorn	31.3375	2505.95	28.9698	0.0006664	0.437384
1947	reddeer	2008	8	Fuorn	35.1885	2248.04	22.3255	0.000256	0.512074
1947	reddeer	2008	8	Fuorn	35.1885	2248.04	22.3255	0.000256	0.512074
1948	reddeer	2008	8	Fuorn	53.8817	2236.64	22.2135	0.0006073	0.437384
1948	reddeer	2008	8	Fuorn	53.8817	2236.64	22.2135	0.0006073	0.437384
1950	chamois	2010	8	Trupchun	22.2029	2210.72	40.8697	0.0012777	0.367884
1950	chamois	2008	8	Fuorn	50.3528	2559.12	18.5581	0.0002604	-0.0221095
1950	chamois	2008	8	Fuorn	50.3528	2559.12	18.5581	0.0002604	-0.0221095
1952	chamois	2008	8	Fuorn	35.6174	2521.55	21.9056	0.0014256	0.171232
1952	chamois	2008	8	Fuorn	35.6174	2521.55	21.9056	0.0014256	0.171232
1952	chamois	2008	8	Fuorn	35.6174	2521.55	21.9056	0.0014256	0.171232
1952	chamois	2008	8	Fuorn	35.6174	2521.55	21.9056	0.0014256	0.171232
1953	chamois	2008	8	Fuorn	64.1868	2294.34	25.5753	0.0006924	0.50599
1955	chamois	2008	8	Fuorn	38.7244	2400.79	24.0057	0.0020876	0.387119
1961	chamois	2008	8	Fuorn	43.5925	2388.44	30.9922	0.0014121	0.0904744
1964	reddeer	2008	8	Fuorn	49.4711	2476.89	23.1351	0.000537	0.308702
1964	reddeer	2008	8	Fuorn	49.4711	2476.89	23.1351	0.000537	0.308702
1965	chamois	2006	8	Trupchun	32.8662	2422.21	44.7844	0.0033385	0.33211
1965	chamois	2008	8	Fuorn	47.2121	2260.27	18.1213	0.000113	0.464448
1967	chamois	2008	8	Fuorn	45.0558	2409.66	19.6202	0.0001206	0.412541
1967	chamois	2008	8	Fuorn	45.0558	2409.66	19.6202	0.0001206	0.412541
1969	chamois	2008	8	Fuorn	46.9125	2536.47	23.9076	0.0005276	0.169912
1970	chamois	2008	8	Fuorn	58.288	2488.3	21.9963	0.0006224	0.188611
1970	chamois	2008	8	Fuorn	58.288	2488.3	21.9963	0.0006224	0.188611
1970	chamois	2008	8	Fuorn	58.288	2488.3	21.9963	0.0006224	0.188611
1970	chamois	2008	8	Fuorn	58.288	2488.3	21.9963	0.0006224	0.188611
1970	chamois	2008	8	Fuorn	58.288	2488.3	21.9963	0.0006224	0.188611
2003	chamois	2006	8	Trupchun	52.3361	2049.51	32.2154	0.0012884	0.457078
2010	chamois	2003	8	Trupchun	54.9919	2503.79	40.0308	0.0001528	0.123713
2010	chamois	2003	8	Trupchun	54.9919	2503.79	40.0308	0.0001528	0.123713
2010	chamois	2003	8	Trupchun	54.9919	2503.79	40.0308	0.0001528	0.123713
2010	chamois	2003	8	Trupchun	54.9919	2503.79	40.0308	0.0001528	0.123713
2010	chamois	2003	8	Trupchun	54.9919	2503.79	40.0308	0.0001528	0.123713
2010	chamois	2003	8	Trupchun	54.9919	2503.79	40.0308	0.0001528	0.123713
2010	chamois	2003	8	Trupchun	54.9919	2503.79	40.0308	0.0001528	0.123713
2012	chamois	2006	8	Trupchun	42.346	2538.17	32.2172	0.009962	0.372402
2028	chamois	2010	8	Trupchun	63.1305	2161.94	39.0138	4.48e-05	0.172662
2028	chamois	2010	8	Trupchun	63.1305	2161.94	39.0138	4.48e-05	0.172662
2028	chamois	2010	8	Trupchun	63.1305	2161.94	39.0138	4.48e-05	0.172662
2028	chamois	2010	8	Trupchun	63.1305	2161.94	39.0138	4.48e-05	0.172662
2028	chamois	2010	8	Trupchun	63.1305	2161.94	39.0138	4.48e-05	0.172662
2028	chamois	2010	8	Trupchun	63.1305	2161.94	39.0138	4.48e-05	0.172662
2028	chamois	2010	8	Trupchun	63.1305	2161.94	39.0138	4.48e-05	0.172662
2028	chamois	2010	8	Trupchun	63.1305	2161.94	39.0138	4.48e-05	0.172662
2028	chamois	2010	8	Trupchun	63.1305	2161.94	39.0138	4.48e-05	0.172662
2033	chamois	2008	8	Trupchun	18.8486	2039.8	37.5957	0.0008757	0.599936
2058	reddeer	2006	8	Trupchun	40.5063	2395.78	35.693	0.0006836	0.551231
2058	reddeer	2006	8	Trupchun	40.5063	2395.78	35.693	0.0006836	0.551231
2058	reddeer	2006	8	Trupchun	40.5063	2395.78	35.693	0.0006836	0.551231
2058	reddeer	2006	8	Trupchun	40.5063	2395.78	35.693	0.0006836	0.551231
2058	reddeer	2006	8	Trupchun	40.5063	2395.78	35.693	0.0006836	0.551231
2058	reddeer	2006	8	Trupchun	40.5063	2395.78	35.693	0.0006836	0.551231
2058	reddeer	2006	8	Trupchun	40.5063	2395.78	35.693	0.0006836	0.551231
2058	reddeer	2006	8	Trupchun	40.5063	2395.78	35.693	0.0006836	0.551231
2058	reddeer	2006	8	Trupchun	40.5063	2395.78	35.693	0.0006836	0.551231
2058	reddeer	2006	8	Trupchun	40.5063	2395.78	35.693	0.0006836	0.551231
2058	reddeer	2006	8	Trupchun	40.5063	2395.78	35.693	0.0006836	0.551231
2058	reddeer	2006	8	Trupchun	40.5063	2395.78	35.693	0.0006836	0.551231
2058	reddeer	2006	8	Trupchun	40.5063	2395.78	35.693	0.0006836	0.551231
2058	reddeer	2006	8	Trupchun	40.5063	2395.78	35.693	0.0006836	0.551231
2058	reddeer	2006	8	Trupchun	40.5063	2395.78	35.693	0.0006836	0.551231
2058	reddeer	2006	8	Trupchun	40.5063	2395.78	35.693	0.0006836	0.551231
2058	reddeer	2006	8	Trupchun	40.5063	2395.78	35.693	0.0006836	0.551231
2058	reddeer	2006	8	Trupchun	40.5063	2395.78	35.693	0.0006836	0.551231
2058	reddeer	2006	8	Trupchun	40.5063	2395.78	35.693	0.0006836	0.551231
2058	reddeer	2006	8	Trupchun	40.5063	2395.78	35.693	0.0006836	0.551231
2058	reddeer	2006	8	Trupchun	40.5063	2395.78	35.693	0.0006836	0.551231
2075	chamois	2004	8	Trupchun	59.5731	2408.07	35.5981	0.0026781	0.165157
2092	reddeer	2001	8	Trupchun	64.3967	2500.03	32.3485	6e-05	0.596179
2092	reddeer	2001	8	Trupchun	64.3967	2500.03	32.3485	6e-05	0.596179
2092	reddeer	2001	8	Trupchun	64.3967	2500.03	32.3485	6e-05	0.596179
2092	reddeer	2001	8	Trupchun	64.3967	2500.03	32.3485	6e-05	0.596179
2092	reddeer	2001	8	Trupchun	64.3967	2500.03	32.3485	6e-05	0.596179
2092	reddeer	2001	8	Trupchun	64.3967	2500.03	32.3485	6e-05	0.596179
2092	reddeer	2001	8	Trupchun	64.3967	2500.03	32.3485	6e-05	0.596179
2092	reddeer	2001	8	Trupchun	64.3967	2500.03	32.3485	6e-05	0.596179
2092	reddeer	2001	8	Trupchun	64.3967	2500.03	32.3485	6e-05	0.596179
2092	reddeer	2001	8	Trupchun	64.3967	2500.03	32.3485	6e-05	0.596179
2092	reddeer	2001	8	Trupchun	64.3967	2500.03	32.3485	6e-05	0.596179
2092	reddeer	2001	8	Trupchun	64.3967	2500.03	32.3485	6e-05	0.596179
2092	reddeer	2001	8	Trupchun	64.3967	2500.03	32.3485	6e-05	0.596179
2092	reddeer	2001	8	Trupchun	64.3967	2500.03	32.3485	6e-05	0.596179
2092	reddeer	2001	8	Trupchun	64.3967	2500.03	32.3485	6e-05	0.596179
2092	reddeer	2001	8	Trupchun	64.3967	2500.03	32.3485	6e-05	0.596179
2092	reddeer	2001	8	Trupchun	64.3967	2500.03	32.3485	6e-05	0.596179
2092	reddeer	2001	8	Trupchun	64.3967	2500.03	32.3485	6e-05	0.596179
2092	reddeer	2001	8	Trupchun	64.3967	2500.03	32.3485	6e-05	0.596179
2092	reddeer	2001	8	Trupchun	64.3967	2500.03	32.3485	6e-05	0.596179
2092	reddeer	2001	8	Trupchun	64.3967	2500.03	32.3485	6e-05	0.596179
2092	reddeer	2001	8	Trupchun	64.3967	2500.03	32.3485	6e-05	0.596179
2092	reddeer	2001	8	Trupchun	64.3967	2500.03	32.3485	6e-05	0.596179
2092	reddeer	2001	8	Trupchun	64.3967	2500.03	32.3485	6e-05	0.596179
2092	reddeer	2001	8	Trupchun	64.3967	2500.03	32.3485	6e-05	0.596179
2092	reddeer	2001	8	Trupchun	64.3967	2500.03	32.3485	6e-05	0.596179
2092	reddeer	2001	8	Trupchun	64.3967	2500.03	32.3485	6e-05	0.596179
2092	reddeer	2001	8	Trupchun	64.3967	2500.03	32.3485	6e-05	0.596179
2092	reddeer	2001	8	Trupchun	64.3967	2500.03	32.3485	6e-05	0.596179
2092	reddeer	2001	8	Trupchun	64.3967	2500.03	32.3485	6e-05	0.596179
2092	reddeer	2001	8	Trupchun	64.3967	2500.03	32.3485	6e-05	0.596179
2092	reddeer	2001	8	Trupchun	64.3967	2500.03	32.3485	6e-05	0.596179
2092	reddeer	2001	8	Trupchun	64.3967	2500.03	32.3485	6e-05	0.596179
2092	reddeer	2001	8	Trupchun	64.3967	2500.03	32.3485	6e-05	0.596179
2092	reddeer	2001	8	Trupchun	64.3967	2500.03	32.3485	6e-05	0.596179
2092	reddeer	2001	8	Trupchun	64.3967	2500.03	32.3485	6e-05	0.596179
2092	reddeer	2001	8	Trupchun	64.3967	2500.03	32.3485	6e-05	0.596179
2092	reddeer	2001	8	Trupchun	64.3967	2500.03	32.3485	6e-05	0.596179
2092	reddeer	2001	8	Trupchun	64.3967	2500.03	32.3485	6e-05	0.596179
2092	reddeer	2001	8	Trupchun	64.3967	2500.03	32.3485	6e-05	0.596179
2092	reddeer	2001	8	Trupchun	64.3967	2500.03	32.3485	6e-05	0.596179
2092	reddeer	2001	8	Trupchun	64.3967	2500.03	32.3485	6e-05	0.596179
2092	reddeer	2001	8	Trupchun	64.3967	2500.03	32.3485	6e-05	0.596179
2092	reddeer	2001	8	Trupchun	64.3967	2500.03	32.3485	6e-05	0.596179
2092	reddeer	2001	8	Trupchun	64.3967	2500.03	32.3485	6e-05	0.596179
2092	reddeer	2001	8	Trupchun	64.3967	2500.03	32.3485	6e-05	0.596179
2092	reddeer	2001	8	Trupchun	64.3967	2500.03	32.3485	6e-05	0.596179
2092	reddeer	2001	8	Trupchun	64.3967	2500.03	32.3485	6e-05	0.596179
2092	reddeer	2001	8	Trupchun	64.3967	2500.03	32.3485	6e-05	0.596179
2092	reddeer	2001	8	Trupchun	64.3967	2500.03	32.3485	6e-05	0.596179
2092	reddeer	2001	8	Trupchun	64.3967	2500.03	32.3485	6e-05	0.596179
2092	reddeer	2001	8	Trupchun	64.3967	2500.03	32.3485	6e-05	0.596179
2092	reddeer	2001	8	Trupchun	64.3967	2500.03	32.3485	6e-05	0.596179
2092	reddeer	2001	8	Trupchun	64.3967	2500.03	32.3485	6e-05	0.596179
2092	reddeer	2001	8	Trupchun	64.3967	2500.03	32.3485	6e-05	0.596179
2092	reddeer	2001	8	Trupchun	64.3967	2500.03	32.3485	6e-05	0.596179
2092	reddeer	2001	8	Trupchun	64.3967	2500.03	32.3485	6e-05	0.596179
2092	reddeer	2001	8	Trupchun	64.3967	2500.03	32.3485	6e-05	0.596179
2092	reddeer	2001	8	Trupchun	64.3967	2500.03	32.3485	6e-05	0.596179
2092	reddeer	2001	8	Trupchun	64.3967	2500.03	32.3485	6e-05	0.596179
2092	reddeer	2001	8	Trupchun	64.3967	2500.03	32.3485	6e-05	0.596179
2092	reddeer	2001	8	Trupchun	64.3967	2500.03	32.3485	6e-05	0.596179
2092	reddeer	2001	8	Trupchun	64.3967	2500.03	32.3485	6e-05	0.596179
2092	reddeer	2001	8	Trupchun	64.3967	2500.03	32.3485	6e-05	0.596179
2092	reddeer	2001	8	Trupchun	64.3967	2500.03	32.3485	6e-05	0.596179
2092	reddeer	2001	8	Trupchun	64.3967	2500.03	32.3485	6e-05	0.596179
2092	reddeer	2001	8	Trupchun	64.3967	2500.03	32.3485	6e-05	0.596179
2092	reddeer	2001	8	Trupchun	64.3967	2500.03	32.3485	6e-05	0.596179
2092	reddeer	2001	8	Trupchun	64.3967	2500.03	32.3485	6e-05	0.596179
2092	reddeer	2001	8	Trupchun	64.3967	2500.03	32.3485	6e-05	0.596179
2092	reddeer	2001	8	Trupchun	64.3967	2500.03	32.3485	6e-05	0.596179
2092	reddeer	2001	8	Trupchun	64.3967	2500.03	32.3485	6e-05	0.596179
2092	reddeer	2001	8	Trupchun	64.3967	2500.03	32.3485	6e-05	0.596179
2092	reddeer	2001	8	Trupchun	64.3967	2500.03	32.3485	6e-05	0.596179
2092	reddeer	2001	8	Trupchun	64.3967	2500.03	32.3485	6e-05	0.596179
2092	reddeer	2001	8	Trupchun	64.3967	2500.03	32.3485	6e-05	0.596179
2092	reddeer	2001	8	Trupchun	64.3967	2500.03	32.3485	6e-05	0.596179
2092	reddeer	2001	8	Trupchun	64.3967	2500.03	32.3485	6e-05	0.596179
2092	reddeer	2001	8	Trupchun	64.3967	2500.03	32.3485	6e-05	0.596179
2092	reddeer	2001	8	Trupchun	64.3967	2500.03	32.3485	6e-05	0.596179
2092	reddeer	2001	8	Trupchun	64.3967	2500.03	32.3485	6e-05	0.596179
2092	reddeer	2001	8	Trupchun	64.3967	2500.03	32.3485	6e-05	0.596179
2092	reddeer	2001	8	Trupchun	64.3967	2500.03	32.3485	6e-05	0.596179
2092	reddeer	2001	8	Trupchun	64.3967	2500.03	32.3485	6e-05	0.596179
2092	reddeer	2001	8	Trupchun	64.3967	2500.03	32.3485	6e-05	0.596179
2092	reddeer	2001	8	Trupchun	64.3967	2500.03	32.3485	6e-05	0.596179
2098	chamois	2001	8	Trupchun	54.8701	2483.11	41.4617	0.0002488	0.193584
2098	chamois	2001	8	Trupchun	54.8701	2483.11	41.4617	0.0002488	0.193584
2098	chamois	2001	8	Trupchun	54.8701	2483.11	41.4617	0.0002488	0.193584
2098	chamois	2001	8	Trupchun	54.8701	2483.11	41.4617	0.0002488	0.193584
2098	chamois	2001	8	Trupchun	54.8701	2483.11	41.4617	0.0002488	0.193584
2098	chamois	2001	8	Trupchun	54.8701	2483.11	41.4617	0.0002488	0.193584
2103	reddeer	2011	8	Trupchun	50.8234	2405.63	13.5379	0.0212786	0.329215
2103	reddeer	2011	8	Trupchun	50.8234	2405.63	13.5379	0.0212786	0.329215
2148	reddeer	2006	8	Trupchun	32.807	2120.3	42.3859	0.0005452	0.321485
2148	reddeer	2006	8	Trupchun	32.807	2120.3	42.3859	0.0005452	0.321485
2148	reddeer	2006	8	Trupchun	32.807	2120.3	42.3859	0.0005452	0.321485
2151	chamois	2010	8	Trupchun	63.5642	2210.87	38.5549	0.0006131	0.342386
2151	chamois	2010	8	Trupchun	63.5642	2210.87	38.5549	0.0006131	0.342386
2151	chamois	2010	8	Trupchun	63.5642	2210.87	38.5549	0.0006131	0.342386
2151	chamois	2010	8	Trupchun	63.5642	2210.87	38.5549	0.0006131	0.342386
2151	chamois	2010	8	Trupchun	63.5642	2210.87	38.5549	0.0006131	0.342386
2151	chamois	2010	8	Trupchun	63.5642	2210.87	38.5549	0.0006131	0.342386
2151	chamois	2010	8	Trupchun	63.5642	2210.87	38.5549	0.0006131	0.342386
2202	reddeer	2009	8	Trupchun	59.2308	2463.47	38.4408	0.0005897	0.203344
2202	reddeer	2009	8	Trupchun	59.2308	2463.47	38.4408	0.0005897	0.203344
2202	reddeer	2009	8	Trupchun	59.2308	2463.47	38.4408	0.0005897	0.203344
2202	reddeer	2009	8	Trupchun	59.2308	2463.47	38.4408	0.0005897	0.203344
2202	reddeer	2009	8	Trupchun	59.2308	2463.47	38.4408	0.0005897	0.203344
2202	reddeer	2009	8	Trupchun	59.2308	2463.47	38.4408	0.0005897	0.203344
2207	chamois	2003	8	Trupchun	14.6965	2240.69	42.7408	5.31e-05	0.353158
2207	chamois	2003	8	Trupchun	14.6965	2240.69	42.7408	5.31e-05	0.353158
2210	chamois	2011	8	Trupchun	16.0038	2371.5	36.2736	0.0007413	0.0218155
2210	chamois	2011	8	Trupchun	16.0038	2371.5	36.2736	0.0007413	0.0218155
2225	reddeer	2006	8	Trupchun	63.6852	2210.22	36.9609	0.0006252	0.624081
2225	reddeer	2006	8	Trupchun	63.6852	2210.22	36.9609	0.0006252	0.624081
2227	chamois	2001	8	Trupchun	51.7324	2469.87	36.2565	0.0020488	0.125204
2227	chamois	2001	8	Trupchun	51.7324	2469.87	36.2565	0.0020488	0.125204
2239	reddeer	2011	8	Trupchun	38.4268	2073.38	34.7728	0.0001036	0.552243
2247	chamois	2008	8	Fuorn	62.0104	2343.11	41.2576	0.0002637	0.357043
2247	chamois	2008	8	Fuorn	62.0104	2343.11	41.2576	0.0002637	0.357043
2247	chamois	2008	8	Fuorn	62.0104	2343.11	41.2576	0.0002637	0.357043
2247	chamois	2008	8	Fuorn	62.0104	2343.11	41.2576	0.0002637	0.357043
2247	chamois	2008	8	Fuorn	62.0104	2343.11	41.2576	0.0002637	0.357043
2247	chamois	2008	8	Fuorn	62.0104	2343.11	41.2576	0.0002637	0.357043
2247	chamois	2008	8	Fuorn	62.0104	2343.11	41.2576	0.0002637	0.357043
2247	chamois	2008	8	Fuorn	62.0104	2343.11	41.2576	0.0002637	0.357043
2247	chamois	2008	8	Fuorn	62.0104	2343.11	41.2576	0.0002637	0.357043
2248	chamois	2008	8	Fuorn	59.862	2643.3	41.2069	0.0004507	0.143222
2248	chamois	2008	8	Fuorn	59.862	2643.3	41.2069	0.0004507	0.143222
2248	chamois	2008	8	Fuorn	59.862	2643.3	41.2069	0.0004507	0.143222
2248	chamois	2008	8	Fuorn	59.862	2643.3	41.2069	0.0004507	0.143222
2248	chamois	2008	8	Fuorn	59.862	2643.3	41.2069	0.0004507	0.143222
2250	chamois	2008	8	Fuorn	67.5333	2591.5	36.1632	0.0011509	0.244613
2251	chamois	2008	8	Fuorn	64.9829	2587.42	42.8369	0.0013504	0.241258
2254	reddeer	2008	8	Fuorn	43.78	2233.03	21.1632	4.39e-05	0.356719
2254	reddeer	2008	8	Fuorn	43.78	2233.03	21.1632	4.39e-05	0.356719
2254	reddeer	2008	8	Fuorn	43.78	2233.03	21.1632	4.39e-05	0.356719
2254	reddeer	2008	8	Fuorn	43.78	2233.03	21.1632	4.39e-05	0.356719
2254	reddeer	2008	8	Fuorn	43.78	2233.03	21.1632	4.39e-05	0.356719
2256	reddeer	2008	8	Fuorn	46.0018	2263.28	25.153	0.0003675	0.390866
2257	chamois	2008	8	Fuorn	31.6011	2387.5	40.1342	9.52e-05	0.308471
2258	reddeer	2008	8	Fuorn	36.0181	2283.57	24.969	3.91e-05	0.411998
2258	reddeer	2008	8	Fuorn	36.0181	2283.57	24.969	3.91e-05	0.411998
2260	chamois	2008	8	Fuorn	44.0908	2316.98	24.0181	5.78e-05	0.358389
2265	reddeer	2008	8	Fuorn	63.2992	2309.24	19.7245	0.0014733	0.240128
2265	reddeer	2008	8	Fuorn	63.2992	2309.24	19.7245	0.0014733	0.240128
2268	reddeer	2008	8	Fuorn	65.3939	2603.48	35.3028	0.0012125	0.229569
2268	reddeer	2008	8	Fuorn	65.3939	2603.48	35.3028	0.0012125	0.229569
2268	reddeer	2008	8	Fuorn	65.3939	2603.48	35.3028	0.0012125	0.229569
2269	reddeer	2008	8	Fuorn	66.6003	2473.06	38.3441	0.0012117	0.355054
2269	reddeer	2008	8	Fuorn	66.6003	2473.06	38.3441	0.0012117	0.355054
2269	reddeer	2008	8	Fuorn	66.6003	2473.06	38.3441	0.0012117	0.355054
2270	reddeer	2008	8	Fuorn	59.6913	2307.19	34.6094	0.0022641	0.0934543
2270	reddeer	2008	8	Fuorn	59.6913	2307.19	34.6094	0.0022641	0.0934543
2276	chamois	2008	8	Fuorn	49.2039	2518.59	22.9578	0.0003615	0.254046
2276	chamois	2008	8	Fuorn	49.2039	2518.59	22.9578	0.0003615	0.254046
2276	chamois	2008	8	Fuorn	49.2039	2518.59	22.9578	0.0003615	0.254046
2276	chamois	2008	8	Fuorn	49.2039	2518.59	22.9578	0.0003615	0.254046
2276	chamois	2008	8	Fuorn	49.2039	2518.59	22.9578	0.0003615	0.254046
2276	chamois	2008	8	Fuorn	49.2039	2518.59	22.9578	0.0003615	0.254046
2276	chamois	2008	8	Fuorn	49.2039	2518.59	22.9578	0.0003615	0.254046
2276	chamois	2008	8	Fuorn	49.2039	2518.59	22.9578	0.0003615	0.254046
2276	chamois	2008	8	Fuorn	49.2039	2518.59	22.9578	0.0003615	0.254046
2276	chamois	2008	8	Fuorn	49.2039	2518.59	22.9578	0.0003615	0.254046
2276	chamois	2008	8	Fuorn	49.2039	2518.59	22.9578	0.0003615	0.254046
2277	reddeer	2008	8	Fuorn	50.6269	2480.51	21.9804	0.000264	0.342022
2277	reddeer	2008	8	Fuorn	50.6269	2480.51	21.9804	0.000264	0.342022
2277	reddeer	2008	8	Fuorn	50.6269	2480.51	21.9804	0.000264	0.342022
2277	reddeer	2008	8	Fuorn	50.6269	2480.51	21.9804	0.000264	0.342022
2277	reddeer	2008	8	Fuorn	50.6269	2480.51	21.9804	0.000264	0.342022
2277	reddeer	2008	8	Fuorn	50.6269	2480.51	21.9804	0.000264	0.342022
2277	reddeer	2008	8	Fuorn	50.6269	2480.51	21.9804	0.000264	0.342022
2277	reddeer	2008	8	Fuorn	50.6269	2480.51	21.9804	0.000264	0.342022
2277	reddeer	2008	8	Fuorn	50.6269	2480.51	21.9804	0.000264	0.342022
2278	reddeer	2008	8	Fuorn	38.0349	2433.13	18.1356	0.0006287	0.469038
2278	reddeer	2008	8	Fuorn	38.0349	2433.13	18.1356	0.0006287	0.469038
2278	reddeer	2008	8	Fuorn	38.0349	2433.13	18.1356	0.0006287	0.469038
2278	reddeer	2008	8	Fuorn	38.0349	2433.13	18.1356	0.0006287	0.469038
2283	chamois	2008	8	Trupchun	61.0744	2537.07	41.3623	0.0001169	0.623911
2287	reddeer	2003	8	Trupchun	63.3486	2275.69	39.9828	0.0028529	0.134813
2288	reddeer	2008	8	Fuorn	49.5089	2575.37	35.2893	0.000238	0.170437
2288	reddeer	2008	8	Fuorn	49.5089	2575.37	35.2893	0.000238	0.170437
2288	reddeer	2008	8	Fuorn	49.5089	2575.37	35.2893	0.000238	0.170437
2288	reddeer	2008	8	Fuorn	49.5089	2575.37	35.2893	0.000238	0.170437
2288	reddeer	2008	8	Fuorn	49.5089	2575.37	35.2893	0.000238	0.170437
2288	reddeer	2008	8	Fuorn	49.5089	2575.37	35.2893	0.000238	0.170437
2288	reddeer	2008	8	Fuorn	49.5089	2575.37	35.2893	0.000238	0.170437
2288	reddeer	2008	8	Fuorn	49.5089	2575.37	35.2893	0.000238	0.170437
2288	reddeer	2008	8	Fuorn	49.5089	2575.37	35.2893	0.000238	0.170437
2288	reddeer	2008	8	Fuorn	49.5089	2575.37	35.2893	0.000238	0.170437
2290	reddeer	2008	8	Fuorn	47.467	2530.89	32.9837	0.0003804	0.394517
2290	reddeer	2008	8	Fuorn	47.467	2530.89	32.9837	0.0003804	0.394517
2290	reddeer	2008	8	Fuorn	47.467	2530.89	32.9837	0.0003804	0.394517
2298	chamois	2010	8	Trupchun	63.1859	2285.6	40.1111	0.0006614	0.161402
2308	chamois	2003	8	Trupchun	60.3008	2216	42.2935	0.0011248	0.680403
2308	chamois	2003	8	Trupchun	60.3008	2216	42.2935	0.0011248	0.680403
2308	chamois	2003	8	Trupchun	60.3008	2216	42.2935	0.0011248	0.680403
2308	chamois	2003	8	Trupchun	60.3008	2216	42.2935	0.0011248	0.680403
2308	chamois	2003	8	Trupchun	60.3008	2216	42.2935	0.0011248	0.680403
2316	reddeer	2010	8	Trupchun	35.289	2261.9	38.1873	0.0016477	0.429937
2320	reddeer	2004	8	Trupchun	56.1902	2370.82	24.3354	1.24e-05	0.599501
2320	reddeer	2004	8	Trupchun	56.1902	2370.82	24.3354	1.24e-05	0.599501
2320	reddeer	2004	8	Trupchun	56.1902	2370.82	24.3354	1.24e-05	0.599501
2320	reddeer	2004	8	Trupchun	56.1902	2370.82	24.3354	1.24e-05	0.599501
2320	reddeer	2004	8	Trupchun	56.1902	2370.82	24.3354	1.24e-05	0.599501
2321	reddeer	2005	8	Trupchun	61.3006	2217.44	28.7089	0.0084664	0.653796
2321	reddeer	2005	8	Trupchun	61.3006	2217.44	28.7089	0.0084664	0.653796
2334	reddeer	2006	8	Trupchun	37.4263	2007.23	38.237	0.0027381	0.398324
2334	reddeer	2006	8	Trupchun	37.4263	2007.23	38.237	0.0027381	0.398324
2379	reddeer	2008	8	Trupchun	56.6119	2366.95	32.8714	0.0001174	0.70415
2379	reddeer	2008	8	Trupchun	56.6119	2366.95	32.8714	0.0001174	0.70415
2379	reddeer	2008	8	Trupchun	56.6119	2366.95	32.8714	0.0001174	0.70415
2379	reddeer	2008	8	Trupchun	56.6119	2366.95	32.8714	0.0001174	0.70415
2379	reddeer	2008	8	Trupchun	56.6119	2366.95	32.8714	0.0001174	0.70415
2379	reddeer	2008	8	Trupchun	56.6119	2366.95	32.8714	0.0001174	0.70415
2379	reddeer	2008	8	Trupchun	56.6119	2366.95	32.8714	0.0001174	0.70415
2379	reddeer	2008	8	Trupchun	56.6119	2366.95	32.8714	0.0001174	0.70415
2379	reddeer	2008	8	Trupchun	56.6119	2366.95	32.8714	0.0001174	0.70415
2379	reddeer	2008	8	Trupchun	56.6119	2366.95	32.8714	0.0001174	0.70415
2379	reddeer	2008	8	Trupchun	56.6119	2366.95	32.8714	0.0001174	0.70415
2409	reddeer	2006	8	Trupchun	50.3831	2303.17	34.6248	0.000384	0.503101
2409	reddeer	2006	8	Trupchun	50.3831	2303.17	34.6248	0.000384	0.503101
2409	reddeer	2006	8	Trupchun	50.3831	2303.17	34.6248	0.000384	0.503101
2409	reddeer	2006	8	Trupchun	50.3831	2303.17	34.6248	0.000384	0.503101
2413	reddeer	2005	8	Trupchun	50.5497	2170.73	32.0916	0.0011258	0.686648
2413	reddeer	2005	8	Trupchun	50.5497	2170.73	32.0916	0.0011258	0.686648
2413	reddeer	2005	8	Trupchun	50.5497	2170.73	32.0916	0.0011258	0.686648
2413	reddeer	2005	8	Trupchun	50.5497	2170.73	32.0916	0.0011258	0.686648
2422	chamois	2010	8	Trupchun	51.0408	2638.48	29.841	0.0013646	0.0395907
2435	chamois	2003	8	Trupchun	11.9212	2188.41	46.6166	0.0027596	0.297325
2445	chamois	2011	8	Trupchun	53.9171	2495.02	40.3766	0.003553	0.124441
2445	chamois	2011	8	Trupchun	53.9171	2495.02	40.3766	0.003553	0.124441
2452	chamois	2006	8	Trupchun	43.5065	2340.6	35.7095	7.84e-05	0.353802
2459	chamois	2008	8	Trupchun	53.2154	2248.05	30.0213	0.0005516	0.242234
2477	reddeer	2004	8	Trupchun	56.1821	2398.26	29.2831	0.0068091	0.403403
2480	reddeer	2006	8	Trupchun	54.5442	2391.56	30.0332	0.0002127	0.299956
2480	reddeer	2006	8	Trupchun	54.5442	2391.56	30.0332	0.0002127	0.299956
2482	reddeer	2004	8	Trupchun	50.3597	2307.74	39.0969	0.0004373	0.35355
2493	reddeer	2006	8	Trupchun	38.2719	2264.01	28.3989	0.0059466	0.515642
2493	reddeer	2006	8	Trupchun	38.2719	2264.01	28.3989	0.0059466	0.515642
2493	reddeer	2006	8	Trupchun	38.2719	2264.01	28.3989	0.0059466	0.515642
2493	reddeer	2006	8	Trupchun	38.2719	2264.01	28.3989	0.0059466	0.515642
2493	reddeer	2006	8	Trupchun	38.2719	2264.01	28.3989	0.0059466	0.515642
2493	reddeer	2006	8	Trupchun	38.2719	2264.01	28.3989	0.0059466	0.515642
2493	reddeer	2006	8	Trupchun	38.2719	2264.01	28.3989	0.0059466	0.515642
2493	reddeer	2006	8	Trupchun	38.2719	2264.01	28.3989	0.0059466	0.515642
2493	reddeer	2006	8	Trupchun	38.2719	2264.01	28.3989	0.0059466	0.515642
2512	reddeer	2011	8	Trupchun	35.5874	2197.97	45.4998	0.000137	0.296466
2512	reddeer	2011	8	Trupchun	35.5874	2197.97	45.4998	0.000137	0.296466
2512	reddeer	2011	8	Trupchun	35.5874	2197.97	45.4998	0.000137	0.296466
2514	chamois	2005	8	Trupchun	65.5447	2486.23	41.0212	0.0004841	0.0826201
2514	chamois	2005	8	Trupchun	65.5447	2486.23	41.0212	0.0004841	0.0826201
2536	reddeer	2006	8	Trupchun	42.5471	2341.23	34.7313	0.0001738	0.668926
2536	reddeer	2006	8	Trupchun	42.5471	2341.23	34.7313	0.0001738	0.668926
2536	reddeer	2006	8	Trupchun	42.5471	2341.23	34.7313	0.0001738	0.668926
2536	reddeer	2006	8	Trupchun	42.5471	2341.23	34.7313	0.0001738	0.668926
2536	reddeer	2006	8	Trupchun	42.5471	2341.23	34.7313	0.0001738	0.668926
2536	reddeer	2006	8	Trupchun	42.5471	2341.23	34.7313	0.0001738	0.668926
2536	reddeer	2006	8	Trupchun	42.5471	2341.23	34.7313	0.0001738	0.668926
2553	chamois	2006	8	Trupchun	39.6117	2271.57	37.6312	0.0002007	0.64616
2553	chamois	2006	8	Trupchun	39.6117	2271.57	37.6312	0.0002007	0.64616
2601	reddeer	2006	8	Trupchun	37.4195	2165.88	27.2176	2.11e-05	0.589369
2601	reddeer	2006	8	Trupchun	37.4195	2165.88	27.2176	2.11e-05	0.589369
2601	reddeer	2006	8	Trupchun	37.4195	2165.88	27.2176	2.11e-05	0.589369
2601	reddeer	2006	8	Trupchun	37.4195	2165.88	27.2176	2.11e-05	0.589369
2601	reddeer	2006	8	Trupchun	37.4195	2165.88	27.2176	2.11e-05	0.589369
2601	reddeer	2006	8	Trupchun	37.4195	2165.88	27.2176	2.11e-05	0.589369
2601	reddeer	2006	8	Trupchun	37.4195	2165.88	27.2176	2.11e-05	0.589369
2601	reddeer	2006	8	Trupchun	37.4195	2165.88	27.2176	2.11e-05	0.589369
2601	reddeer	2006	8	Trupchun	37.4195	2165.88	27.2176	2.11e-05	0.589369
2601	reddeer	2006	8	Trupchun	37.4195	2165.88	27.2176	2.11e-05	0.589369
2601	reddeer	2006	8	Trupchun	37.4195	2165.88	27.2176	2.11e-05	0.589369
2601	reddeer	2006	8	Trupchun	37.4195	2165.88	27.2176	2.11e-05	0.589369
2601	reddeer	2006	8	Trupchun	37.4195	2165.88	27.2176	2.11e-05	0.589369
2601	reddeer	2006	8	Trupchun	37.4195	2165.88	27.2176	2.11e-05	0.589369
2601	reddeer	2006	8	Trupchun	37.4195	2165.88	27.2176	2.11e-05	0.589369
2601	reddeer	2006	8	Trupchun	37.4195	2165.88	27.2176	2.11e-05	0.589369
2601	reddeer	2006	8	Trupchun	37.4195	2165.88	27.2176	2.11e-05	0.589369
2601	reddeer	2006	8	Trupchun	37.4195	2165.88	27.2176	2.11e-05	0.589369
2601	reddeer	2006	8	Trupchun	37.4195	2165.88	27.2176	2.11e-05	0.589369
2601	reddeer	2006	8	Trupchun	37.4195	2165.88	27.2176	2.11e-05	0.589369
2601	reddeer	2006	8	Trupchun	37.4195	2165.88	27.2176	2.11e-05	0.589369
2601	reddeer	2006	8	Trupchun	37.4195	2165.88	27.2176	2.11e-05	0.589369
2601	reddeer	2006	8	Trupchun	37.4195	2165.88	27.2176	2.11e-05	0.589369
2607	chamois	2009	8	Trupchun	46.9575	2493.57	26.6509	0.0116791	0.417859
2616	reddeer	2004	8	Trupchun	38.2307	2415.75	35.442	8.16e-05	0.483603
2616	reddeer	2004	8	Trupchun	38.2307	2415.75	35.442	8.16e-05	0.483603
2620	reddeer	2005	8	Trupchun	59.2166	2332.66	40.6596	2.94e-05	0.406312
2620	reddeer	2005	8	Trupchun	59.2166	2332.66	40.6596	2.94e-05	0.406312
2620	reddeer	2005	8	Trupchun	59.2166	2332.66	40.6596	2.94e-05	0.406312
2620	reddeer	2005	8	Trupchun	59.2166	2332.66	40.6596	2.94e-05	0.406312
2620	reddeer	2005	8	Trupchun	59.2166	2332.66	40.6596	2.94e-05	0.406312
2620	reddeer	2005	8	Trupchun	59.2166	2332.66	40.6596	2.94e-05	0.406312
2620	reddeer	2005	8	Trupchun	59.2166	2332.66	40.6596	2.94e-05	0.406312
2620	reddeer	2005	8	Trupchun	59.2166	2332.66	40.6596	2.94e-05	0.406312
2620	reddeer	2005	8	Trupchun	59.2166	2332.66	40.6596	2.94e-05	0.406312
2620	reddeer	2005	8	Trupchun	59.2166	2332.66	40.6596	2.94e-05	0.406312
2620	reddeer	2005	8	Trupchun	59.2166	2332.66	40.6596	2.94e-05	0.406312
2631	chamois	2005	8	Trupchun	32.2142	2418.51	24.7037	0.0023405	0.336484
2631	chamois	2005	8	Trupchun	32.2142	2418.51	24.7037	0.0023405	0.336484
2643	reddeer	2003	8	Trupchun	30.973	2484	42.6543	0.001024	0.142866
2643	reddeer	2003	8	Trupchun	30.973	2484	42.6543	0.001024	0.142866
2643	reddeer	2003	8	Trupchun	30.973	2484	42.6543	0.001024	0.142866
2643	reddeer	2003	8	Trupchun	30.973	2484	42.6543	0.001024	0.142866
2643	reddeer	2003	8	Trupchun	30.973	2484	42.6543	0.001024	0.142866
2643	reddeer	2003	8	Trupchun	30.973	2484	42.6543	0.001024	0.142866
2643	reddeer	2003	8	Trupchun	30.973	2484	42.6543	0.001024	0.142866
2643	reddeer	2003	8	Trupchun	30.973	2484	42.6543	0.001024	0.142866
2643	reddeer	2003	8	Trupchun	30.973	2484	42.6543	0.001024	0.142866
2643	reddeer	2003	8	Trupchun	30.973	2484	42.6543	0.001024	0.142866
2643	reddeer	2003	8	Trupchun	30.973	2484	42.6543	0.001024	0.142866
2653	chamois	2006	8	Trupchun	43.5797	2302.72	42.2686	0.0004216	0.0675382
2653	chamois	2006	8	Trupchun	43.5797	2302.72	42.2686	0.0004216	0.0675382
2665	chamois	2008	8	Trupchun	16.8898	2208.58	40.7465	0.0002086	0.543044
2665	chamois	2008	8	Trupchun	16.8898	2208.58	40.7465	0.0002086	0.543044
2677	chamois	2005	8	Trupchun	20.7669	2588.17	46.4178	0.0007992	0.13908
2691	reddeer	2006	8	Trupchun	49.6192	2147.05	30.4865	0.0003923	0.647254
2691	reddeer	2006	8	Trupchun	49.6192	2147.05	30.4865	0.0003923	0.647254
2691	reddeer	2006	8	Trupchun	49.6192	2147.05	30.4865	0.0003923	0.647254
2691	reddeer	2006	8	Trupchun	49.6192	2147.05	30.4865	0.0003923	0.647254
2691	reddeer	2006	8	Trupchun	49.6192	2147.05	30.4865	0.0003923	0.647254
2691	reddeer	2006	8	Trupchun	49.6192	2147.05	30.4865	0.0003923	0.647254
2691	reddeer	2006	8	Trupchun	49.6192	2147.05	30.4865	0.0003923	0.647254
2691	reddeer	2006	8	Trupchun	49.6192	2147.05	30.4865	0.0003923	0.647254
2740	chamois	2003	8	Trupchun	41.1761	2235.75	43.3465	0.0016089	0.544876
2740	chamois	2003	8	Trupchun	41.1761	2235.75	43.3465	0.0016089	0.544876
2764	chamois	2003	8	Trupchun	14.6299	2218.18	43.155	5.91e-05	0.303755
2781	chamois	2009	8	Trupchun	66.9048	2573.27	41.0523	0.0002844	0.421415
2801	chamois	2009	8	Trupchun	40.7942	2357.98	27.3321	0.0008048	0.503486
2801	chamois	2009	8	Trupchun	40.7942	2357.98	27.3321	0.0008048	0.503486
2801	chamois	2009	8	Trupchun	40.7942	2357.98	27.3321	0.0008048	0.503486
2829	chamois	2011	8	Trupchun	12.3744	2413.25	44.4548	0.0027189	0.227485
2830	chamois	2008	8	Trupchun	50.7735	2251.55	38.4614	0.0048529	0.362816
2831	chamois	2009	8	Trupchun	29.3183	2077.98	33.0562	0.0010652	0.657133
2833	chamois	2006	8	Trupchun	26.7859	2382.67	37.0192	0.0065736	0.400201
2836	reddeer	2005	8	Trupchun	40.8888	2355.88	26.8968	9.47e-05	0.700272
2853	reddeer	2003	8	Trupchun	31.0542	2382.13	41.8347	0.001347	0.544843
2853	reddeer	2003	8	Trupchun	31.0542	2382.13	41.8347	0.001347	0.544843
2853	reddeer	2003	8	Trupchun	31.0542	2382.13	41.8347	0.001347	0.544843
2853	reddeer	2003	8	Trupchun	31.0542	2382.13	41.8347	0.001347	0.544843
2868	chamois	2006	8	Trupchun	15.2573	2070.94	40.1505	0.0003575	0.515823
2879	chamois	2006	8	Trupchun	57.6391	2151	43.5904	0.0021673	0.298083
2882	chamois	2004	8	Trupchun	65.6316	2381.92	44.6261	0.0001496	0.589592
2882	chamois	2004	8	Trupchun	65.6316	2381.92	44.6261	0.0001496	0.589592
2882	chamois	2004	8	Trupchun	65.6316	2381.92	44.6261	0.0001496	0.589592
2882	chamois	2004	8	Trupchun	65.6316	2381.92	44.6261	0.0001496	0.589592
2882	chamois	2004	8	Trupchun	65.6316	2381.92	44.6261	0.0001496	0.589592
2882	chamois	2004	8	Trupchun	65.6316	2381.92	44.6261	0.0001496	0.589592
2882	chamois	2004	8	Trupchun	65.6316	2381.92	44.6261	0.0001496	0.589592
2882	chamois	2004	8	Trupchun	65.6316	2381.92	44.6261	0.0001496	0.589592
2882	chamois	2004	8	Trupchun	65.6316	2381.92	44.6261	0.0001496	0.589592
2882	chamois	2004	8	Trupchun	65.6316	2381.92	44.6261	0.0001496	0.589592
2882	chamois	2004	8	Trupchun	65.6316	2381.92	44.6261	0.0001496	0.589592
2882	chamois	2004	8	Trupchun	65.6316	2381.92	44.6261	0.0001496	0.589592
2882	chamois	2004	8	Trupchun	65.6316	2381.92	44.6261	0.0001496	0.589592
2896	chamois	2008	8	Trupchun	59.9403	2376.44	39.2194	0.0008106	0.392935
2908	reddeer	2011	8	Trupchun	55.3656	2309.76	34.4542	0.0001029	0.11485
2908	reddeer	2011	8	Trupchun	55.3656	2309.76	34.4542	0.0001029	0.11485
2908	reddeer	2011	8	Trupchun	55.3656	2309.76	34.4542	0.0001029	0.11485
2908	reddeer	2011	8	Trupchun	55.3656	2309.76	34.4542	0.0001029	0.11485
2908	reddeer	2011	8	Trupchun	55.3656	2309.76	34.4542	0.0001029	0.11485
2908	reddeer	2011	8	Trupchun	55.3656	2309.76	34.4542	0.0001029	0.11485
2908	reddeer	2011	8	Trupchun	55.3656	2309.76	34.4542	0.0001029	0.11485
2908	reddeer	2011	8	Trupchun	55.3656	2309.76	34.4542	0.0001029	0.11485
2908	reddeer	2011	8	Trupchun	55.3656	2309.76	34.4542	0.0001029	0.11485
2908	reddeer	2011	8	Trupchun	55.3656	2309.76	34.4542	0.0001029	0.11485
2908	reddeer	2011	8	Trupchun	55.3656	2309.76	34.4542	0.0001029	0.11485
2908	reddeer	2011	8	Trupchun	55.3656	2309.76	34.4542	0.0001029	0.11485
2908	reddeer	2011	8	Trupchun	55.3656	2309.76	34.4542	0.0001029	0.11485
2908	reddeer	2011	8	Trupchun	55.3656	2309.76	34.4542	0.0001029	0.11485
2908	reddeer	2011	8	Trupchun	55.3656	2309.76	34.4542	0.0001029	0.11485
2908	reddeer	2011	8	Trupchun	55.3656	2309.76	34.4542	0.0001029	0.11485
2908	reddeer	2011	8	Trupchun	55.3656	2309.76	34.4542	0.0001029	0.11485
2908	reddeer	2011	8	Trupchun	55.3656	2309.76	34.4542	0.0001029	0.11485
2908	reddeer	2011	8	Trupchun	55.3656	2309.76	34.4542	0.0001029	0.11485
2908	reddeer	2011	8	Trupchun	55.3656	2309.76	34.4542	0.0001029	0.11485
2908	reddeer	2011	8	Trupchun	55.3656	2309.76	34.4542	0.0001029	0.11485
2908	reddeer	2011	8	Trupchun	55.3656	2309.76	34.4542	0.0001029	0.11485
2908	reddeer	2011	8	Trupchun	55.3656	2309.76	34.4542	0.0001029	0.11485
2908	reddeer	2011	8	Trupchun	55.3656	2309.76	34.4542	0.0001029	0.11485
2908	reddeer	2011	8	Trupchun	55.3656	2309.76	34.4542	0.0001029	0.11485
2908	reddeer	2011	8	Trupchun	55.3656	2309.76	34.4542	0.0001029	0.11485
2908	reddeer	2011	8	Trupchun	55.3656	2309.76	34.4542	0.0001029	0.11485
2908	reddeer	2011	8	Trupchun	55.3656	2309.76	34.4542	0.0001029	0.11485
2908	reddeer	2011	8	Trupchun	55.3656	2309.76	34.4542	0.0001029	0.11485
2908	reddeer	2011	8	Trupchun	55.3656	2309.76	34.4542	0.0001029	0.11485
2908	reddeer	2011	8	Trupchun	55.3656	2309.76	34.4542	0.0001029	0.11485
2908	reddeer	2011	8	Trupchun	55.3656	2309.76	34.4542	0.0001029	0.11485
2908	reddeer	2011	8	Trupchun	55.3656	2309.76	34.4542	0.0001029	0.11485
2908	reddeer	2011	8	Trupchun	55.3656	2309.76	34.4542	0.0001029	0.11485
2908	reddeer	2011	8	Trupchun	55.3656	2309.76	34.4542	0.0001029	0.11485
2908	reddeer	2011	8	Trupchun	55.3656	2309.76	34.4542	0.0001029	0.11485
2908	reddeer	2011	8	Trupchun	55.3656	2309.76	34.4542	0.0001029	0.11485
2908	reddeer	2011	8	Trupchun	55.3656	2309.76	34.4542	0.0001029	0.11485
2908	reddeer	2011	8	Trupchun	55.3656	2309.76	34.4542	0.0001029	0.11485
2908	reddeer	2011	8	Trupchun	55.3656	2309.76	34.4542	0.0001029	0.11485
2908	reddeer	2011	8	Trupchun	55.3656	2309.76	34.4542	0.0001029	0.11485
2908	reddeer	2011	8	Trupchun	55.3656	2309.76	34.4542	0.0001029	0.11485
2908	reddeer	2011	8	Trupchun	55.3656	2309.76	34.4542	0.0001029	0.11485
2908	reddeer	2011	8	Trupchun	55.3656	2309.76	34.4542	0.0001029	0.11485
2908	reddeer	2011	8	Trupchun	55.3656	2309.76	34.4542	0.0001029	0.11485
2908	reddeer	2011	8	Trupchun	55.3656	2309.76	34.4542	0.0001029	0.11485
2908	reddeer	2011	8	Trupchun	55.3656	2309.76	34.4542	0.0001029	0.11485
2908	reddeer	2011	8	Trupchun	55.3656	2309.76	34.4542	0.0001029	0.11485
2908	reddeer	2011	8	Trupchun	55.3656	2309.76	34.4542	0.0001029	0.11485
2908	reddeer	2011	8	Trupchun	55.3656	2309.76	34.4542	0.0001029	0.11485
2908	reddeer	2011	8	Trupchun	55.3656	2309.76	34.4542	0.0001029	0.11485
2908	reddeer	2011	8	Trupchun	55.3656	2309.76	34.4542	0.0001029	0.11485
2908	reddeer	2011	8	Trupchun	55.3656	2309.76	34.4542	0.0001029	0.11485
2908	reddeer	2011	8	Trupchun	55.3656	2309.76	34.4542	0.0001029	0.11485
2908	reddeer	2011	8	Trupchun	55.3656	2309.76	34.4542	0.0001029	0.11485
2908	reddeer	2011	8	Trupchun	55.3656	2309.76	34.4542	0.0001029	0.11485
2908	reddeer	2011	8	Trupchun	55.3656	2309.76	34.4542	0.0001029	0.11485
2908	reddeer	2011	8	Trupchun	55.3656	2309.76	34.4542	0.0001029	0.11485
2908	reddeer	2011	8	Trupchun	55.3656	2309.76	34.4542	0.0001029	0.11485
2908	reddeer	2011	8	Trupchun	55.3656	2309.76	34.4542	0.0001029	0.11485
2908	reddeer	2011	8	Trupchun	55.3656	2309.76	34.4542	0.0001029	0.11485
2908	reddeer	2011	8	Trupchun	55.3656	2309.76	34.4542	0.0001029	0.11485
2908	reddeer	2011	8	Trupchun	55.3656	2309.76	34.4542	0.0001029	0.11485
2908	reddeer	2011	8	Trupchun	55.3656	2309.76	34.4542	0.0001029	0.11485
2908	reddeer	2011	8	Trupchun	55.3656	2309.76	34.4542	0.0001029	0.11485
2908	reddeer	2011	8	Trupchun	55.3656	2309.76	34.4542	0.0001029	0.11485
2908	reddeer	2011	8	Trupchun	55.3656	2309.76	34.4542	0.0001029	0.11485
2908	reddeer	2011	8	Trupchun	55.3656	2309.76	34.4542	0.0001029	0.11485
2908	reddeer	2011	8	Trupchun	55.3656	2309.76	34.4542	0.0001029	0.11485
2908	reddeer	2011	8	Trupchun	55.3656	2309.76	34.4542	0.0001029	0.11485
2908	reddeer	2011	8	Trupchun	55.3656	2309.76	34.4542	0.0001029	0.11485
2908	reddeer	2011	8	Trupchun	55.3656	2309.76	34.4542	0.0001029	0.11485
2908	reddeer	2011	8	Trupchun	55.3656	2309.76	34.4542	0.0001029	0.11485
2908	reddeer	2011	8	Trupchun	55.3656	2309.76	34.4542	0.0001029	0.11485
2908	reddeer	2011	8	Trupchun	55.3656	2309.76	34.4542	0.0001029	0.11485
2908	reddeer	2011	8	Trupchun	55.3656	2309.76	34.4542	0.0001029	0.11485
2908	reddeer	2011	8	Trupchun	55.3656	2309.76	34.4542	0.0001029	0.11485
2908	reddeer	2011	8	Trupchun	55.3656	2309.76	34.4542	0.0001029	0.11485
2908	reddeer	2011	8	Trupchun	55.3656	2309.76	34.4542	0.0001029	0.11485
2908	reddeer	2011	8	Trupchun	55.3656	2309.76	34.4542	0.0001029	0.11485
2908	reddeer	2011	8	Trupchun	55.3656	2309.76	34.4542	0.0001029	0.11485
2908	reddeer	2011	8	Trupchun	55.3656	2309.76	34.4542	0.0001029	0.11485
2908	reddeer	2011	8	Trupchun	55.3656	2309.76	34.4542	0.0001029	0.11485
2908	reddeer	2011	8	Trupchun	55.3656	2309.76	34.4542	0.0001029	0.11485
2908	reddeer	2011	8	Trupchun	55.3656	2309.76	34.4542	0.0001029	0.11485
2908	reddeer	2011	8	Trupchun	55.3656	2309.76	34.4542	0.0001029	0.11485
2908	reddeer	2011	8	Trupchun	55.3656	2309.76	34.4542	0.0001029	0.11485
2908	reddeer	2011	8	Trupchun	55.3656	2309.76	34.4542	0.0001029	0.11485
2908	reddeer	2011	8	Trupchun	55.3656	2309.76	34.4542	0.0001029	0.11485
2908	reddeer	2011	8	Trupchun	55.3656	2309.76	34.4542	0.0001029	0.11485
2908	reddeer	2011	8	Trupchun	55.3656	2309.76	34.4542	0.0001029	0.11485
2908	reddeer	2011	8	Trupchun	55.3656	2309.76	34.4542	0.0001029	0.11485
2908	reddeer	2011	8	Trupchun	55.3656	2309.76	34.4542	0.0001029	0.11485
2908	reddeer	2011	8	Trupchun	55.3656	2309.76	34.4542	0.0001029	0.11485
2908	reddeer	2011	8	Trupchun	55.3656	2309.76	34.4542	0.0001029	0.11485
2908	reddeer	2011	8	Trupchun	55.3656	2309.76	34.4542	0.0001029	0.11485
2908	reddeer	2011	8	Trupchun	55.3656	2309.76	34.4542	0.0001029	0.11485
2908	reddeer	2011	8	Trupchun	55.3656	2309.76	34.4542	0.0001029	0.11485
2908	reddeer	2011	8	Trupchun	55.3656	2309.76	34.4542	0.0001029	0.11485
2908	reddeer	2011	8	Trupchun	55.3656	2309.76	34.4542	0.0001029	0.11485
2908	reddeer	2011	8	Trupchun	55.3656	2309.76	34.4542	0.0001029	0.11485
2908	reddeer	2011	8	Trupchun	55.3656	2309.76	34.4542	0.0001029	0.11485
2908	reddeer	2011	8	Trupchun	55.3656	2309.76	34.4542	0.0001029	0.11485
2908	reddeer	2011	8	Trupchun	55.3656	2309.76	34.4542	0.0001029	0.11485
2908	reddeer	2011	8	Trupchun	55.3656	2309.76	34.4542	0.0001029	0.11485
2908	reddeer	2011	8	Trupchun	55.3656	2309.76	34.4542	0.0001029	0.11485
2908	reddeer	2011	8	Trupchun	55.3656	2309.76	34.4542	0.0001029	0.11485
2908	reddeer	2011	8	Trupchun	55.3656	2309.76	34.4542	0.0001029	0.11485
2908	reddeer	2011	8	Trupchun	55.3656	2309.76	34.4542	0.0001029	0.11485
2908	reddeer	2011	8	Trupchun	55.3656	2309.76	34.4542	0.0001029	0.11485
2908	reddeer	2011	8	Trupchun	55.3656	2309.76	34.4542	0.0001029	0.11485
2908	reddeer	2011	8	Trupchun	55.3656	2309.76	34.4542	0.0001029	0.11485
2908	reddeer	2011	8	Trupchun	55.3656	2309.76	34.4542	0.0001029	0.11485
2908	reddeer	2011	8	Trupchun	55.3656	2309.76	34.4542	0.0001029	0.11485
2908	reddeer	2011	8	Trupchun	55.3656	2309.76	34.4542	0.0001029	0.11485
2908	reddeer	2011	8	Trupchun	55.3656	2309.76	34.4542	0.0001029	0.11485
2908	reddeer	2011	8	Trupchun	55.3656	2309.76	34.4542	0.0001029	0.11485
2908	reddeer	2011	8	Trupchun	55.3656	2309.76	34.4542	0.0001029	0.11485
2908	reddeer	2011	8	Trupchun	55.3656	2309.76	34.4542	0.0001029	0.11485
2908	reddeer	2011	8	Trupchun	55.3656	2309.76	34.4542	0.0001029	0.11485
2908	reddeer	2011	8	Trupchun	55.3656	2309.76	34.4542	0.0001029	0.11485
2908	reddeer	2011	8	Trupchun	55.3656	2309.76	34.4542	0.0001029	0.11485
2908	reddeer	2011	8	Trupchun	55.3656	2309.76	34.4542	0.0001029	0.11485
2908	reddeer	2011	8	Trupchun	55.3656	2309.76	34.4542	0.0001029	0.11485
2908	reddeer	2011	8	Trupchun	55.3656	2309.76	34.4542	0.0001029	0.11485
2908	reddeer	2011	8	Trupchun	55.3656	2309.76	34.4542	0.0001029	0.11485
2908	reddeer	2011	8	Trupchun	55.3656	2309.76	34.4542	0.0001029	0.11485
2908	reddeer	2011	8	Trupchun	55.3656	2309.76	34.4542	0.0001029	0.11485
2908	reddeer	2011	8	Trupchun	55.3656	2309.76	34.4542	0.0001029	0.11485
2908	reddeer	2011	8	Trupchun	55.3656	2309.76	34.4542	0.0001029	0.11485
2908	reddeer	2011	8	Trupchun	55.3656	2309.76	34.4542	0.0001029	0.11485
2908	reddeer	2011	8	Trupchun	55.3656	2309.76	34.4542	0.0001029	0.11485
2908	reddeer	2011	8	Trupchun	55.3656	2309.76	34.4542	0.0001029	0.11485
2908	reddeer	2011	8	Trupchun	55.3656	2309.76	34.4542	0.0001029	0.11485
2908	reddeer	2011	8	Trupchun	55.3656	2309.76	34.4542	0.0001029	0.11485
2908	reddeer	2011	8	Trupchun	55.3656	2309.76	34.4542	0.0001029	0.11485
2908	reddeer	2011	8	Trupchun	55.3656	2309.76	34.4542	0.0001029	0.11485
2908	reddeer	2011	8	Trupchun	55.3656	2309.76	34.4542	0.0001029	0.11485
2908	reddeer	2011	8	Trupchun	55.3656	2309.76	34.4542	0.0001029	0.11485
2908	reddeer	2011	8	Trupchun	55.3656	2309.76	34.4542	0.0001029	0.11485
2908	reddeer	2011	8	Trupchun	55.3656	2309.76	34.4542	0.0001029	0.11485
2908	reddeer	2011	8	Trupchun	55.3656	2309.76	34.4542	0.0001029	0.11485
2908	reddeer	2011	8	Trupchun	55.3656	2309.76	34.4542	0.0001029	0.11485
2908	reddeer	2011	8	Trupchun	55.3656	2309.76	34.4542	0.0001029	0.11485
2908	reddeer	2011	8	Trupchun	55.3656	2309.76	34.4542	0.0001029	0.11485
2908	reddeer	2011	8	Trupchun	55.3656	2309.76	34.4542	0.0001029	0.11485
2908	reddeer	2011	8	Trupchun	55.3656	2309.76	34.4542	0.0001029	0.11485
2908	reddeer	2011	8	Trupchun	55.3656	2309.76	34.4542	0.0001029	0.11485
2908	reddeer	2011	8	Trupchun	55.3656	2309.76	34.4542	0.0001029	0.11485
2908	reddeer	2011	8	Trupchun	55.3656	2309.76	34.4542	0.0001029	0.11485
2908	reddeer	2011	8	Trupchun	55.3656	2309.76	34.4542	0.0001029	0.11485
2908	reddeer	2011	8	Trupchun	55.3656	2309.76	34.4542	0.0001029	0.11485
2908	reddeer	2011	8	Trupchun	55.3656	2309.76	34.4542	0.0001029	0.11485
2908	reddeer	2011	8	Trupchun	55.3656	2309.76	34.4542	0.0001029	0.11485
2908	reddeer	2011	8	Trupchun	55.3656	2309.76	34.4542	0.0001029	0.11485
2908	reddeer	2011	8	Trupchun	55.3656	2309.76	34.4542	0.0001029	0.11485
2908	reddeer	2011	8	Trupchun	55.3656	2309.76	34.4542	0.0001029	0.11485
2908	reddeer	2011	8	Trupchun	55.3656	2309.76	34.4542	0.0001029	0.11485
2908	reddeer	2011	8	Trupchun	55.3656	2309.76	34.4542	0.0001029	0.11485
2909	reddeer	2004	8	Trupchun	38.0767	2314.66	40.1206	0.0006239	0.115156
2909	reddeer	2004	8	Trupchun	38.0767	2314.66	40.1206	0.0006239	0.115156
2909	reddeer	2004	8	Trupchun	38.0767	2314.66	40.1206	0.0006239	0.115156
2913	reddeer	2006	8	Trupchun	37.6554	2126.03	28.8219	0.0015985	0.63813
2913	reddeer	2006	8	Trupchun	37.6554	2126.03	28.8219	0.0015985	0.63813
2913	reddeer	2006	8	Trupchun	37.6554	2126.03	28.8219	0.0015985	0.63813
2913	reddeer	2006	8	Trupchun	37.6554	2126.03	28.8219	0.0015985	0.63813
2913	reddeer	2006	8	Trupchun	37.6554	2126.03	28.8219	0.0015985	0.63813
2913	reddeer	2006	8	Trupchun	37.6554	2126.03	28.8219	0.0015985	0.63813
2913	reddeer	2006	8	Trupchun	37.6554	2126.03	28.8219	0.0015985	0.63813
2965	reddeer	2003	8	Trupchun	63.7096	2209.43	35.3911	0.000566	0.444467
2965	reddeer	2003	8	Trupchun	63.7096	2209.43	35.3911	0.000566	0.444467
2965	reddeer	2003	8	Trupchun	63.7096	2209.43	35.3911	0.000566	0.444467
3036	chamois	2008	8	Trupchun	26.6177	2357.61	35.7585	0.0005888	0.194856
3036	chamois	2008	8	Trupchun	26.6177	2357.61	35.7585	0.0005888	0.194856
3041	reddeer	2011	8	Trupchun	64.1571	2605.42	43.1463	0.0004586	0.454522
3041	reddeer	2011	8	Trupchun	64.1571	2605.42	43.1463	0.0004586	0.454522
3041	reddeer	2011	8	Trupchun	64.1571	2605.42	43.1463	0.0004586	0.454522
3041	reddeer	2011	8	Trupchun	64.1571	2605.42	43.1463	0.0004586	0.454522
3041	reddeer	2011	8	Trupchun	64.1571	2605.42	43.1463	0.0004586	0.454522
3041	reddeer	2011	8	Trupchun	64.1571	2605.42	43.1463	0.0004586	0.454522
3041	reddeer	2011	8	Trupchun	64.1571	2605.42	43.1463	0.0004586	0.454522
3041	reddeer	2011	8	Trupchun	64.1571	2605.42	43.1463	0.0004586	0.454522
3041	reddeer	2011	8	Trupchun	64.1571	2605.42	43.1463	0.0004586	0.454522
3041	reddeer	2011	8	Trupchun	64.1571	2605.42	43.1463	0.0004586	0.454522
3041	reddeer	2011	8	Trupchun	64.1571	2605.42	43.1463	0.0004586	0.454522
3041	reddeer	2011	8	Trupchun	64.1571	2605.42	43.1463	0.0004586	0.454522
3041	reddeer	2011	8	Trupchun	64.1571	2605.42	43.1463	0.0004586	0.454522
3041	reddeer	2011	8	Trupchun	64.1571	2605.42	43.1463	0.0004586	0.454522
3041	reddeer	2011	8	Trupchun	64.1571	2605.42	43.1463	0.0004586	0.454522
3041	reddeer	2011	8	Trupchun	64.1571	2605.42	43.1463	0.0004586	0.454522
3041	reddeer	2011	8	Trupchun	64.1571	2605.42	43.1463	0.0004586	0.454522
3041	reddeer	2011	8	Trupchun	64.1571	2605.42	43.1463	0.0004586	0.454522
3041	reddeer	2011	8	Trupchun	64.1571	2605.42	43.1463	0.0004586	0.454522
3041	reddeer	2011	8	Trupchun	64.1571	2605.42	43.1463	0.0004586	0.454522
3041	reddeer	2011	8	Trupchun	64.1571	2605.42	43.1463	0.0004586	0.454522
3041	reddeer	2011	8	Trupchun	64.1571	2605.42	43.1463	0.0004586	0.454522
3041	reddeer	2011	8	Trupchun	64.1571	2605.42	43.1463	0.0004586	0.454522
3041	reddeer	2011	8	Trupchun	64.1571	2605.42	43.1463	0.0004586	0.454522
3041	reddeer	2011	8	Trupchun	64.1571	2605.42	43.1463	0.0004586	0.454522
3041	reddeer	2011	8	Trupchun	64.1571	2605.42	43.1463	0.0004586	0.454522
3041	reddeer	2011	8	Trupchun	64.1571	2605.42	43.1463	0.0004586	0.454522
3041	reddeer	2011	8	Trupchun	64.1571	2605.42	43.1463	0.0004586	0.454522
3041	reddeer	2011	8	Trupchun	64.1571	2605.42	43.1463	0.0004586	0.454522
3041	reddeer	2011	8	Trupchun	64.1571	2605.42	43.1463	0.0004586	0.454522
3041	reddeer	2011	8	Trupchun	64.1571	2605.42	43.1463	0.0004586	0.454522
3041	reddeer	2011	8	Trupchun	64.1571	2605.42	43.1463	0.0004586	0.454522
3041	reddeer	2011	8	Trupchun	64.1571	2605.42	43.1463	0.0004586	0.454522
3041	reddeer	2011	8	Trupchun	64.1571	2605.42	43.1463	0.0004586	0.454522
3041	reddeer	2011	8	Trupchun	64.1571	2605.42	43.1463	0.0004586	0.454522
3041	reddeer	2011	8	Trupchun	64.1571	2605.42	43.1463	0.0004586	0.454522
3041	reddeer	2011	8	Trupchun	64.1571	2605.42	43.1463	0.0004586	0.454522
3041	reddeer	2011	8	Trupchun	64.1571	2605.42	43.1463	0.0004586	0.454522
3041	reddeer	2011	8	Trupchun	64.1571	2605.42	43.1463	0.0004586	0.454522
3041	reddeer	2011	8	Trupchun	64.1571	2605.42	43.1463	0.0004586	0.454522
3041	reddeer	2011	8	Trupchun	64.1571	2605.42	43.1463	0.0004586	0.454522
3041	reddeer	2011	8	Trupchun	64.1571	2605.42	43.1463	0.0004586	0.454522
3041	reddeer	2011	8	Trupchun	64.1571	2605.42	43.1463	0.0004586	0.454522
3041	reddeer	2011	8	Trupchun	64.1571	2605.42	43.1463	0.0004586	0.454522
3041	reddeer	2011	8	Trupchun	64.1571	2605.42	43.1463	0.0004586	0.454522
3041	reddeer	2011	8	Trupchun	64.1571	2605.42	43.1463	0.0004586	0.454522
3041	reddeer	2011	8	Trupchun	64.1571	2605.42	43.1463	0.0004586	0.454522
3041	reddeer	2011	8	Trupchun	64.1571	2605.42	43.1463	0.0004586	0.454522
3041	reddeer	2011	8	Trupchun	64.1571	2605.42	43.1463	0.0004586	0.454522
3041	reddeer	2011	8	Trupchun	64.1571	2605.42	43.1463	0.0004586	0.454522
3041	reddeer	2011	8	Trupchun	64.1571	2605.42	43.1463	0.0004586	0.454522
3041	reddeer	2011	8	Trupchun	64.1571	2605.42	43.1463	0.0004586	0.454522
3041	reddeer	2011	8	Trupchun	64.1571	2605.42	43.1463	0.0004586	0.454522
3041	reddeer	2011	8	Trupchun	64.1571	2605.42	43.1463	0.0004586	0.454522
3041	reddeer	2011	8	Trupchun	64.1571	2605.42	43.1463	0.0004586	0.454522
3041	reddeer	2011	8	Trupchun	64.1571	2605.42	43.1463	0.0004586	0.454522
3041	reddeer	2011	8	Trupchun	64.1571	2605.42	43.1463	0.0004586	0.454522
3041	reddeer	2011	8	Trupchun	64.1571	2605.42	43.1463	0.0004586	0.454522
3041	reddeer	2011	8	Trupchun	64.1571	2605.42	43.1463	0.0004586	0.454522
3041	reddeer	2011	8	Trupchun	64.1571	2605.42	43.1463	0.0004586	0.454522
3041	reddeer	2011	8	Trupchun	64.1571	2605.42	43.1463	0.0004586	0.454522
3041	reddeer	2011	8	Trupchun	64.1571	2605.42	43.1463	0.0004586	0.454522
3041	reddeer	2011	8	Trupchun	64.1571	2605.42	43.1463	0.0004586	0.454522
3041	reddeer	2011	8	Trupchun	64.1571	2605.42	43.1463	0.0004586	0.454522
3041	reddeer	2011	8	Trupchun	64.1571	2605.42	43.1463	0.0004586	0.454522
3041	reddeer	2011	8	Trupchun	64.1571	2605.42	43.1463	0.0004586	0.454522
3041	reddeer	2011	8	Trupchun	64.1571	2605.42	43.1463	0.0004586	0.454522
3041	reddeer	2011	8	Trupchun	64.1571	2605.42	43.1463	0.0004586	0.454522
3055	reddeer	2011	8	Trupchun	27.3087	2447.2	37.0101	0.0002557	0.482993
3055	reddeer	2011	8	Trupchun	27.3087	2447.2	37.0101	0.0002557	0.482993
3055	reddeer	2011	8	Trupchun	27.3087	2447.2	37.0101	0.0002557	0.482993
3055	reddeer	2011	8	Trupchun	27.3087	2447.2	37.0101	0.0002557	0.482993
3055	reddeer	2011	8	Trupchun	27.3087	2447.2	37.0101	0.0002557	0.482993
3055	reddeer	2011	8	Trupchun	27.3087	2447.2	37.0101	0.0002557	0.482993
3055	reddeer	2011	8	Trupchun	27.3087	2447.2	37.0101	0.0002557	0.482993
3055	reddeer	2011	8	Trupchun	27.3087	2447.2	37.0101	0.0002557	0.482993
3055	reddeer	2011	8	Trupchun	27.3087	2447.2	37.0101	0.0002557	0.482993
3055	reddeer	2011	8	Trupchun	27.3087	2447.2	37.0101	0.0002557	0.482993
3065	reddeer	2003	8	Trupchun	42.2875	2225.85	39.6972	0.0026541	0.555587
3065	reddeer	2003	8	Trupchun	42.2875	2225.85	39.6972	0.0026541	0.555587
3065	reddeer	2003	8	Trupchun	42.2875	2225.85	39.6972	0.0026541	0.555587
3065	reddeer	2003	8	Trupchun	42.2875	2225.85	39.6972	0.0026541	0.555587
3065	reddeer	2003	8	Trupchun	42.2875	2225.85	39.6972	0.0026541	0.555587
3065	reddeer	2003	8	Trupchun	42.2875	2225.85	39.6972	0.0026541	0.555587
3065	reddeer	2003	8	Trupchun	42.2875	2225.85	39.6972	0.0026541	0.555587
3065	reddeer	2003	8	Trupchun	42.2875	2225.85	39.6972	0.0026541	0.555587
3065	reddeer	2003	8	Trupchun	42.2875	2225.85	39.6972	0.0026541	0.555587
3065	reddeer	2003	8	Trupchun	42.2875	2225.85	39.6972	0.0026541	0.555587
3065	reddeer	2003	8	Trupchun	42.2875	2225.85	39.6972	0.0026541	0.555587
3065	reddeer	2003	8	Trupchun	42.2875	2225.85	39.6972	0.0026541	0.555587
3065	reddeer	2003	8	Trupchun	42.2875	2225.85	39.6972	0.0026541	0.555587
3065	reddeer	2003	8	Trupchun	42.2875	2225.85	39.6972	0.0026541	0.555587
3070	reddeer	2003	8	Trupchun	46.4406	2183.86	41.072	0.000183	0.370438
3072	chamois	2011	8	Trupchun	22.0009	2087.14	47.905	0.001503	0.349508
3110	reddeer	2006	8	Trupchun	38.7169	2400.74	40.5312	0.0002701	0.394785
3110	reddeer	2006	8	Trupchun	38.7169	2400.74	40.5312	0.0002701	0.394785
3110	reddeer	2006	8	Trupchun	38.7169	2400.74	40.5312	0.0002701	0.394785
3110	reddeer	2006	8	Trupchun	38.7169	2400.74	40.5312	0.0002701	0.394785
3110	reddeer	2006	8	Trupchun	38.7169	2400.74	40.5312	0.0002701	0.394785
3161	chamois	2006	8	Trupchun	55.5886	2377.42	41.3214	0.0031201	0.166747
3161	chamois	2006	8	Trupchun	55.5886	2377.42	41.3214	0.0031201	0.166747
3161	chamois	2006	8	Trupchun	55.5886	2377.42	41.3214	0.0031201	0.166747
3161	chamois	2006	8	Trupchun	55.5886	2377.42	41.3214	0.0031201	0.166747
3161	chamois	2006	8	Trupchun	55.5886	2377.42	41.3214	0.0031201	0.166747
3161	chamois	2006	8	Trupchun	55.5886	2377.42	41.3214	0.0031201	0.166747
3161	chamois	2006	8	Trupchun	55.5886	2377.42	41.3214	0.0031201	0.166747
3161	chamois	2006	8	Trupchun	55.5886	2377.42	41.3214	0.0031201	0.166747
3161	chamois	2006	8	Trupchun	55.5886	2377.42	41.3214	0.0031201	0.166747
3161	chamois	2006	8	Trupchun	55.5886	2377.42	41.3214	0.0031201	0.166747
3161	chamois	2006	8	Trupchun	55.5886	2377.42	41.3214	0.0031201	0.166747
3161	chamois	2006	8	Trupchun	55.5886	2377.42	41.3214	0.0031201	0.166747
3161	chamois	2006	8	Trupchun	55.5886	2377.42	41.3214	0.0031201	0.166747
3161	chamois	2006	8	Trupchun	55.5886	2377.42	41.3214	0.0031201	0.166747
3207	chamois	2006	8	Trupchun	32.9311	2317.08	23.1635	0.0008577	0.126874
3215	chamois	2009	8	Trupchun	62.2041	2346.37	39.7332	0.0019059	0.0883148
3217	chamois	2006	8	Trupchun	65.5928	2492.74	41.6273	0.0001185	0.0979012
3222	chamois	2003	8	Trupchun	42.55	2450.86	37.539	0.0009843	0.589153
3223	reddeer	2005	8	Trupchun	52.0515	2323.55	33.1701	0.0017418	0.377974
3223	reddeer	2005	8	Trupchun	52.0515	2323.55	33.1701	0.0017418	0.377974
3223	reddeer	2005	8	Trupchun	52.0515	2323.55	33.1701	0.0017418	0.377974
3223	reddeer	2005	8	Trupchun	52.0515	2323.55	33.1701	0.0017418	0.377974
3223	reddeer	2005	8	Trupchun	52.0515	2323.55	33.1701	0.0017418	0.377974
3223	reddeer	2005	8	Trupchun	52.0515	2323.55	33.1701	0.0017418	0.377974
3223	reddeer	2005	8	Trupchun	52.0515	2323.55	33.1701	0.0017418	0.377974
3223	reddeer	2005	8	Trupchun	52.0515	2323.55	33.1701	0.0017418	0.377974
3223	reddeer	2005	8	Trupchun	52.0515	2323.55	33.1701	0.0017418	0.377974
3223	reddeer	2005	8	Trupchun	52.0515	2323.55	33.1701	0.0017418	0.377974
3223	reddeer	2005	8	Trupchun	52.0515	2323.55	33.1701	0.0017418	0.377974
3259	reddeer	2008	8	Trupchun	67.5299	2791.49	31.5681	0.000457	0.0980795
3259	reddeer	2008	8	Trupchun	67.5299	2791.49	31.5681	0.000457	0.0980795
3263	chamois	2009	8	Trupchun	26.0348	2464.53	42.5055	0.0003713	0.452097
3263	chamois	2009	8	Trupchun	26.0348	2464.53	42.5055	0.0003713	0.452097
3263	chamois	2009	8	Trupchun	26.0348	2464.53	42.5055	0.0003713	0.452097
3272	chamois	2004	8	Trupchun	6.0723	2384.87	54.8731	0.0041122	0.595657
3272	chamois	2004	8	Trupchun	6.0723	2384.87	54.8731	0.0041122	0.595657
3274	reddeer	2005	8	Trupchun	57.2783	2322.32	36.6279	0.0009037	0.685437
3274	reddeer	2005	8	Trupchun	57.2783	2322.32	36.6279	0.0009037	0.685437
3274	reddeer	2005	8	Trupchun	57.2783	2322.32	36.6279	0.0009037	0.685437
3274	reddeer	2005	8	Trupchun	57.2783	2322.32	36.6279	0.0009037	0.685437
3274	reddeer	2005	8	Trupchun	57.2783	2322.32	36.6279	0.0009037	0.685437
3274	reddeer	2005	8	Trupchun	57.2783	2322.32	36.6279	0.0009037	0.685437
3311	reddeer	2009	8	Trupchun	53.8807	2501.99	28.8189	6.5e-05	0.573633
3311	reddeer	2009	8	Trupchun	53.8807	2501.99	28.8189	6.5e-05	0.573633
3311	reddeer	2009	8	Trupchun	53.8807	2501.99	28.8189	6.5e-05	0.573633
3311	reddeer	2009	8	Trupchun	53.8807	2501.99	28.8189	6.5e-05	0.573633
3324	reddeer	2004	8	Trupchun	29.1574	2479.05	39.6613	0.0008814	0.139111
3324	reddeer	2004	8	Trupchun	29.1574	2479.05	39.6613	0.0008814	0.139111
3324	reddeer	2004	8	Trupchun	29.1574	2479.05	39.6613	0.0008814	0.139111
3324	reddeer	2004	8	Trupchun	29.1574	2479.05	39.6613	0.0008814	0.139111
3324	reddeer	2004	8	Trupchun	29.1574	2479.05	39.6613	0.0008814	0.139111
3324	reddeer	2004	8	Trupchun	29.1574	2479.05	39.6613	0.0008814	0.139111
3324	reddeer	2004	8	Trupchun	29.1574	2479.05	39.6613	0.0008814	0.139111
3349	reddeer	2003	8	Trupchun	41.7624	2176.19	27.6951	0.0041799	0.615308
3349	reddeer	2004	8	Fuorn	24.0769	2450.81	35.6636	0.0003216	0.43781
3349	reddeer	2004	8	Fuorn	24.0769	2450.81	35.6636	0.0003216	0.43781
3350	reddeer	2008	8	Trupchun	54.565	2499.65	28.7287	5.21e-05	0.66632
3350	reddeer	2008	8	Trupchun	54.565	2499.65	28.7287	5.21e-05	0.66632
3350	reddeer	2008	8	Trupchun	54.565	2499.65	28.7287	5.21e-05	0.66632
3350	reddeer	2008	8	Trupchun	54.565	2499.65	28.7287	5.21e-05	0.66632
3350	reddeer	2008	8	Trupchun	54.565	2499.65	28.7287	5.21e-05	0.66632
3350	reddeer	2008	8	Trupchun	54.565	2499.65	28.7287	5.21e-05	0.66632
3350	reddeer	2008	8	Trupchun	54.565	2499.65	28.7287	5.21e-05	0.66632
3350	reddeer	2008	8	Trupchun	54.565	2499.65	28.7287	5.21e-05	0.66632
3350	reddeer	2008	8	Trupchun	54.565	2499.65	28.7287	5.21e-05	0.66632
3350	reddeer	2008	8	Trupchun	54.565	2499.65	28.7287	5.21e-05	0.66632
3350	reddeer	2008	8	Trupchun	54.565	2499.65	28.7287	5.21e-05	0.66632
3350	chamois	2004	8	Fuorn	60.7756	2614.93	37.6599	0.0011507	0.187048
3352	reddeer	2004	8	Fuorn	40.2787	2358.06	19.3047	0.0001383	0.281055
3352	reddeer	2004	8	Fuorn	40.2787	2358.06	19.3047	0.0001383	0.281055
3353	reddeer	2004	8	Fuorn	30.2015	2321.64	28.3782	0.0003891	0.196106
3353	reddeer	2004	8	Fuorn	30.2015	2321.64	28.3782	0.0003891	0.196106
3354	chamois	2004	8	Fuorn	63.7367	2303.38	38.18	0.0006126	0.288894
3356	reddeer	2004	8	Fuorn	40.5383	2254.67	29.6013	0.0007461	0.395118
3357	reddeer	2004	8	Fuorn	64.3651	2352	46.8216	0.0004678	0.213949
3357	reddeer	2004	8	Fuorn	64.3651	2352	46.8216	0.0004678	0.213949
3359	chamois	2004	8	Fuorn	40.5421	2246.47	28.1334	0.0002639	0.517949
3360	chamois	2004	8	Fuorn	64.337	2257.3	31.2468	0.0003976	0.435859
3362	reddeer	2004	8	Trupchun	61.0114	2428.86	41.0762	0.0022568	0.221504
3362	reddeer	2004	8	Trupchun	61.0114	2428.86	41.0762	0.0022568	0.221504
3362	reddeer	2004	8	Trupchun	61.0114	2428.86	41.0762	0.0022568	0.221504
3363	reddeer	2004	8	Fuorn	43.5369	2592.11	21.6673	0.0008564	0.268596
3363	reddeer	2004	8	Fuorn	43.5369	2592.11	21.6673	0.0008564	0.268596
3363	reddeer	2004	8	Fuorn	43.5369	2592.11	21.6673	0.0008564	0.268596
3363	reddeer	2004	8	Fuorn	43.5369	2592.11	21.6673	0.0008564	0.268596
3363	reddeer	2004	8	Fuorn	43.5369	2592.11	21.6673	0.0008564	0.268596
3365	chamois	2004	8	Fuorn	31.3321	2411.84	30.2566	5.21e-05	0.411059
3365	chamois	2004	8	Fuorn	31.3321	2411.84	30.2566	5.21e-05	0.411059
3368	chamois	2009	8	Trupchun	63.9335	2509.43	32.8837	7.26e-05	0.628482
3368	chamois	2009	8	Trupchun	63.9335	2509.43	32.8837	7.26e-05	0.628482
3368	chamois	2009	8	Trupchun	63.9335	2509.43	32.8837	7.26e-05	0.628482
3368	chamois	2009	8	Trupchun	63.9335	2509.43	32.8837	7.26e-05	0.628482
3368	chamois	2009	8	Trupchun	63.9335	2509.43	32.8837	7.26e-05	0.628482
3368	chamois	2009	8	Trupchun	63.9335	2509.43	32.8837	7.26e-05	0.628482
3368	chamois	2009	8	Trupchun	63.9335	2509.43	32.8837	7.26e-05	0.628482
3368	chamois	2009	8	Trupchun	63.9335	2509.43	32.8837	7.26e-05	0.628482
3368	chamois	2009	8	Trupchun	63.9335	2509.43	32.8837	7.26e-05	0.628482
3368	chamois	2004	8	Fuorn	32.9298	2442.99	32.9936	2.14e-05	0.375846
3373	reddeer	2001	8	Trupchun	39.4067	2416.9	32.6738	0.0015394	0.498237
3373	chamois	2004	8	Fuorn	31.4767	2366.97	26.1121	0.0011476	0.33211
3376	chamois	2004	8	Fuorn	50.8468	2311.26	30.4383	0.001239	0.206542
3380	reddeer	2001	8	Trupchun	54.9529	2363.41	32.1486	0.0005794	0.295604
3380	reddeer	2001	8	Trupchun	54.9529	2363.41	32.1486	0.0005794	0.295604
3380	reddeer	2001	8	Trupchun	54.9529	2363.41	32.1486	0.0005794	0.295604
3380	reddeer	2001	8	Trupchun	54.9529	2363.41	32.1486	0.0005794	0.295604
3380	reddeer	2001	8	Trupchun	54.9529	2363.41	32.1486	0.0005794	0.295604
3380	reddeer	2001	8	Trupchun	54.9529	2363.41	32.1486	0.0005794	0.295604
3380	reddeer	2001	8	Trupchun	54.9529	2363.41	32.1486	0.0005794	0.295604
3380	reddeer	2001	8	Trupchun	54.9529	2363.41	32.1486	0.0005794	0.295604
3380	reddeer	2001	8	Trupchun	54.9529	2363.41	32.1486	0.0005794	0.295604
3380	reddeer	2001	8	Trupchun	54.9529	2363.41	32.1486	0.0005794	0.295604
3380	reddeer	2001	8	Trupchun	54.9529	2363.41	32.1486	0.0005794	0.295604
3380	reddeer	2001	8	Trupchun	54.9529	2363.41	32.1486	0.0005794	0.295604
3380	reddeer	2001	8	Trupchun	54.9529	2363.41	32.1486	0.0005794	0.295604
3380	reddeer	2001	8	Trupchun	54.9529	2363.41	32.1486	0.0005794	0.295604
3380	reddeer	2001	8	Trupchun	54.9529	2363.41	32.1486	0.0005794	0.295604
3380	reddeer	2001	8	Trupchun	54.9529	2363.41	32.1486	0.0005794	0.295604
3380	reddeer	2001	8	Trupchun	54.9529	2363.41	32.1486	0.0005794	0.295604
3380	reddeer	2001	8	Trupchun	54.9529	2363.41	32.1486	0.0005794	0.295604
3380	reddeer	2001	8	Trupchun	54.9529	2363.41	32.1486	0.0005794	0.295604
3380	reddeer	2001	8	Trupchun	54.9529	2363.41	32.1486	0.0005794	0.295604
3380	reddeer	2001	8	Trupchun	54.9529	2363.41	32.1486	0.0005794	0.295604
3380	reddeer	2001	8	Trupchun	54.9529	2363.41	32.1486	0.0005794	0.295604
3380	reddeer	2001	8	Trupchun	54.9529	2363.41	32.1486	0.0005794	0.295604
3380	reddeer	2001	8	Trupchun	54.9529	2363.41	32.1486	0.0005794	0.295604
3380	reddeer	2001	8	Trupchun	54.9529	2363.41	32.1486	0.0005794	0.295604
3380	reddeer	2001	8	Trupchun	54.9529	2363.41	32.1486	0.0005794	0.295604
3380	reddeer	2001	8	Trupchun	54.9529	2363.41	32.1486	0.0005794	0.295604
3380	reddeer	2001	8	Trupchun	54.9529	2363.41	32.1486	0.0005794	0.295604
3380	reddeer	2001	8	Trupchun	54.9529	2363.41	32.1486	0.0005794	0.295604
3380	reddeer	2001	8	Trupchun	54.9529	2363.41	32.1486	0.0005794	0.295604
3380	reddeer	2001	8	Trupchun	54.9529	2363.41	32.1486	0.0005794	0.295604
3380	reddeer	2001	8	Trupchun	54.9529	2363.41	32.1486	0.0005794	0.295604
3380	reddeer	2001	8	Trupchun	54.9529	2363.41	32.1486	0.0005794	0.295604
3380	reddeer	2001	8	Trupchun	54.9529	2363.41	32.1486	0.0005794	0.295604
3380	reddeer	2001	8	Trupchun	54.9529	2363.41	32.1486	0.0005794	0.295604
3380	reddeer	2001	8	Trupchun	54.9529	2363.41	32.1486	0.0005794	0.295604
3380	reddeer	2001	8	Trupchun	54.9529	2363.41	32.1486	0.0005794	0.295604
3380	reddeer	2001	8	Trupchun	54.9529	2363.41	32.1486	0.0005794	0.295604
3380	reddeer	2001	8	Trupchun	54.9529	2363.41	32.1486	0.0005794	0.295604
3380	reddeer	2001	8	Trupchun	54.9529	2363.41	32.1486	0.0005794	0.295604
3380	reddeer	2001	8	Trupchun	54.9529	2363.41	32.1486	0.0005794	0.295604
3380	reddeer	2001	8	Trupchun	54.9529	2363.41	32.1486	0.0005794	0.295604
3380	reddeer	2001	8	Trupchun	54.9529	2363.41	32.1486	0.0005794	0.295604
3380	reddeer	2001	8	Trupchun	54.9529	2363.41	32.1486	0.0005794	0.295604
3380	reddeer	2001	8	Trupchun	54.9529	2363.41	32.1486	0.0005794	0.295604
3380	reddeer	2001	8	Trupchun	54.9529	2363.41	32.1486	0.0005794	0.295604
3380	reddeer	2001	8	Trupchun	54.9529	2363.41	32.1486	0.0005794	0.295604
3380	reddeer	2001	8	Trupchun	54.9529	2363.41	32.1486	0.0005794	0.295604
3380	reddeer	2001	8	Trupchun	54.9529	2363.41	32.1486	0.0005794	0.295604
3380	reddeer	2001	8	Trupchun	54.9529	2363.41	32.1486	0.0005794	0.295604
3380	reddeer	2001	8	Trupchun	54.9529	2363.41	32.1486	0.0005794	0.295604
3380	reddeer	2001	8	Trupchun	54.9529	2363.41	32.1486	0.0005794	0.295604
3380	reddeer	2001	8	Trupchun	54.9529	2363.41	32.1486	0.0005794	0.295604
3380	reddeer	2001	8	Trupchun	54.9529	2363.41	32.1486	0.0005794	0.295604
3380	reddeer	2001	8	Trupchun	54.9529	2363.41	32.1486	0.0005794	0.295604
3380	reddeer	2001	8	Trupchun	54.9529	2363.41	32.1486	0.0005794	0.295604
3380	reddeer	2001	8	Trupchun	54.9529	2363.41	32.1486	0.0005794	0.295604
3380	reddeer	2001	8	Trupchun	54.9529	2363.41	32.1486	0.0005794	0.295604
3380	reddeer	2001	8	Trupchun	54.9529	2363.41	32.1486	0.0005794	0.295604
3380	reddeer	2001	8	Trupchun	54.9529	2363.41	32.1486	0.0005794	0.295604
3380	reddeer	2001	8	Trupchun	54.9529	2363.41	32.1486	0.0005794	0.295604
3380	reddeer	2001	8	Trupchun	54.9529	2363.41	32.1486	0.0005794	0.295604
3380	reddeer	2001	8	Trupchun	54.9529	2363.41	32.1486	0.0005794	0.295604
3380	reddeer	2001	8	Trupchun	54.9529	2363.41	32.1486	0.0005794	0.295604
3380	reddeer	2001	8	Trupchun	54.9529	2363.41	32.1486	0.0005794	0.295604
3380	reddeer	2001	8	Trupchun	54.9529	2363.41	32.1486	0.0005794	0.295604
3380	reddeer	2001	8	Trupchun	54.9529	2363.41	32.1486	0.0005794	0.295604
3380	reddeer	2001	8	Trupchun	54.9529	2363.41	32.1486	0.0005794	0.295604
3380	reddeer	2001	8	Trupchun	54.9529	2363.41	32.1486	0.0005794	0.295604
3380	reddeer	2001	8	Trupchun	54.9529	2363.41	32.1486	0.0005794	0.295604
3380	reddeer	2001	8	Trupchun	54.9529	2363.41	32.1486	0.0005794	0.295604
3380	reddeer	2001	8	Trupchun	54.9529	2363.41	32.1486	0.0005794	0.295604
3380	reddeer	2001	8	Trupchun	54.9529	2363.41	32.1486	0.0005794	0.295604
3380	reddeer	2001	8	Trupchun	54.9529	2363.41	32.1486	0.0005794	0.295604
3380	reddeer	2001	8	Trupchun	54.9529	2363.41	32.1486	0.0005794	0.295604
3380	reddeer	2001	8	Trupchun	54.9529	2363.41	32.1486	0.0005794	0.295604
3380	reddeer	2001	8	Trupchun	54.9529	2363.41	32.1486	0.0005794	0.295604
3380	reddeer	2001	8	Trupchun	54.9529	2363.41	32.1486	0.0005794	0.295604
3380	reddeer	2001	8	Trupchun	54.9529	2363.41	32.1486	0.0005794	0.295604
3380	reddeer	2001	8	Trupchun	54.9529	2363.41	32.1486	0.0005794	0.295604
3380	reddeer	2001	8	Trupchun	54.9529	2363.41	32.1486	0.0005794	0.295604
3380	reddeer	2001	8	Trupchun	54.9529	2363.41	32.1486	0.0005794	0.295604
3380	reddeer	2001	8	Trupchun	54.9529	2363.41	32.1486	0.0005794	0.295604
3380	reddeer	2001	8	Trupchun	54.9529	2363.41	32.1486	0.0005794	0.295604
3380	reddeer	2001	8	Trupchun	54.9529	2363.41	32.1486	0.0005794	0.295604
3380	reddeer	2001	8	Trupchun	54.9529	2363.41	32.1486	0.0005794	0.295604
3380	reddeer	2001	8	Trupchun	54.9529	2363.41	32.1486	0.0005794	0.295604
3380	reddeer	2001	8	Trupchun	54.9529	2363.41	32.1486	0.0005794	0.295604
3380	reddeer	2001	8	Trupchun	54.9529	2363.41	32.1486	0.0005794	0.295604
3380	reddeer	2001	8	Trupchun	54.9529	2363.41	32.1486	0.0005794	0.295604
3380	reddeer	2001	8	Trupchun	54.9529	2363.41	32.1486	0.0005794	0.295604
3380	reddeer	2001	8	Trupchun	54.9529	2363.41	32.1486	0.0005794	0.295604
3380	reddeer	2001	8	Trupchun	54.9529	2363.41	32.1486	0.0005794	0.295604
3380	reddeer	2001	8	Trupchun	54.9529	2363.41	32.1486	0.0005794	0.295604
3380	reddeer	2001	8	Trupchun	54.9529	2363.41	32.1486	0.0005794	0.295604
3380	reddeer	2001	8	Trupchun	54.9529	2363.41	32.1486	0.0005794	0.295604
3380	reddeer	2001	8	Trupchun	54.9529	2363.41	32.1486	0.0005794	0.295604
3380	reddeer	2001	8	Trupchun	54.9529	2363.41	32.1486	0.0005794	0.295604
3380	reddeer	2001	8	Trupchun	54.9529	2363.41	32.1486	0.0005794	0.295604
3380	reddeer	2001	8	Trupchun	54.9529	2363.41	32.1486	0.0005794	0.295604
3380	reddeer	2001	8	Trupchun	54.9529	2363.41	32.1486	0.0005794	0.295604
3380	reddeer	2001	8	Trupchun	54.9529	2363.41	32.1486	0.0005794	0.295604
3380	reddeer	2001	8	Trupchun	54.9529	2363.41	32.1486	0.0005794	0.295604
3380	reddeer	2001	8	Trupchun	54.9529	2363.41	32.1486	0.0005794	0.295604
3380	reddeer	2001	8	Trupchun	54.9529	2363.41	32.1486	0.0005794	0.295604
3380	reddeer	2001	8	Trupchun	54.9529	2363.41	32.1486	0.0005794	0.295604
3380	reddeer	2001	8	Trupchun	54.9529	2363.41	32.1486	0.0005794	0.295604
3380	reddeer	2001	8	Trupchun	54.9529	2363.41	32.1486	0.0005794	0.295604
3380	reddeer	2001	8	Trupchun	54.9529	2363.41	32.1486	0.0005794	0.295604
3380	reddeer	2001	8	Trupchun	54.9529	2363.41	32.1486	0.0005794	0.295604
3380	reddeer	2001	8	Trupchun	54.9529	2363.41	32.1486	0.0005794	0.295604
3380	reddeer	2001	8	Trupchun	54.9529	2363.41	32.1486	0.0005794	0.295604
3380	reddeer	2001	8	Trupchun	54.9529	2363.41	32.1486	0.0005794	0.295604
3380	reddeer	2001	8	Trupchun	54.9529	2363.41	32.1486	0.0005794	0.295604
3380	reddeer	2001	8	Trupchun	54.9529	2363.41	32.1486	0.0005794	0.295604
3380	reddeer	2001	8	Trupchun	54.9529	2363.41	32.1486	0.0005794	0.295604
3380	reddeer	2001	8	Trupchun	54.9529	2363.41	32.1486	0.0005794	0.295604
3380	reddeer	2001	8	Trupchun	54.9529	2363.41	32.1486	0.0005794	0.295604
3380	reddeer	2001	8	Trupchun	54.9529	2363.41	32.1486	0.0005794	0.295604
3380	reddeer	2001	8	Trupchun	54.9529	2363.41	32.1486	0.0005794	0.295604
3380	reddeer	2001	8	Trupchun	54.9529	2363.41	32.1486	0.0005794	0.295604
3380	reddeer	2001	8	Trupchun	54.9529	2363.41	32.1486	0.0005794	0.295604
3381	chamois	2003	8	Trupchun	16.7624	2156.3	43.657	0.0003754	0.54838
3381	chamois	2003	8	Trupchun	16.7624	2156.3	43.657	0.0003754	0.54838
3381	chamois	2003	8	Trupchun	16.7624	2156.3	43.657	0.0003754	0.54838
3381	chamois	2003	8	Trupchun	16.7624	2156.3	43.657	0.0003754	0.54838
3381	chamois	2003	8	Trupchun	16.7624	2156.3	43.657	0.0003754	0.54838
3381	chamois	2003	8	Trupchun	16.7624	2156.3	43.657	0.0003754	0.54838
3381	chamois	2003	8	Trupchun	16.7624	2156.3	43.657	0.0003754	0.54838
3381	chamois	2003	8	Trupchun	16.7624	2156.3	43.657	0.0003754	0.54838
3381	chamois	2003	8	Trupchun	16.7624	2156.3	43.657	0.0003754	0.54838
3381	chamois	2004	8	Fuorn	56.2846	2360.72	44.8146	0.0004988	0.181776
3382	chamois	2004	8	Fuorn	62.9251	2729.54	32.3965	0.0011946	0.07925
3382	chamois	2004	8	Fuorn	62.9251	2729.54	32.3965	0.0011946	0.07925
3382	chamois	2004	8	Fuorn	62.9251	2729.54	32.3965	0.0011946	0.07925
3382	chamois	2004	8	Fuorn	62.9251	2729.54	32.3965	0.0011946	0.07925
3382	chamois	2004	8	Fuorn	62.9251	2729.54	32.3965	0.0011946	0.07925
3382	chamois	2004	8	Fuorn	62.9251	2729.54	32.3965	0.0011946	0.07925
3382	chamois	2004	8	Fuorn	62.9251	2729.54	32.3965	0.0011946	0.07925
3382	chamois	2004	8	Fuorn	62.9251	2729.54	32.3965	0.0011946	0.07925
3382	chamois	2004	8	Fuorn	62.9251	2729.54	32.3965	0.0011946	0.07925
3382	chamois	2004	8	Fuorn	62.9251	2729.54	32.3965	0.0011946	0.07925
3382	chamois	2004	8	Fuorn	62.9251	2729.54	32.3965	0.0011946	0.07925
3382	chamois	2004	8	Fuorn	62.9251	2729.54	32.3965	0.0011946	0.07925
3382	chamois	2004	8	Fuorn	62.9251	2729.54	32.3965	0.0011946	0.07925
3382	chamois	2004	8	Fuorn	62.9251	2729.54	32.3965	0.0011946	0.07925
3388	chamois	2008	8	Trupchun	29.3163	2434.86	38.7934	0.006005	0.137732
3388	chamois	2008	8	Trupchun	29.3163	2434.86	38.7934	0.006005	0.137732
3404	reddeer	2001	8	Trupchun	41.6033	2550.37	32.6668	0.0091004	0.331163
3404	reddeer	2001	8	Trupchun	41.6033	2550.37	32.6668	0.0091004	0.331163
3404	reddeer	2001	8	Trupchun	41.6033	2550.37	32.6668	0.0091004	0.331163
3404	reddeer	2001	8	Trupchun	41.6033	2550.37	32.6668	0.0091004	0.331163
3404	reddeer	2001	8	Trupchun	41.6033	2550.37	32.6668	0.0091004	0.331163
3404	reddeer	2001	8	Trupchun	41.6033	2550.37	32.6668	0.0091004	0.331163
3405	chamois	2006	8	Trupchun	29.5965	2261.24	27.9235	0.0016908	0.628989
3405	chamois	2006	8	Trupchun	29.5965	2261.24	27.9235	0.0016908	0.628989
3405	chamois	2006	8	Trupchun	29.5965	2261.24	27.9235	0.0016908	0.628989
3405	chamois	2006	8	Trupchun	29.5965	2261.24	27.9235	0.0016908	0.628989
3408	reddeer	2010	8	Trupchun	39.5142	2191.37	36.7984	0.0001987	0.729236
3408	reddeer	2010	8	Trupchun	39.5142	2191.37	36.7984	0.0001987	0.729236
3408	reddeer	2010	8	Trupchun	39.5142	2191.37	36.7984	0.0001987	0.729236
3408	reddeer	2010	8	Trupchun	39.5142	2191.37	36.7984	0.0001987	0.729236
3408	reddeer	2010	8	Trupchun	39.5142	2191.37	36.7984	0.0001987	0.729236
3408	reddeer	2010	8	Trupchun	39.5142	2191.37	36.7984	0.0001987	0.729236
3408	reddeer	2010	8	Trupchun	39.5142	2191.37	36.7984	0.0001987	0.729236
3408	reddeer	2010	8	Trupchun	39.5142	2191.37	36.7984	0.0001987	0.729236
3408	reddeer	2010	8	Trupchun	39.5142	2191.37	36.7984	0.0001987	0.729236
3408	reddeer	2010	8	Trupchun	39.5142	2191.37	36.7984	0.0001987	0.729236
3408	reddeer	2010	8	Trupchun	39.5142	2191.37	36.7984	0.0001987	0.729236
3408	reddeer	2010	8	Trupchun	39.5142	2191.37	36.7984	0.0001987	0.729236
3408	reddeer	2010	8	Trupchun	39.5142	2191.37	36.7984	0.0001987	0.729236
3408	reddeer	2010	8	Trupchun	39.5142	2191.37	36.7984	0.0001987	0.729236
3408	reddeer	2010	8	Trupchun	39.5142	2191.37	36.7984	0.0001987	0.729236
3408	reddeer	2010	8	Trupchun	39.5142	2191.37	36.7984	0.0001987	0.729236
3408	reddeer	2010	8	Trupchun	39.5142	2191.37	36.7984	0.0001987	0.729236
3408	reddeer	2010	8	Trupchun	39.5142	2191.37	36.7984	0.0001987	0.729236
3408	reddeer	2010	8	Trupchun	39.5142	2191.37	36.7984	0.0001987	0.729236
3408	reddeer	2010	8	Trupchun	39.5142	2191.37	36.7984	0.0001987	0.729236
3408	reddeer	2010	8	Trupchun	39.5142	2191.37	36.7984	0.0001987	0.729236
3408	reddeer	2010	8	Trupchun	39.5142	2191.37	36.7984	0.0001987	0.729236
3408	reddeer	2010	8	Trupchun	39.5142	2191.37	36.7984	0.0001987	0.729236
3430	chamois	2011	8	Trupchun	52.2514	2090.15	30.2153	0.0003994	0.628866
3456	reddeer	2008	8	Trupchun	43.2286	2222.66	30.0866	0.0005671	0.67024
3456	reddeer	2008	8	Trupchun	43.2286	2222.66	30.0866	0.0005671	0.67024
3456	reddeer	2008	8	Trupchun	43.2286	2222.66	30.0866	0.0005671	0.67024
3456	reddeer	2008	8	Trupchun	43.2286	2222.66	30.0866	0.0005671	0.67024
3456	reddeer	2008	8	Trupchun	43.2286	2222.66	30.0866	0.0005671	0.67024
3456	reddeer	2008	8	Trupchun	43.2286	2222.66	30.0866	0.0005671	0.67024
3456	reddeer	2008	8	Trupchun	43.2286	2222.66	30.0866	0.0005671	0.67024
3456	reddeer	2008	8	Trupchun	43.2286	2222.66	30.0866	0.0005671	0.67024
3456	reddeer	2008	8	Trupchun	43.2286	2222.66	30.0866	0.0005671	0.67024
3456	reddeer	2008	8	Trupchun	43.2286	2222.66	30.0866	0.0005671	0.67024
3456	reddeer	2008	8	Trupchun	43.2286	2222.66	30.0866	0.0005671	0.67024
3456	reddeer	2008	8	Trupchun	43.2286	2222.66	30.0866	0.0005671	0.67024
3456	reddeer	2008	8	Trupchun	43.2286	2222.66	30.0866	0.0005671	0.67024
3456	reddeer	2008	8	Trupchun	43.2286	2222.66	30.0866	0.0005671	0.67024
3456	reddeer	2008	8	Trupchun	43.2286	2222.66	30.0866	0.0005671	0.67024
3456	reddeer	2008	8	Trupchun	43.2286	2222.66	30.0866	0.0005671	0.67024
3456	reddeer	2008	8	Trupchun	43.2286	2222.66	30.0866	0.0005671	0.67024
3456	reddeer	2008	8	Trupchun	43.2286	2222.66	30.0866	0.0005671	0.67024
3456	reddeer	2008	8	Trupchun	43.2286	2222.66	30.0866	0.0005671	0.67024
3456	reddeer	2008	8	Trupchun	43.2286	2222.66	30.0866	0.0005671	0.67024
3456	reddeer	2008	8	Trupchun	43.2286	2222.66	30.0866	0.0005671	0.67024
3456	reddeer	2008	8	Trupchun	43.2286	2222.66	30.0866	0.0005671	0.67024
3456	reddeer	2008	8	Trupchun	43.2286	2222.66	30.0866	0.0005671	0.67024
3456	reddeer	2008	8	Trupchun	43.2286	2222.66	30.0866	0.0005671	0.67024
3456	reddeer	2008	8	Trupchun	43.2286	2222.66	30.0866	0.0005671	0.67024
3456	reddeer	2008	8	Trupchun	43.2286	2222.66	30.0866	0.0005671	0.67024
3456	reddeer	2008	8	Trupchun	43.2286	2222.66	30.0866	0.0005671	0.67024
3456	reddeer	2008	8	Trupchun	43.2286	2222.66	30.0866	0.0005671	0.67024
3456	reddeer	2008	8	Trupchun	43.2286	2222.66	30.0866	0.0005671	0.67024
3456	reddeer	2008	8	Trupchun	43.2286	2222.66	30.0866	0.0005671	0.67024
3456	reddeer	2008	8	Trupchun	43.2286	2222.66	30.0866	0.0005671	0.67024
3456	reddeer	2008	8	Trupchun	43.2286	2222.66	30.0866	0.0005671	0.67024
3456	reddeer	2008	8	Trupchun	43.2286	2222.66	30.0866	0.0005671	0.67024
3456	reddeer	2008	8	Trupchun	43.2286	2222.66	30.0866	0.0005671	0.67024
3456	reddeer	2008	8	Trupchun	43.2286	2222.66	30.0866	0.0005671	0.67024
3503	reddeer	2010	8	Trupchun	45.3527	2216.72	31.271	0.0005413	0.707946
3503	reddeer	2010	8	Trupchun	45.3527	2216.72	31.271	0.0005413	0.707946
3503	reddeer	2010	8	Trupchun	45.3527	2216.72	31.271	0.0005413	0.707946
3503	reddeer	2010	8	Trupchun	45.3527	2216.72	31.271	0.0005413	0.707946
3503	reddeer	2010	8	Trupchun	45.3527	2216.72	31.271	0.0005413	0.707946
3503	reddeer	2010	8	Trupchun	45.3527	2216.72	31.271	0.0005413	0.707946
3503	reddeer	2010	8	Trupchun	45.3527	2216.72	31.271	0.0005413	0.707946
3503	reddeer	2010	8	Trupchun	45.3527	2216.72	31.271	0.0005413	0.707946
3503	reddeer	2010	8	Trupchun	45.3527	2216.72	31.271	0.0005413	0.707946
3503	reddeer	2010	8	Trupchun	45.3527	2216.72	31.271	0.0005413	0.707946
3503	reddeer	2010	8	Trupchun	45.3527	2216.72	31.271	0.0005413	0.707946
3503	reddeer	2010	8	Trupchun	45.3527	2216.72	31.271	0.0005413	0.707946
3503	reddeer	2010	8	Trupchun	45.3527	2216.72	31.271	0.0005413	0.707946
3526	chamois	2011	8	Trupchun	10.0955	2358.56	49.8664	0.0016209	0.311688
3526	chamois	2011	8	Trupchun	10.0955	2358.56	49.8664	0.0016209	0.311688
3526	chamois	2011	8	Trupchun	10.0955	2358.56	49.8664	0.0016209	0.311688
3528	chamois	2003	8	Trupchun	35.0672	2464.66	34.0317	0.0054244	0.0412054
3528	chamois	2003	8	Trupchun	35.0672	2464.66	34.0317	0.0054244	0.0412054
3528	chamois	2003	8	Trupchun	35.0672	2464.66	34.0317	0.0054244	0.0412054
3535	reddeer	2005	8	Trupchun	60.7324	2516.27	35.2579	0.0001797	0.635982
3535	reddeer	2005	8	Trupchun	60.7324	2516.27	35.2579	0.0001797	0.635982
3535	reddeer	2005	8	Trupchun	60.7324	2516.27	35.2579	0.0001797	0.635982
3535	reddeer	2005	8	Trupchun	60.7324	2516.27	35.2579	0.0001797	0.635982
3535	reddeer	2005	8	Trupchun	60.7324	2516.27	35.2579	0.0001797	0.635982
[truncated: 1,725 more rows]
