# Supplementary material for: Heterogeneity in Primary Productivity Influences Competitive Interactions between Red Deer and Alpine Chamois
Source: PLoS One. 2016 Jan 29;11(1):e0146458. doi: 10.1371/journal.pone.0146458 (PMC4732944; doi:10.1371/journal.pone.0146458)
Supplement: S5 Dataset — (XLSX) [file pone.0146458.s005.xlsx]

## Sheet: Tabelle1
POINTID	longitude	latitude	elevation	slope	ruggedness	NDVI_2001	NDVI_2003	NDVI_2004	NDVI_2005	NDVI_2006	NDVI_2008	NDVI_2009	NDVI_2013	radiation	area
41	2.80906e+06	1.17554e+06	2613.52	36.1804	0.0020013	0.0724218	0.132145	0.0976764	0.0495003	0.0874752	0.0642073	0.0865716	0.0888141	47.4647	Fuorn
114	2.80891e+06	1.17544e+06	2574.34	43.3703	0.0001657	0.164996	0.170027	0.171336	0.165312	0.173722	0.16856	0.174987	0.179705	63.1615	Fuorn
115	2.80896e+06	1.17544e+06	2556.88	42.4083	0.000787	0.224922	0.215579	0.222619	0.226537	0.201897	0.232714	0.218883	0.213913	64.9874	Fuorn
131	2.80976e+06	1.17544e+06	2713	28.9146	0.0019739	0.0674703	0.0746264	0.081382	0.0970835	0.0648013	0.0908165	0.0879026	0.0908165	49.3915	Fuorn
132	2.80981e+06	1.17544e+06	2732.04	35.5914	0.0004435	0.0555709	0.0778354	0.0683807	0.063303	0.0746264	0.068508	0.0901747	0.0833395	43.0921	Fuorn
157	2.80866e+06	1.17539e+06	2664.65	46.0023	0.0011073	0.110043	0.122288	0.114469	0	0.124189	0.122847	0.123713	0.115169	61.3575	Fuorn
160	2.80881e+06	1.17539e+06	2615.71	40.2471	0.0023594	0.191389	0.185889	0.193045	0.203469	0.167071	0.21364	0.176335	0.205819	67.4532	Fuorn
166	2.80911e+06	1.17539e+06	2587.99	34.7388	0.0006564	0.0735934	0.0596273	0.0484702	0.0433796	0.0737146	0.0640607	0.0701401	0.0640154	27.6479	Fuorn
167	2.80916e+06	1.17539e+06	2618.43	35.0119	4.63e-05	0.0587257	0.096149	0.0747716	0.07556	0.0747716	0.0712549	0.0701401	0.0904744	33.4503	Fuorn
180	2.80981e+06	1.17539e+06	2697.07	38.6701	0.0018733	0.0676499	0.0989218	0.0981188	0.0960465	0.0808761	0.0823992	0.079811	0.084351	52.5996	Fuorn
184	2.81001e+06	1.17539e+06	2725.29	38.9632	0.0027173	0.0629309	0.0043622	0.0808761	0.0834477	0.0874752	0.0888141	0.0780652	0.087456	57.0545	Fuorn
185	2.81006e+06	1.17539e+06	2720	39.0632	0.0006378	0.0724218	0.0364758	0.0721203	0.089358	0.0786683	0.0845921	0.0961489	0.0854778	58.8625	Fuorn
208	2.80846e+06	1.17534e+06	2628.8	33.8621	0.001361	0.072473	0.0803528	0.0966952	0	0.0850789	0.080053	0.0739168	0	48.8771	Fuorn
211	2.80861e+06	1.17534e+06	2654.31	36.1251	0.0019583	0.146887	0.170992	0.166097	0	0.152587	0.172429	0.171813	0	64.2731	Fuorn
212	2.80866e+06	1.17534e+06	2621.36	42.2429	0.0018802	0.175736	0.173418	0.161698	0	0.158789	0.190008	0.190966	0	65.861	Fuorn
213	2.80871e+06	1.17534e+06	2606.96	40.2995	0.0001082	0.198994	0.210856	0.184642	0.2037	0.184428	0.197871	0.209469	0	59.2102	Fuorn
214	2.80876e+06	1.17534e+06	2612.92	43.6158	0.0075811	0.173855	0.175347	0.178476	0.198222	0.174087	0.190008	0.200146	0	64.075	Fuorn
215	2.80881e+06	1.17534e+06	2580.83	47.7514	0.0006653	0.319326	0.350322	0.32551	0.315101	0.324581	0.330689	0.329592	0	65.8959	Fuorn
218	2.80896e+06	1.17534e+06	2482.27	35.0604	0.0016503	0.0509081	0.0576361	0.0262843	0.0906436	0.0573588	0.0811084	0.0827822	0.104762	29.3302	Fuorn
221	2.80911e+06	1.17534e+06	2578.48	33.2317	3.74e-05	0.0667042	0.0714269	0.080042	0.0433796	0.0907566	0.0988005	0.0902194	0.0738191	35.7144	Fuorn
222	2.80916e+06	1.17534e+06	2606.04	31.8998	6.86e-05	0.0665266	0.0814752	0.0664442	0.109788	0.0757706	0.0938013	0.0896531	0.0911219	35.9492	Fuorn
228	2.80946e+06	1.17534e+06	2722.78	33.1844	0.0002414	0.127272	0.127966	0.129255	0.115793	0.141173	0.119605	0.140645	0.112729	65.0877	Fuorn
235	2.80981e+06	1.17534e+06	2667.96	26.6735	0.0008388	0.0821222	0.106488	0.106179	0.102163	0.105827	0.0854777	0.105731	0.0964315	58.3345	Fuorn
236	2.80986e+06	1.17534e+06	2681.08	42.9308	0.0008191	0.114115	0.156604	0.152825	0.15423	0.157952	0.14188	0.158789	0.153032	33.846	Fuorn
237	2.80991e+06	1.17534e+06	2709.8	41.1192	0.0011338	0.113304	0.106696	0.0832471	0.111625	0.0879025	0.107595	0.105631	0.118062	51.87	Fuorn
238	2.80996e+06	1.17534e+06	2710.95	42.7624	0.0015565	0.0960466	0.0098054	0.106179	0.108848	0.114649	0.104128	0.114714	0.103585	61.7483	Fuorn
239	2.81001e+06	1.17534e+06	2695.99	31.9353	0.0006326	0.0950858	0.0114074	0.10626	0.110819	0.0972029	0.0946219	0.105731	0.0998791	65.807	Fuorn
240	2.81006e+06	1.17534e+06	2685.49	33.9	0.0001805	0.0970835	-0.0203021	0.079811	0.0982061	0.0774392	0.0791242	0.0958601	0.0927512	62.5702	Fuorn
241	2.81011e+06	1.17534e+06	2675.37	36.049	4.77e-05	0.0994252	-0.0374638	0.0874752	0.0956018	0.076789	0.0942817	0.0761133	0.0867406	60.8007	Fuorn
242	2.81016e+06	1.17534e+06	2664.13	40.6269	0.000548	0.0864146	0.0054965	0.0987305	0.0924966	0.105631	0.066624	0.0961489	0.0998791	63.0294	Fuorn
244	2.81026e+06	1.17534e+06	2680.75	17.3953	0.0001358	0.0592889	-0.0541133	0.0618558	0.0455187	0.0670175	0.0472869	0.0808761	0.0621412	55.6968	Fuorn
272	2.80861e+06	1.17529e+06	2605.31	42.0107	0.0011344	0.237351	0.239651	0.21527	0	0.211218	0.263703	0.243048	0	63.6453	Fuorn
276	2.80881e+06	1.17529e+06	2546.31	48.2286	0.0014827	0.346619	0.344879	0.344449	0.350419	0.335095	0.343899	0.273158	0	64.8296	Fuorn
277	2.80886e+06	1.17529e+06	2500.56	46.5673	0.0014991	0.234319	0.218984	0.218984	0.249321	0.232878	0.245922	0.194779	0	65.9793	Fuorn
280	2.80901e+06	1.17529e+06	2508.4	32.52	0.0013683	0.28963	0.311688	0.325576	0.295578	0.294577	0.270754	0.31786	0	33.1281	Fuorn
281	2.80906e+06	1.17529e+06	2536.44	27.3806	0.0033728	0.263913	0.271377	0.291058	0.297582	0.267389	0.28824	0.267389	0	37.3413	Fuorn
282	2.80911e+06	1.17529e+06	2562.92	32.9155	3.97e-05	0.120435	0.126523	0.139111	0.136597	0.141249	0.127099	0.129377	0	36.3061	Fuorn
283	2.80916e+06	1.17529e+06	2585.37	33.8007	0.0002981	0.0917968	0.0949227	0.104537	0.0906436	0.104233	0.0963815	0.126874	0	49.9913	Fuorn
289	2.80946e+06	1.17529e+06	2691.07	31.9314	0.0006843	0.193584	0.220613	0.222402	0.18251	0.209469	0.197608	0.21303	0.213261	66.2568	Fuorn
290	2.80951e+06	1.17529e+06	2671.48	40.3305	0.0001542	0.154512	0.136611	0.122288	0.138853	0.132531	0.148546	0.150341	0.144915	67.5085	Fuorn
292	2.80961e+06	1.17529e+06	2631.08	44.3143	0.0001389	0.252839	0.224171	0.250729	0.262162	0.245542	0.241258	0.274589	0.237165	65.1893	Fuorn
295	2.80976e+06	1.17529e+06	2629.96	36.5786	0.0083332	0.163267	0.165157	0.15181	0.161402	0.163469	0.151773	0.163469	0.180167	34.4448	Fuorn
297	2.80986e+06	1.17529e+06	2649.28	41.6624	0.0015042	0.128282	0.121939	0.114413	0.136379	0.152587	0.119878	0.153394	0.14188	42.9849	Fuorn
298	2.80991e+06	1.17529e+06	2672.29	27.3077	0.0005876	0.108053	0.0969536	0.0883149	0.115196	0.105309	0.119878	0.124704	0.131916	51.2456	Fuorn
299	2.80996e+06	1.17529e+06	2673.79	29.5174	0.000152	0.106556	0.0534086	0.130757	0.10729	0.123487	0.121389	0.123487	0.126933	62.7755	Fuorn
305	2.81026e+06	1.17529e+06	2661.56	25.9998	0.0002884	0.0631835	-0.0645969	0.0595155	0.0559408	0.0648013	0.0642443	0.063196	0.0472869	50.2858	Fuorn
339	2.80856e+06	1.17524e+06	2597.86	34.7852	0.0032578	0.276823	0.255077	0.246076	0	0.255715	0	0.260389	0	57.0679	Fuorn
341	2.80866e+06	1.17524e+06	2536.48	43.2878	0.0014502	0.35333	0.378967	0.346502	0.341781	0.327371	0	0.366525	0	66.8199	Fuorn
343	2.80876e+06	1.17524e+06	2494.86	39.4357	0.001318	0.180703	0.190512	0.1774	0.214101	0.167071	0	0.21303	0	55.3499	Fuorn
344	2.80881e+06	1.17524e+06	2481.71	52.6276	0.0080884	0.187912	0.152825	0.183496	0.197797	0.174087	0	0.151062	0	52.1964	Fuorn
351	2.80916e+06	1.17524e+06	2566.03	41.8313	0.0011059	0.111446	0.123713	0.133759	0.128951	0.105193	0.115002	0.12526	0	22.6957	Fuorn
352	2.80921e+06	1.17524e+06	2589.78	31.2392	0.0008972	0.0831601	0.0883149	0.10542	0.073391	0.0855962	0.0903434	0.105193	0	48.2554	Fuorn
357	2.80946e+06	1.17524e+06	2671.83	34.8975	0.0007241	0.135057	0.128981	0.130437	0.129299	0.132925	0.124255	0.151062	0	67.8729	Fuorn
358	2.80951e+06	1.17524e+06	2641.42	35.9905	0.0002849	0.135057	0.121772	0.121939	0.152628	0.132151	0.139682	0.132151	0	67.1143	Fuorn
359	2.80956e+06	1.17524e+06	2626.05	31.1827	0.0021337	0.14205	0.140134	0.123487	0.143633	0.144129	0.125011	0.144791	0.134796	66.3262	Fuorn
362	2.80971e+06	1.17524e+06	2578.97	39.0073	0.0014768	0.211529	0.192363	0.19848	0.233519	0.203708	0.224331	0.234097	0.232714	32.6222	Fuorn
363	2.80976e+06	1.17524e+06	2605.92	31.4356	0.0004277	0.221731	0.237531	0.209603	0.232476	0.232869	0.236805	0.235561	0.254046	45.1269	Fuorn
366	2.80991e+06	1.17524e+06	2647.05	43.004	0.0005549	0.214221	0.250655	0.233933	0.254353	0.239993	0.214686	0.250824	0.229973	57.4202	Fuorn
367	2.80996e+06	1.17524e+06	2632.92	43.3023	0.0004272	0.202957	0.230966	0.228556	0.23438	0.220986	0.223634	0.210482	0.214057	62.3112	Fuorn
370	2.81011e+06	1.17524e+06	2610.67	29.8483	0.0079301	0.13908	0.064326	0.160557	0.159408	0.184157	0.169946	0.182725	0.154647	51.5172	Fuorn
410	2.80836e+06	1.17519e+06	2482.68	33.4063	1.62e-05	0.115549	0.157143	0.141721	0.171389	0.156016	0	0.165609	0.251285	44.223	Fuorn
411	2.80841e+06	1.17519e+06	2507.75	35.6521	0.0001289	0.153602	0.232885	0.233933	0.189909	0.178749	0	0.245826	0.305005	42.1551	Fuorn
412	2.80846e+06	1.17519e+06	2528.25	31.459	0.0009674	0.375326	0.37247	0.33621	0.175506	0.331165	0	0.370945	0.373097	44.8579	Fuorn
413	2.80851e+06	1.17519e+06	2543.08	31.4709	0.0006321	0.363959	0.352147	0.320163	0.12522	0.32843	0	0.350171	0.333083	44.7773	Fuorn
414	2.80856e+06	1.17519e+06	2559.35	33.4536	0.0008665	0.290399	0.269362	0.263979	0.147053	0.277231	0	0.28413	0.258244	54.8417	Fuorn
418	2.80876e+06	1.17519e+06	2437.36	42.0751	0.0023018	0.28753	0.283867	0.285766	0.271789	0.287153	0	0.2744	0	59.4499	Fuorn
419	2.80881e+06	1.17519e+06	2434.08	39.5405	0.0013228	0.162598	0.150956	0.152182	0.16274	0.181925	0	0.170027	0	57.537	Fuorn
420	2.80886e+06	1.17519e+06	2438.89	37.1014	0.004351	0.20829	0.198296	0.156964	0.178306	0.198064	0	0.198064	0	49.4671	Fuorn
422	2.80896e+06	1.17519e+06	2427.13	45.3286	0.0013529	0.385309	0.381574	0.370766	0.377694	0.372425	0	0.386627	0	25.9967	Fuorn
426	2.80916e+06	1.17519e+06	2544.78	30.5983	0.0011913	0.25598	0.255715	0.274589	0.302105	0.284484	0.233232	0.284485	0	50.0743	Fuorn
432	2.80946e+06	1.17519e+06	2646.18	37.9523	0.0022652	0.151086	0.145941	0.139165	0.144166	0.122857	0.14188	0.158789	0	67.2753	Fuorn
433	2.80951e+06	1.17519e+06	2606.89	49.2365	0.0004363	0.1695	0.188132	0.21527	0.219796	0.196866	0.197742	0.20503	0	65.5407	Fuorn
434	2.80956e+06	1.17519e+06	2587.64	38.8911	0.0014016	0.118072	0.136611	0.155608	0.157626	0.14229	0.164358	0.141721	0	60.9002	Fuorn
441	2.80991e+06	1.17519e+06	2602.1	34.0704	0.0016611	0.264365	0.288567	0.273034	0.301694	0.263899	0.290241	0.307612	0.269112	63.337	Fuorn
442	2.80996e+06	1.17519e+06	2587.46	40.88	0.0008277	0.163072	0.193045	0.166097	0.159429	0.161491	0.162881	0.161491	0.148546	58.1401	Fuorn
443	2.81001e+06	1.17519e+06	2575.28	38.1839	0.0007478	0.163072	0.180737	0.157952	0.174118	0.15181	0.162881	0.152587	0.148546	64.2451	Fuorn
494	2.80841e+06	1.17514e+06	2479.59	42.4798	0.0011391	0.26255	0.26226	0.231848	0	0.240644	0	0.270199	0.276317	42.1553	Fuorn
495	2.80846e+06	1.17514e+06	2502.35	39.3353	0.0003014	0.363543	0.369894	0.344449	0	0.337623	0	0.352197	0.353669	52.1821	Fuorn
496	2.80851e+06	1.17514e+06	2505.67	49.0494	0.0022353	0.324695	0.338038	0.310209	0	0.314231	0	0.323706	0.31031	42.0212	Fuorn
497	2.80856e+06	1.17514e+06	2523.48	40.878	0.003078	0.226833	0.16731	0.176357	0	0.189616	0	0.206148	0.213639	57.6415	Fuorn
498	2.80861e+06	1.17514e+06	2470.87	69.0772	0.0026523	0.163072	0.183155	0.158789	0.172662	0.159657	0	0.160557	0.214206	52.9625	Fuorn
500	2.80871e+06	1.17514e+06	2424.62	44.6679	0.0042156	0.333939	0.346502	0.323706	0.337205	0.29723	0	0.317865	0.3752	56.7601	Fuorn
505	2.80896e+06	1.17514e+06	2403.94	43.763	0.0010026	0.200674	0.193045	0.18831	0.188626	0.195311	0	0.169125	0.182624	27.9974	Fuorn
510	2.80921e+06	1.17514e+06	2522.44	41.2411	0.0017962	0.170616	0.169092	0.174087	0.156442	0.162461	0	0.187114	0	60.9943	Fuorn
511	2.80926e+06	1.17514e+06	2541.25	53.9604	0.003511	0.211438	0.24846	0.213528	0.199345	0.203344	0	0.218938	0	31.0784	Fuorn
512	2.80931e+06	1.17514e+06	2565.14	42.1282	0.0010394	0.222816	0.25069	0.226508	0.150837	0.222873	0	0.238327	0	50.6209	Fuorn
524	2.80991e+06	1.17514e+06	2567.79	35.3426	0.0042888	0.20587	0.208635	0.193811	0.21435	0.20678	0.21452	0.243048	0	50.7559	Fuorn
525	2.80996e+06	1.17514e+06	2556.42	34.9972	2.53e-05	0.113338	0.141721	0.12327	0.113337	0.124189	0.105891	0.133334	0	64.4038	Fuorn
526	2.81001e+06	1.17514e+06	2543.9	31.1481	0.000278	0.185376	0.171814	0.176335	0.196852	0.14229	0.180167	0.171336	0	64.7756	Fuorn
553	2.81136e+06	1.17514e+06	2644.27	34.6181	0.0001376	0.111215	0.114413	0.104816	0.123324	0.115619	0.108654	0.126874	0.125937	38.3475	Fuorn
554	2.81141e+06	1.17514e+06	2673.13	35.4106	0.0004319	0.0670756	0.0958601	0.0821434	0.0663281	0.080042	0.0610772	0.116075	0.0916458	26.096	Fuorn
582	2.80846e+06	1.17509e+06	2462.41	44.5665	0.0007651	0.318312	0.318377	0.297822	0	0.263028	0.303317	0.304042	0.328682	45.0997	Fuorn
583	2.80851e+06	1.17509e+06	2460.38	43.1476	0.0083794	0.338572	0.353802	0.355952	0	0.320865	0.348143	0.354316	0.37904	49.7815	Fuorn
586	2.80866e+06	1.17509e+06	2405.89	59.205	0.0033272	0.339589	0.337183	0.304057	0	0.331165	0.332763	0.331165	0.352169	61.4173	Fuorn
587	2.80871e+06	1.17509e+06	2381.49	46.8697	0.0008848	0.353866	0.320268	0.321485	0	0.34826	0	0.35988	0.347112	52.9001	Fuorn
588	2.80876e+06	1.17509e+06	2357.1	40.531	0.0016546	0.284498	0.286489	0.270448	0	0.287153	0	0.304042	0.28214	65.3811	Fuorn
589	2.80881e+06	1.17509e+06	2360.1	47.4607	0.0018111	0.162598	0.150956	0.180262	0	0.189616	0	0.218938	0.18334	61.6186	Fuorn
592	2.80896e+06	1.17509e+06	2377.89	38.6453	0.0015293	0.147561	0.162461	0.139642	0.163072	0.187114	0	0.190005	0.181458	56.7809	Fuorn
593	2.80901e+06	1.17509e+06	2379.76	33.2102	0.0050453	0.205697	0.214909	0.200156	0.224838	0.185647	0	0.190505	0.215036	43.4572	Fuorn
598	2.80926e+06	1.17509e+06	2507.97	41.3049	0.0003601	0.240496	0.283051	0.236913	0.218674	0.236092	0	0.248363	0	31.3962	Fuorn
599	2.80931e+06	1.17509e+06	2520.99	38.933	0.0007623	0.162897	0.145391	0.147094	0.151315	0.148326	0	0.147699	0	56.3433	Fuorn
605	2.80961e+06	1.17509e+06	2474.24	42.4955	0.0004146	0.299846	0.321858	0.294577	0.315525	0.236136	0	0.343412	0	65.6064	Fuorn
611	2.80991e+06	1.17509e+06	2527.73	38.1568	0.0003991	0.184882	0.210856	0.180737	0.19299	0.22087	0.213913	0.211218	0	60.9539	Fuorn
612	2.80996e+06	1.17509e+06	2521.33	36.1598	0.0028913	0.110819	0.0976764	0.081382	0.0938182	0.0969535	0.100123	0.105827	0	60.4471	Fuorn
640	2.81136e+06	1.17509e+06	2632.5	29.717	0.0001107	0.120621	0.0938409	0.104947	0.140038	0.126874	0.118479	0.115518	0.120209	38.5446	Fuorn
642	2.81146e+06	1.17509e+06	2684.03	32.2326	2.41e-05	0.0815309	0.0874752	0.0428256	0.0938182	0.0360639	0.128598	0.0701401	0.0934784	36.3125	Fuorn
658	2.81226e+06	1.17509e+06	2806	31.3074	0.0031754	0.0077022	-0.0079609	-0.0004508	0.022861	0.0210976	0.0307608	0.0128575	0.0280956	23.358	Fuorn
659	2.81231e+06	1.17509e+06	2842.1	44.394	0.0042105	0.0167348	0.0189192	0.0139288	0.0395238	0.0407111	0.0336372	0.023933	0.0435833	26.7838	Fuorn
664	2.81256e+06	1.17509e+06	2861.24	37.1949	0.0001442	0	0.0511758	0.0648013	0.0673155	0.0506181	0.0425896	0.0667947	0.0569025	62.003	Fuorn
670	2.80831e+06	1.17504e+06	2377.38	35.8135	0.0004739	0.311605	0.320163	0.339167	0	0.285461	0.293336	0.285461	0.337037	45.6167	Fuorn
672	2.80841e+06	1.17504e+06	2411.81	31.7285	0.000209	0.392678	0.379555	0.370945	0	0.341628	0.371618	0.339167	0.350537	56.3801	Fuorn
673	2.80846e+06	1.17504e+06	2419.72	45.1463	0.0016332	0.398512	0.357694	0.328962	0	0.304042	0.378593	0.327371	0.343584	48.1068	Fuorn
674	2.80851e+06	1.17504e+06	2412.17	43.0311	0.0040514	0.381257	0.364668	0.352146	0	0.332527	0.384675	0.390578	0.373748	65.2564	Fuorn
676	2.80861e+06	1.17504e+06	2371.43	40.05	0.0055584	0.289367	0.296188	0.272988	0	0.278384	0.295671	0.304071	0.289134	65.6781	Fuorn
677	2.80866e+06	1.17504e+06	2361.95	40.5248	0.0010332	0.263009	0.254568	0.238296	0	0.243864	0.243386	0.25069	0.255139	60.6494	Fuorn
678	2.80871e+06	1.17504e+06	2339.68	41.4036	0.0009022	0.345962	0.357694	0.328962	0	0.314231	0.357043	0.350171	0.347598	62.7602	Fuorn
679	2.80876e+06	1.17504e+06	2327.12	36.1728	0.0001351	0.275191	0.26107	0.244205	0	0.238327	0.243386	0.25784	0.205801	62.5405	Fuorn
680	2.80881e+06	1.17504e+06	2324.11	32.3483	0.0038788	0.125724	0.149401	0.169067	0	0.211843	0.149378	0.201717	0.153229	49.6052	Fuorn
683	2.80896e+06	1.17504e+06	2339.41	33.6596	0.0070061	0.232652	0.21088	0.182725	0	0.218818	0.23377	0.209603	0.21452	49.7281	Fuorn
684	2.80901e+06	1.17504e+06	2372.49	41.5144	0.0002524	0.229952	0.216859	0.194779	0	0.207556	0	0.200168	0.214858	15.9896	Fuorn
685	2.80906e+06	1.17504e+06	2407.02	13.7569	0.0188735	0.330395	0.353952	0.320163	0	0.364837	0	0.340018	0.306961	45.0868	Fuorn
687	2.80916e+06	1.17504e+06	2432.43	38.9563	5.14e-05	0.163267	0.141173	0.141721	0	0.133759	0	0.1342	0.155538	37.2276	Fuorn
688	2.80921e+06	1.17504e+06	2447.13	39.4411	0.0007407	0.245937	0.213956	0.211844	0	0.253178	0	0.231848	0.236163	63.9231	Fuorn
699	2.80976e+06	1.17504e+06	2474.77	37.194	0.0070073	0.305036	0.328962	0.286347	0.294004	0.32443	0	0.323401	0	27.0986	Fuorn
728	2.81121e+06	1.17504e+06	2593.77	40.5394	0.0022179	0.117517	0.0880052	0.134163	0.153564	0.159657	0.123627	0.176335	0.132714	50.2028	Fuorn
733	2.81146e+06	1.17504e+06	2665.37	38.023	1.72e-05	0.142589	0.120351	0.124442	0.152199	0.137257	0.158676	0.170462	0.157734	39.36	Fuorn
734	2.81151e+06	1.17504e+06	2688.47	30.6945	0.000355	0.163072	0.126248	0.168079	0.163487	0.193125	0.153724	0.201897	0.205856	49.167	Fuorn
754	2.81251e+06	1.17504e+06	2842.96	45.8018	0.001385	0.0816619	0.106696	0.0836775	0.0965549	0.063196	0.093018	0.0894682	0.0795495	65.7719	Fuorn
767	2.80851e+06	1.17499e+06	2378.1	43.8549	0.0010243	0.421206	0.430958	0.40187	0	0.373893	0.408635	0.415888	0.424129	62.6446	Fuorn
768	2.80856e+06	1.17499e+06	2354.65	42.4218	0.001498	0.34034	0.348457	0.319519	0	0.310722	0.330689	0.333755	0.353669	51.1558	Fuorn
772	2.80876e+06	1.17499e+06	2290.62	37.7446	0.0002754	0.180619	0.179111	0.144859	0	0.189616	0.198348	0.17302	0.16029	56.1574	Fuorn
773	2.80881e+06	1.17499e+06	2291.46	34.2739	0.0006527	0.0982146	0.0673523	0.123487	0	0.162374	0.0845921	0.150295	0.170601	43.645	Fuorn
775	2.80891e+06	1.17499e+06	2300.57	36.1208	0.0036105	0.264164	0.198064	0.229347	0	0.253624	0.260782	0.27637	0.223304	28.6537	Fuorn
778	2.80906e+06	1.17499e+06	2390.87	36.0277	0.0026255	0.233556	0.289191	0.239029	0	0.21303	0.263703	0.250774	0.244613	65.7472	Fuorn
783	2.80931e+06	1.17499e+06	2474.55	34.8003	0.0029978	0.193584	0.18695	0.181308	0	0.179587	0	0.170027	0.191616	37.5481	Fuorn
784	2.80936e+06	1.17499e+06	2489.52	27.0361	0.0118697	0.25347	0.267028	0.230966	0	0.243481	0	0.233933	0.251917	65.2313	Fuorn
792	2.80976e+06	1.17499e+06	2444.47	31.9533	0.0026756	0.183994	0.165557	0.193811	0.182021	0.182725	0	0.218883	0.214057	41.3783	Fuorn
793	2.80981e+06	1.17499e+06	2435.66	32.1688	0.0001634	0.317498	0.120715	0.320865	0.31037	0.304007	0	0.356632	0.337123	63.6096	Fuorn
824	2.81136e+06	1.17499e+06	2576.36	41.0602	0.0011532	0.0592889	0.0979307	0.0648013	0.0837481	0.076789	0.066624	0.076789	0.0791242	29.3582	Fuorn
826	2.81146e+06	1.17499e+06	2626.82	41.5559	0.0006373	0.124059	0.107756	0.12327	0.133466	0.11485	0.134796	0.143492	0.146529	41.1345	Fuorn
827	2.81151e+06	1.17499e+06	2663.07	33.8641	0.0045808	0.118673	0.113504	0.123487	0.127647	0.114997	0.127923	0.124441	0.129301	39.4896	Fuorn
840	2.81216e+06	1.17499e+06	2737.98	20.9749	0.0019386	0.0504292	0.0168737	0.0319419	0.0739451	0.0466953	0.0610772	0.0501502	0.0672498	34.4757	Fuorn
841	2.81221e+06	1.17499e+06	2759.71	29.1684	0.0002103	0.103806	0.105631	0.0855963	0.0996958	0.0821434	0.12247	0.138464	0.112839	42.794	Fuorn
846	2.81246e+06	1.17499e+06	2835.51	54.5029	0.0006335	0.07173	0.159381	0.143843	0.134989	0.133759	0.119377	0.151062	0.182248	63.5483	Fuorn
847	2.81251e+06	1.17499e+06	2806.56	34.8889	0.0002984	0.0293087	0.0778354	0.0759854	0.0768206	0.0792499	0.050998	0.0803528	0.0699953	64.6897	Fuorn
861	2.80851e+06	1.17494e+06	2336.39	39.9108	0.0015432	0.403645	0.417549	0.407424	0.381429	0.380767	0.38212	0.406397	0.406477	58.7225	Fuorn
862	2.80856e+06	1.17494e+06	2316.06	36.4093	0.0021976	0.392895	0.383181	0.359355	0.37558	0.35988	0.404744	0.39673	0.393194	63.4837	Fuorn
865	2.80871e+06	1.17494e+06	2266.99	29.1526	0.0004839	0.305807	0.267229	0.292456	0.297065	0.270448	0.343584	0.310209	0.316253	63.7961	Fuorn
866	2.80876e+06	1.17494e+06	2254.37	33.5214	0.0014606	0.0858127	0.171814	0.0649955	0	0.044821	0.147395	0.115075	0.0920785	55.96	Fuorn
871	2.80901e+06	1.17494e+06	2385.41	17.3109	0.0008046	0.186492	0.182761	0.179248	0	0.204571	0.205824	0.198629	0.2126	51.0886	Fuorn
872	2.80906e+06	1.17494e+06	2381.62	26.3262	0.0025178	0.304449	0.309983	0.304057	0	0.325538	0.334906	0.352256	0.30534	64.4934	Fuorn
877	2.80931e+06	1.17494e+06	2441.16	41.1303	0.0012137	0.191389	0.193616	0.182385	0	0.179587	0.198235	0.179587	0.17692	45.9013	Fuorn
878	2.80936e+06	1.17494e+06	2460.42	38.4646	0.0015968	0.242677	0.248545	0.232885	0	0.217072	0.237692	0.236092	0.267078	51.5287	Fuorn
881	2.80951e+06	1.17494e+06	2434.39	38.512	0.0018055	0.211388	0.210856	0.222402	0	0.222619	0.221043	0.21527	0.198348	65.2454	Fuorn
885	2.80971e+06	1.17494e+06	2425.58	18.9803	0.0135314	0.208761	0.218739	0.194373	0	0.20503	0	0.228556	0.221043	43.5493	Fuorn
889	2.80991e+06	1.17494e+06	2436.79	41.7017	0.0004082	0.0529277	0.0311963	0.101912	0.0750991	0.0917546	0	0.0814752	0.0881656	17.0779	Fuorn
890	2.80996e+06	1.17494e+06	2469.31	35.1209	0.0001975	0.0734893	0.0336892	0.10407	0.0295337	0.0757706	0	0.061458	0.0510659	21.3543	Fuorn
912	2.81106e+06	1.17494e+06	2621.76	29.2271	0.0080969	0.130764	0.0688278	0.123947	0.134909	0.105309	0.125011	0.174987	0	66.0631	Fuorn
920	2.81146e+06	1.17494e+06	2605.76	39.4687	0.000144	0.183994	0.130907	0.184428	0.190343	0.172506	0.179226	0.181349	0.205844	25.914	Fuorn
921	2.81151e+06	1.17494e+06	2640.32	31.2493	0.0024726	0.220483	0.137176	0.195311	0.211564	0.216605	0.223976	0.231675	0.21436	48.2451	Fuorn
922	2.81156e+06	1.17494e+06	2636.74	30.2869	0.0057428	0.201	0.166002	0.210213	0.246164	0.210482	0.254263	0.250774	0.237165	53.0767	Fuorn
928	2.81186e+06	1.17494e+06	2625.7	13.6312	0.0009628	0	0.0572045	0.0757594	0.0763456	0.0655644	0.0317455	0.0595155	0.0216225	50.4644	Fuorn
933	2.81211e+06	1.17494e+06	2719.42	19.3067	0.0008666	0.0601911	0.0492656	0.0139288	0.0415116	0.0098053	0.0864805	0.0714051	0.0510659	51.0518	Fuorn
934	2.81216e+06	1.17494e+06	2729.62	23.359	0.0001301	0.112391	0.134659	0.126523	0.172007	0.141249	0.135353	0.195447	0.155731	53.1967	Fuorn
935	2.81221e+06	1.17494e+06	2745.91	33.5715	0.0006579	0.110543	0.114587	0.0879026	0.103806	0.0739169	0.113251	0.136151	0.110249	39.9972	Fuorn
937	2.81231e+06	1.17494e+06	2770.4	30.7291	0.0028432	0.0858723	0.0850789	0.0839789	0.0805436	0.0922148	0.101136	0.115725	0.114798	50.9604	Fuorn
965	2.80896e+06	1.17489e+06	2351.05	26.4932	0.0055023	0.320141	0.322167	0.330016	0.357476	0.332288	0.367833	0.278384	0.353669	36.3846	Fuorn
966	2.80901e+06	1.17489e+06	2364.56	25.6489	0.0001902	0.245743	0.258772	0.229107	0.271789	0.203045	0.228078	0.229832	0.212807	53.1686	Fuorn
967	2.80906e+06	1.17489e+06	2366.2	21.1082	0.002035	0.335497	0.318925	0.316736	0	0.332422	0.343899	0.363054	0.318473	60.6204	Fuorn
974	2.80941e+06	1.17489e+06	2410.92	49.6177	0.0059849	0.247702	0.231188	0.227304	0	0.210213	0.228078	0.220772	0.240632	52.157	Fuorn
976	2.80951e+06	1.17489e+06	2382.19	46.5499	0.0057266	0.180703	0.191759	0.184642	0	0.180737	0.175084	0.184428	0.19097	45.6387	Fuorn
986	2.81001e+06	1.17489e+06	2536.93	39.3811	0.0027	0.0311251	0.0148355	0.0552205	0	0.0494084	0	0.0494084	0.0469108	14.7245	Fuorn
1006	2.81101e+06	1.17489e+06	2654.87	33.8904	0.0011841	0.161149	0.0703352	0.153487	0.176291	0.182725	0.181458	0.150341	0	60.4814	Fuorn
1013	2.81136e+06	1.17489e+06	2523.41	43.1607	0.0012558	0.242549	0.108163	0.220986	0.25605	0.241319	0.257161	0.282194	0	28.5838	Fuorn
1014	2.81141e+06	1.17489e+06	2565.37	36.6849	0.0039723	0.236833	0.125872	0.233933	0.259627	0.234097	0.260782	0.281055	0	30.8668	Fuorn
1015	2.81146e+06	1.17489e+06	2586.79	40.8331	3.4e-05	0.183637	0.0901434	0.190512	0.208761	0.189616	0.198235	0.203045	0	44.0028	Fuorn
1016	2.81151e+06	1.17489e+06	2602.51	40.1903	0.0002862	0.18927	0.128109	0.196106	0.219199	0.231848	0.227734	0.236913	0	52.559	Fuorn
1017	2.81156e+06	1.17489e+06	2604.31	38.0411	0.0014443	0.287001	0.220549	0.255377	0.288065	0.279018	0.308636	0.314231	0	55.4921	Fuorn
1020	2.81171e+06	1.17489e+06	2603.45	28.5102	0.0013171	0	0.0574045	0.0665706	0.0835703	0.0639931	0.0735588	0.0708695	0.0699953	53.8714	Fuorn
1022	2.81181e+06	1.17489e+06	2605.72	19.2367	0.0001258	0	0.065953	0.0074746	0.0678399	0.0595154	0.0593485	0.0757625	0.0495831	44.5046	Fuorn
1028	2.81211e+06	1.17489e+06	2694.62	31.9544	0.0001013	0.0728977	0.105193	0.126523	0.138455	0.115836	0.128901	0.128034	0.133844	59.1681	Fuorn
1029	2.81216e+06	1.17489e+06	2703.12	33.0138	0.0003483	0.0491437	0.0655644	0.0540985	0.0674209	0.0605683	0.059427	0.0780652	0.0761471	44.4751	Fuorn
1030	2.81221e+06	1.17489e+06	2719.3	29.3031	0.0001976	0.0491437	0.0727786	0.070003	0.0618742	0.076789	0.066624	0.0865716	0.0761471	51.7844	Fuorn
1031	2.81226e+06	1.17489e+06	2728.09	35.2543	0.0002433	0.0818877	0.105309	0.0942314	0.0981936	0.115725	0.0776533	0.126874	0.120209	54.9291	Fuorn
1032	2.81231e+06	1.17489e+06	2733.64	33.7186	0.0003008	0.131744	0.150341	0.153394	0.142589	0.145481	0.139521	0.144791	0.161293	51.8738	Fuorn
1035	2.81246e+06	1.17489e+06	2758.09	33.1733	0.0006117	0	0.152183	0.138258	0.151086	0.175191	0.16029	0.157143	0.182624	61.5345	Fuorn
1037	2.81256e+06	1.17489e+06	2740.18	28.9981	5.7e-05	0	0.0618558	0.0763046	0.0676498	0.0883148	0.0132961	0.0721203	0.0562696	62.6639	Fuorn
1046	2.81301e+06	1.17489e+06	2788.2	33.0739	5.52e-05	0.0523867	0.0586009	0.0279009	0.0104855	0.0604614	0.0545537	0.0514754	0.0567101	45.9009	Fuorn
1056	2.80861e+06	1.17484e+06	2242.89	31.677	0.0006838	0.278836	0.281411	0.261953	0.290399	0.264761	0.294022	0.298547	0.293799	61.6332	Fuorn
1058	2.80871e+06	1.17484e+06	2214.74	23.1363	0.000288	0.292951	0.272988	0.248545	0.27427	0.314231	0.283381	0.327371	0.294022	60.9345	Fuorn
1062	2.80891e+06	1.17484e+06	2320.2	21.3086	4.73e-05	0.371252	0.410159	0.372443	0.414664	0.386627	0.422791	0.263979	0.409482	50.2131	Fuorn
1063	2.80896e+06	1.17484e+06	2330.18	26.1751	9.58e-05	0.387169	0.379521	0.388161	0.392753	0.360479	0.393339	0.281323	0.406477	49.4116	Fuorn
1064	2.80901e+06	1.17484e+06	2342.92	28.6972	0.0001427	0.27636	0.259924	0.250596	0.289367	0.277868	0.255139	0.295571	0.276624	52.2636	Fuorn
1065	2.80906e+06	1.17484e+06	2345.75	24.5274	0.0002349	0.229146	0.214327	0.213956	0.253469	0.263979	0.259946	0.26226	0.263378	60.4805	Fuorn
1072	2.80941e+06	1.17484e+06	2362.74	45.8316	0.0005052	0.290399	0.279766	0.282168	0	0.263899	0.298581	0.289612	0.294283	45.5583	Fuorn
1084	2.81001e+06	1.17484e+06	2516.55	42.1961	0.0031606	0.0650392	0.0422486	0.064158	0	0.050998	0.0590598	0.0749772	0.103966	49.6528	Fuorn
1113	2.81146e+06	1.17484e+06	2554.66	37.7221	0.0008377	0.208761	0.078095	0.232885	0.266304	0.248255	0.252674	0.255377	0	44.0649	Fuorn
1114	2.81151e+06	1.17484e+06	2569.51	34.1573	0.00012	0.211364	0.118047	0.217412	0.226833	0.229832	0.257432	0.257394	0	51.7325	Fuorn
1115	2.81156e+06	1.17484e+06	2572.81	34.2968	0.0001102	0.275191	0.259924	0.261578	0.29424	0.267462	0.303769	0.304057	0	57.9023	Fuorn
1117	2.81166e+06	1.17484e+06	2558.55	32.6575	0.0016521	0.0968036	0.120351	0.121154	0.135167	0.145391	0.116712	0.144859	0	46.118	Fuorn
1118	2.81171e+06	1.17484e+06	2577.85	33.5559	0.0001094	0	0.0817149	0.0720084	0.0963639	0.0696624	0.0949795	0.0917545	0	48.32	Fuorn
1119	2.81176e+06	1.17484e+06	2588.33	21.0906	0.003588	0	0.0860045	0.0665706	0.0941931	0.0818713	0.0869081	0.10626	0.0663172	47.7244	Fuorn
1120	2.81181e+06	1.17484e+06	2599.03	25.4108	0.0035583	0	0.0852739	-0.0170751	0.07228	0.0798111	0.0562696	0.0890969	0.0769041	59.9826	Fuorn
1123	2.81196e+06	1.17484e+06	2625.6	23.0511	0.000861	0	0.0754105	0.0714268	0.103235	0.0890554	0.101136	0.0767161	0.110793	35.96	Fuorn
1125	2.81206e+06	1.17484e+06	2670.46	21.1167	0.0005199	0	0.257394	0.283199	0.282909	0.237531	0.258748	0.289612	0.279969	50.3438	Fuorn
1126	2.81211e+06	1.17484e+06	2675.02	16.7514	0.0005085	0.169024	0.22453	0.178749	0.232652	0.216605	0.222679	0.250824	0.257786	57.8839	Fuorn
1127	2.81216e+06	1.17484e+06	2680.88	31.1778	0.0001277	0.0080042	0.122472	0.106009	0.121905	0.114714	0.0886153	0.123713	0.109241	47.9117	Fuorn
1128	2.81221e+06	1.17484e+06	2696.51	31.0594	0.0002904	0.10729	0.159657	0.134658	0.142589	0.136692	0.159582	0.146199	0.152767	51.7439	Fuorn
1129	2.81226e+06	1.17484e+06	2703.74	32.6434	0.0002067	0.125556	0.133334	0.115075	0.121866	0.104388	0.129127	0.146948	0.130628	52.249	Fuorn
1132	2.81241e+06	1.17484e+06	2728.23	28.3101	0.0007091	0.14612	0.153487	0.176357	0.171389	0.167071	0.159562	0.171989	0.17692	51.1114	Fuorn
1135	2.81256e+06	1.17484e+06	2714.29	25.2817	0.0001979	0	0.0787833	0.0795331	0.0912093	0.0803528	-0.0064685	0.0655643	0.0227992	60.3668	Fuorn
1162	2.80886e+06	1.17479e+06	2287.75	27.3309	0.0011568	0.271569	0.287147	0.290255	0.308496	0.303911	0.319576	0.31708	0.342284	50.9171	Fuorn
1163	2.80891e+06	1.17479e+06	2298.52	27.1822	9.79e-05	0.455889	0.440856	0.42601	0.442083	0.431477	0.476958	0.324689	0.476958	50.7445	Fuorn
1164	2.80896e+06	1.17479e+06	2310.05	24.8481	0.0004089	0.375326	0.382196	0.37247	0.398637	0.356268	0.390552	0.295571	0.37191	52.4257	Fuorn
1165	2.80901e+06	1.17479e+06	2318.57	25.3753	3.87e-05	0.211285	0.231366	0.230493	0.253801	0.217549	0.224793	0.237113	0.211719	53.7565	Fuorn
1166	2.80906e+06	1.17479e+06	2324.08	25.3908	0.0005234	0.166603	0.17302	0.167071	0.188626	0.157143	0.197326	0.178749	0.214057	57.6717	Fuorn
1176	2.80956e+06	1.17479e+06	2246.52	45.9272	0.0027665	0.156544	0.116204	0.27089	0.190443	0.282252	0.130617	0.273231	0.183442	14.6305	Fuorn
1179	2.80971e+06	1.17479e+06	2310.65	35.2044	0.0005749	0.142539	0.0276053	0.114413	0	0.151062	0.151773	0.165609	0.169266	23.1228	Fuorn
1180	2.80976e+06	1.17479e+06	2345.07	36.8843	0.0002264	0.128335	0.0499003	0.129874	0	0.100205	0.193133	0.15298	0.219617	21.104	Fuorn
1205	2.81101e+06	1.17479e+06	2644.88	33.9004	0.0012262	0.116806	0.0742422	0.120604	0.139903	0.132151	0	0.114359	0.152501	61.6614	Fuorn
1206	2.81106e+06	1.17479e+06	2626.61	55.4279	0.0082265	0.106575	0.0639376	0.0876625	0.11104	0.106415	0	0.11416	0.12152	60.3114	Fuorn
1218	2.81166e+06	1.17479e+06	2536.82	29.5649	0.0032002	0.1673	0.182761	0.158655	0.18927	0.178476	0.184013	0.185826	0	44.1976	Fuorn
1219	2.81171e+06	1.17479e+06	2552.77	34.0466	0.0001401	0	0.229107	0.22087	0.264365	0.21303	0.245922	0.250774	0	34.9656	Fuorn
1220	2.81176e+06	1.17479e+06	2576.43	30.9112	0.0036365	0	0.137409	0.102323	0.168569	0.152587	0.173545	0.188532	0	53.0371	Fuorn
1221	2.81181e+06	1.17479e+06	2581.57	34.7185	0.0011979	0	0.169092	0.0175817	0.19365	0.193125	0.156398	0.171336	0	32.4385	Fuorn
1224	2.81196e+06	1.17479e+06	2629.79	21.7056	0.0034151	0	0.0879026	0.0860934	0.100508	0.0814752	0.0785635	0.0930765	0	36.4114	Fuorn
1225	2.81201e+06	1.17479e+06	2645.17	27.342	0.001194	0	0.217254	0.20778	0.236218	0.22782	0.214858	0.234097	0	46.4507	Fuorn
1226	2.81206e+06	1.17479e+06	2656.22	16.6146	0.0002356	0	0.288567	0.275972	0.302105	0.277759	0.277425	0.311335	0.296121	54.8146	Fuorn
1229	2.81221e+06	1.17479e+06	2680.51	20.9255	0.0010835	0.164996	0.154878	0.157952	0.179732	0.167932	0.169946	0.173722	0.189199	43.7199	Fuorn
1230	2.81226e+06	1.17479e+06	2682.37	13.1046	0.0010863	0.105732	0.132925	0.0958601	0.133242	0.10468	0.130628	0.136151	0.134796	59.8264	Fuorn
1231	2.81231e+06	1.17479e+06	2688.41	27.5779	0.0013915	0.150087	0.156362	0.141173	0.147778	0.142879	0.171841	0.160557	0.173545	56.4343	Fuorn
1233	2.81241e+06	1.17479e+06	2698.27	30.7564	0.0001369	0.14612	0.16337	0.168187	0.151086	0.175191	0.144915	0.155608	0.161679	53.8871	Fuorn
1264	2.80851e+06	1.17474e+06	2214.64	28.3916	0.0002396	0.398769	0.431129	0.405265	0.392616	0.397402	0.425005	0.389608	0.407857	60.0038	Fuorn
1272	2.80891e+06	1.17474e+06	2279.69	25.2847	3.08e-05	0.442083	0.426197	0.420664	0.417649	0.419989	0.457007	0.458301	0.462319	49.7305	Fuorn
1273	2.80896e+06	1.17474e+06	2288.93	24.6852	1.84e-05	0.422752	0.412274	0.415888	0.416646	0.398247	0.449024	0.436411	0.430981	52.4973	Fuorn
1274	2.80901e+06	1.17474e+06	2295.11	24.3451	0.0001778	0.287097	0.288894	0.279766	0.308716	0.248545	0.298692	0.304084	0.282441	55.5022	Fuorn
1275	2.80906e+06	1.17474e+06	2298.79	28.4302	0.0001292	0.107213	0.128716	0.121939	0.126677	0.106339	0.132914	0.0983292	0.1554	56.5424	Fuorn
1287	2.80966e+06	1.17474e+06	2295.62	30.9803	0.0012854	0.125377	0.0276053	0.121772	0.136419	0.164249	0.145467	0.134658	0.150742	25.4346	Fuorn
1288	2.80971e+06	1.17474e+06	2326.46	34.4742	0.0002485	0.0885281	0.0218155	0.080042	0.0831717	0.115422	0.140806	0.156681	0.144155	21.6943	Fuorn
1289	2.80976e+06	1.17474e+06	2356.72	38.9782	0.0004226	0.14108	0.0151636	0.156681	0.154915	0.15298	0.151813	0.165557	0.150247	17.2531	Fuorn
1294	2.81001e+06	1.17474e+06	2554.56	36.1156	0.0005122	0.103235	-0.0478422	0.142866	0	0.130954	0.125209	0.157953	0.111637	21.4934	Fuorn
1311	2.81086e+06	1.17474e+06	2669.89	36.7336	0.0071767	0.29858	0.0572752	0.287153	0	0.295656	0	0.327753	0.332763	65.1416	Fuorn
1326	2.81161e+06	1.17474e+06	2498.87	27.1024	0.0002234	0.316515	0.242581	0.304007	0.326339	0.303964	0	0.367092	0	43.4638	Fuorn
1327	2.81166e+06	1.17474e+06	2511.24	30.4841	0.0032049	0.252142	0.261578	0.149908	0.289244	0.281055	0	0.307772	0	46.0008	Fuorn
1330	2.81181e+06	1.17474e+06	2571.96	31.8528	0.000116	0.19365	0.215579	0.0639524	0.258176	0.220986	0	0.239993	0	34.9133	Fuorn
1331	2.81186e+06	1.17474e+06	2597.72	33.4172	0.0002818	0.104956	0.139641	0.152587	0.173558	0.166747	0.162881	0.188817	0	44.3532	Fuorn
1332	2.81191e+06	1.17474e+06	2616.34	18.5359	0.0004039	0.136419	0.176335	0.156016	0.192945	0.127243	0.139521	0.171813	0	41.9896	Fuorn
1333	2.81196e+06	1.17474e+06	2619.94	25.6095	0.0010553	0.19365	0.246076	0.230678	0.268675	0.232869	0.23491	0.268069	0	64.276	Fuorn
1334	2.81201e+06	1.17474e+06	2628.85	26.3888	0.0003595	0.222006	0.258772	0.243864	0.270208	0.263899	0.247322	0.304042	0	45.8494	Fuorn
1335	2.81206e+06	1.17474e+06	2638.82	25.4897	0.0022057	0.26427	0.288567	0.273034	0.279183	0.258917	0.277425	0.296521	0	58.5503	Fuorn
1338	2.81221e+06	1.17474e+06	2663.1	34.994	0.0006647	0.106015	0.145391	0.139165	0.180802	0.169125	0.136642	0.176335	0	51.2732	Fuorn
1339	2.81226e+06	1.17474e+06	2666.57	19.9926	0.0004051	0.0776804	0.0894683	0.0883149	0.0988028	0.0961489	0.0908165	0.105631	0	56.6384	Fuorn
1340	2.81231e+06	1.17474e+06	2665.56	19.0462	0.0035269	0	0.170992	0.181925	0.177511	0.169125	0.205844	0.175191	0	52.2749	Fuorn
1341	2.81236e+06	1.17474e+06	2677.55	22.1816	3.37e-05	0	0.230966	0.213528	0.249321	0.222873	0.238236	0.255715	0	57.5144	Fuorn
1342	2.81241e+06	1.17474e+06	2681.58	19.8326	0.0015381	0	0.158655	0.152825	0.172662	0.139641	0.152192	0.16337	0.161679	58.0001	Fuorn
1343	2.81246e+06	1.17474e+06	2682.56	22.6653	0.0002797	0	0.222402	0.204571	0.249321	0.21303	0.247322	0.245826	0.259946	58.4168	Fuorn
1344	2.81251e+06	1.17474e+06	2681.52	10.3526	0.0003911	0	0.177305	0.197409	0.203469	0.17302	0.19097	0.201717	0.205805	56.6594	Fuorn
1386	2.80901e+06	1.17469e+06	2272.76	30.8574	0.0002195	0.267857	0.261403	0.256318	0.259564	0.259252	0.273476	0.289767	0.281428	54.597	Fuorn
1404	2.80991e+06	1.17469e+06	2506.09	38.2106	0.0001825	0.124548	0.0074415	0.0922149	0.119867	0.116965	0.118952	0.131542	0.109981	18.3983	Fuorn
1405	2.80996e+06	1.17469e+06	2536.52	34.8464	0.0016325	0.0658512	0.0074415	0.0658114	0.0505373	0.11852	0.106032	0.118813	0.0638939	20.8541	Fuorn
1406	2.81001e+06	1.17469e+06	2569.24	31.5927	0.0003288	0.0071447	-0.0389896	-0.0283572	-0.012291	0.0314982	0.0561274	0.0074414	0.0785529	28.7347	Fuorn
1423	2.81086e+06	1.17469e+06	2632.48	40.0201	0.0019219	0.241783	0.0816551	0.242175	0	0.218938	0.221043	0.270199	0.260882	58.845	Fuorn
1424	2.81091e+06	1.17469e+06	2618.2	26.9377	0.0066735	0.347772	0.0581247	0.337623	0	0.347467	0.424372	0.400201	0.400022	62.6229	Fuorn
1426	2.81101e+06	1.17469e+06	2587.79	31.3627	0.0206117	0.172039	0.0733599	0.193045	0	0.185747	0.152501	0.209469	0.205814	65.6789	Fuorn
1442	2.81181e+06	1.17469e+06	2553.09	45.4124	0.0009062	0.226537	0.239651	0.201717	0.294004	0.242553	0	0.296521	0	28.3746	Fuorn
1443	2.81186e+06	1.17469e+06	2582.59	27.2758	0.0002362	0.172871	0.229347	0.202122	0.230231	0.226787	0	0.223974	0	43.2234	Fuorn
1444	2.81191e+06	1.17469e+06	2597.53	22.1287	0.0007788	0.208187	0.20678	0.187199	0.24236	0.21334	0	0.231437	0	53.2114	Fuorn
1445	2.81196e+06	1.17469e+06	2606.88	12.7104	0.0001637	0.261935	0.277231	0.273065	0.310749	0.267389	0	0.316385	0	49.8383	Fuorn
1446	2.81201e+06	1.17469e+06	2615.67	13.383	0.0014612	0.249859	0.313808	0.322473	0.315306	0.312514	0	0.386627	0	53.1251	Fuorn
1447	2.81206e+06	1.17469e+06	2599.2	38.5911	0.0049306	0.232652	0.300734	0.277759	0.29922	0.299707	0	0.32443	0	62.0776	Fuorn
1449	2.81216e+06	1.17469e+06	2608.03	36.8882	7.29e-05	0.16537	0.282168	0.275972	0.306432	0.30018	0.290241	0.32843	0	36.5613	Fuorn
1450	2.81221e+06	1.17469e+06	2632.86	28.5329	0.000978	0.233556	0.255077	0.243481	0.280306	0.263899	0.262716	0.273034	0	46.7273	Fuorn
1451	2.81226e+06	1.17469e+06	2643.95	36.1655	0.0012044	0.170028	0.203045	0.192363	0.21435	0.178749	0.189199	0.21303	0	51.1542	Fuorn
1453	2.81236e+06	1.17469e+06	2650.97	44.7232	0.0007228	0	0.271767	0.252995	0.317498	0.304025	0.294594	0.310722	0	53.9557	Fuorn
1454	2.81241e+06	1.17469e+06	2647.44	33.8691	0.0031259	0	0.157951	0.169092	0.196326	0.165157	0.139807	0.188532	0	57.1871	Fuorn
1455	2.81246e+06	1.17469e+06	2661.54	22.7419	0.0005043	0	0.16013	0.0873486	0.159465	0.149645	0.108867	0.0988656	0	50.6593	Fuorn
1456	2.81251e+06	1.17469e+06	2664.75	17.9065	0.0005285	0	0.168187	0.136611	0.19242	0.151062	0.0779887	0.120263	0	58.5365	Fuorn
1459	2.81266e+06	1.17469e+06	2685.08	27.9293	0.0001157	0	0.0422059	-0.0326858	0.0728287	0.0845404	0	-0.0161453	0	37.1045	Fuorn
1510	2.80946e+06	1.17464e+06	2193.66	34.3219	0.0113344	0.0968036	0.0727786	0.0839789	0.14498	0.153247	0.0964009	0.16917	0.163666	39.013	Fuorn
1519	2.80991e+06	1.17464e+06	2515.32	24.5992	0.0003572	0.108048	0.0870985	0.167385	0.168347	0.120263	0.140819	0.157955	0.171407	38.7618	Fuorn
1539	2.81091e+06	1.17464e+06	2601.28	32.9541	0.0012468	0.312804	0.0714661	0.270199	0	0.304007	0.341793	0.322473	0.322131	66.0806	Fuorn
1542	2.81106e+06	1.17464e+06	2499.35	41.3973	0.0035266	0.100257	0.0901361	0.107322	0	0.106696	0.109589	0.113943	0.126844	64.2058	Fuorn
1552	2.81156e+06	1.17464e+06	2456.28	29.3425	0.0016844	0.377694	0.320163	0.354801	0	0.349844	0	0.412192	0.377574	36.5277	Fuorn
1554	2.81166e+06	1.17464e+06	2439.72	34.5122	0.0015218	0.258575	0.256997	0.217072	0.274709	0.264895	0	0.256099	0.213509	42.1169	Fuorn
1556	2.81176e+06	1.17464e+06	2477.35	34.9271	0.001634	0.199551	0.233933	0.18831	0.270927	0.266045	0	0.271377	0.269199	37.0007	Fuorn
1558	2.81186e+06	1.17464e+06	2570.93	32.4085	0.0032987	0.238828	0.241724	0.265762	0.295625	0.262741	0	0.307949	0.290241	28.8554	Fuorn
1559	2.81191e+06	1.17464e+06	2588.73	18.6275	0.0004156	0.23438	0.255077	0.236092	0.266328	0.214482	0	0.277759	0.290241	44.0913	Fuorn
1562	2.81206e+06	1.17464e+06	2563.94	35.479	0.0036617	0.19299	0.139641	0.123713	0.172871	0.202122	0	0.190505	0	54.3718	Fuorn
1564	2.81216e+06	1.17464e+06	2590.56	33.7373	0.0031219	0.107104	0.278384	0.268596	0.313893	0.27637	0	0.322473	0	44.6672	Fuorn
1565	2.81221e+06	1.17464e+06	2602.69	33.4232	0.001021	0.211388	0.284982	0.255715	0.295643	0.273065	0	0.300382	0	52.8794	Fuorn
1566	2.81226e+06	1.17464e+06	2611.88	31.8202	0.0002513	0.142101	0.241724	0.236092	0.2785	0.250824	0	0.265762	0	53.8023	Fuorn
1567	2.81231e+06	1.17464e+06	2610.56	35.8276	0.0025212	0	0.369647	0.345777	0.36703	0.31851	0.403365	0.369349	0	60.7797	Fuorn
1568	2.81236e+06	1.17464e+06	2611.2	36.6899	0.0002617	0	0.270448	0.287153	0.322376	0.282179	0.265171	0.329592	0	56.3589	Fuorn
1569	2.81241e+06	1.17464e+06	2619.83	34.238	0.0002381	0	0.184642	0.18831	0.206183	0.190966	0.0964543	0.132829	0	51.9443	Fuorn
1570	2.81246e+06	1.17464e+06	2629.29	36.1865	0.0009183	0	0.137827	0.122661	0.167001	0.161491	0.144915	0.064326	0	50.3378	Fuorn
1572	2.81256e+06	1.17464e+06	2640.4	31.2696	0.0005857	0	0.106096	0.0448267	0.0494672	0.11485	0	0.0257427	0	55.4718	Fuorn
1573	2.81261e+06	1.17464e+06	2648.09	31.6087	0.0008458	0	0.0667947	-0.0104855	0.0071447	0.0792722	0	0.0076373	0	36.9694	Fuorn
1631	2.80961e+06	1.17459e+06	2302.87	37.6558	0.0012967	0.162124	0.0580757	0.150211	0.151216	0.0971528	0.19279	0.15617	0.17909	20.4625	Fuorn
1632	2.80966e+06	1.17459e+06	2338.94	45.0773	0.0002453	0.169387	0.0542802	0.190489	0.177114	0.172569	0.191205	0.141436	0.190745	18.1902	Fuorn
1633	2.80971e+06	1.17459e+06	2380.01	31.9396	0.0008095	0.0860121	0.0499003	0.159888	0.12158	0.122391	0.125565	0.064326	0.091831	32.0325	Fuorn
1634	2.80976e+06	1.17459e+06	2413.92	33.6087	0.0027966	0.106375	0.0850136	0.0692596	0.0793094	0.124779	0.100918	0.123088	0.20654	25.0272	Fuorn
1635	2.80981e+06	1.17459e+06	2450.31	38.9057	0.0015129	0.121687	0.127029	0.206622	0.130003	0.166779	0.222501	0.208257	0.206234	22.1299	Fuorn
1656	2.81086e+06	1.17459e+06	2563.76	41.5026	0.0004035	0.191615	0.113163	0.167493	0	0.194373	0.227076	0.241724	0.199231	44.3128	Fuorn
1657	2.81091e+06	1.17459e+06	2568.22	34.8289	6.48e-05	0.208822	0.0792194	0.1774	0	0.190005	0.230391	0.196866	0.213383	62.4942	Fuorn
1658	2.81096e+06	1.17459e+06	2550.97	40.5397	0.0001346	0.159494	0.0801484	0.13586	0	0.169092	0.1436	0.184642	0.13899	63.2392	Fuorn
1660	2.81106e+06	1.17459e+06	2459.15	45.1047	0.0076771	0.105472	0.092396	0.133548	0	0.122111	0.132714	0.144344	0.12152	65.1475	Fuorn
1669	2.81151e+06	1.17459e+06	2393.8	45.8755	0.0024145	0.301333	0.295571	0.271664	0	0.275971	0.255139	0.324581	0.299341	19.6673	Fuorn
1670	2.81156e+06	1.17459e+06	2439.69	37.767	0.0028672	0.220976	0.21909	0.194843	0	0.231848	0.160173	0.25069	0.2191	36.6796	Fuorn
1672	2.81166e+06	1.17459e+06	2413.2	30.5933	0.0011322	0.184882	0.16013	0.156362	0	0.157952	0.222097	0.160557	0.205824	48.8392	Fuorn
1673	2.81171e+06	1.17459e+06	2434.98	31.1634	0.0005429	0.385004	0.414474	0.39349	0	0.360614	0	0.418568	0.417969	38.7906	Fuorn
1675	2.81181e+06	1.17459e+06	2522.21	37.1172	0.0083873	0.321886	0.330016	0.31851	0	0.32443	0	0.406075	0.367833	21.3791	Fuorn
1676	2.81186e+06	1.17459e+06	2546.14	35.0433	0.0003986	0.285713	0.277231	0.288872	0	0.276882	0	0.333864	0.352202	41.5849	Fuorn
1677	2.81191e+06	1.17459e+06	2572.03	29.6737	0.000677	0.307196	0.327371	0.307772	0	0.303939	0	0.370542	0.373825	52.2571	Fuorn
1680	2.81206e+06	1.17459e+06	2529.75	33.938	0.0001971	0.185971	0.230678	0.193125	0.215371	0.173228	0	0.213968	0.266881	50.4052	Fuorn
1681	2.81211e+06	1.17459e+06	2546.66	37.1325	0.0050171	0.315226	0.333755	0.300383	0.33541	0.315763	0	0.345327	0.39748	30.1217	Fuorn
1682	2.81216e+06	1.17459e+06	2561.06	33.6526	0.0005835	0.236833	0.28789	0.279018	0.313893	0.283401	0	0.338178	0.337123	45.0563	Fuorn
1683	2.81221e+06	1.17459e+06	2573.1	37.9453	0.0007487	0.151899	0.28413	0.240644	0.277884	0.250882	0	0.284485	0.288774	52.0649	Fuorn
1685	2.81231e+06	1.17459e+06	2572.99	28.7451	0.0005526	0	0.31342	0.304042	0.312672	0.285461	0	0.34273	0	56.7018	Fuorn
1686	2.81236e+06	1.17459e+06	2577.54	26.5861	9.25e-05	0	0.326402	0.317865	0.325331	0.307772	0	0.308614	0	54.3967	Fuorn
1687	2.81241e+06	1.17459e+06	2587.63	32.6083	0.0009275	0	0.2744	0.240644	0.303594	0.259575	0	0.0904081	0	48.8326	Fuorn
1688	2.81246e+06	1.17459e+06	2598.42	27.0967	0.0009642	0	0.145941	0.0529917	0.196325	0.184157	0	0.064326	0	50.4496	Fuorn
1691	2.81261e+06	1.17459e+06	2632.48	22.3296	1.94e-05	0	0.132151	0.123487	0.0961008	0.136692	0	0.100205	0	48.5835	Fuorn
1692	2.81266e+06	1.17459e+06	2648.61	28.9575	0.0006038	0	0.0989218	0.0521848	0.0627377	0.124976	0	0.116075	0	41.7377	Fuorn
1719	2.81401e+06	1.17459e+06	2689.81	40.6675	0.0004313	0.100544	0.0953302	0.0882661	0.0933614	0.0844995	0.0746038	0.114026	0.112091	50.2547	Fuorn
1722	2.81416e+06	1.17459e+06	2701.82	34.0373	0.0001497	0.0887088	0.0863545	0.0999567	0.0893613	0.0914579	0.0268401	0.106488	0.0964638	64.9862	Fuorn
1723	2.81421e+06	1.17459e+06	2694.28	39.6477	0.0007023	0.0890294	0.107061	0.106946	0.109657	0.106339	0.0527407	0.0987304	0.111735	57.2808	Fuorn
1729	2.81451e+06	1.17459e+06	2688.04	35.3838	7.45e-05	0.044627	0.0625895	0.0655644	0.0618742	0.0630441	0.0939408	0.0659129	0.0734021	57.6933	Fuorn
1751	2.80961e+06	1.17454e+06	2292.43	40.2446	0.0003468	0.143556	0.0613963	0.133536	0.14283	0.154516	0.124216	0.117996	0.138999	30.0068	Fuorn
1755	2.80981e+06	1.17454e+06	2432.89	39.0524	0.0001847	0.183502	0.0888755	0.25835	0.279929	0.203317	0.229985	0.251239	0.257619	33.4297	Fuorn
1763	2.81021e+06	1.17454e+06	2671.76	37.4563	0.001169	0.147944	0.0480534	0.113721	0.11198	0.148188	0.108287	0.148188	0.143328	48.6959	Fuorn
1778	2.81096e+06	1.17454e+06	2512.88	44.1726	0.0028574	0.110578	0.0724545	0.113756	0.128738	0.106761	0.126507	0.143843	0.142506	65.2676	Fuorn
1779	2.81101e+06	1.17454e+06	2495.92	43.654	0.0025547	0.0943647	0.067326	0.0860045	0.152985	0.114413	0.137081	0.130127	0.103718	66.2678	Fuorn
1780	2.81106e+06	1.17454e+06	2439.92	42.0346	0.0017858	0.0615707	0.113296	0.0550255	0.0475583	0.055285	0.0626317	0.0745924	0.0576094	61.7816	Fuorn
1784	2.81126e+06	1.17454e+06	2359.84	21.8321	0.000235	0.226833	0.0792194	0.213528	0	0.243048	0.237165	0.250774	0.235685	62.8239	Fuorn
1785	2.81131e+06	1.17454e+06	2328.19	36.6095	0.0005693	0.238637	0.100185	0.222402	0	0.267462	0.236656	0.245826	0.255139	64.1944	Fuorn
1788	2.81146e+06	1.17454e+06	2345.81	33.4914	0.0166311	0.268093	0.20012	0.271664	0	0.277759	0.294594	0.296521	0.326739	37.008	Fuorn
1789	2.81151e+06	1.17454e+06	2387.72	30.571	0.0052576	0.198274	0.159591	0.165285	0	0.207938	0.205775	0.191267	0.193714	38.2271	Fuorn
1792	2.81166e+06	1.17454e+06	2394.82	28.7233	0.0002229	0.224922	0.222402	0.222619	0	0.22087	0.285987	0.268596	0.259946	39.7821	Fuorn
1795	2.81181e+06	1.17454e+06	2502	40.4618	0.0005996	0.33074	0.326402	0.340861	0	0.316385	0.352202	0.367092	0.377574	43.756	Fuorn
1796	2.81186e+06	1.17454e+06	2513.58	42.4552	0.0004839	0.356222	0.358608	0.361972	0	0.33563	0.465752	0.405339	0.421963	52.6159	Fuorn
1797	2.81191e+06	1.17454e+06	2538.09	40.7798	0.0033587	0.325331	0.328962	0.34339	0	0.337016	0	0.387917	0.362252	35.7598	Fuorn
1801	2.81211e+06	1.17454e+06	2516.58	30.1311	0.0002867	0.324219	0.320163	0.307466	0	0.307772	0	0.336563	0.371618	48.0913	Fuorn
1802	2.81216e+06	1.17454e+06	2532.77	25.0854	0.0007072	0.305036	0.307211	0.287153	0	0.311688	0	0.359172	0.339359	47.0565	Fuorn
1803	2.81221e+06	1.17454e+06	2542.23	27.5103	0.0001879	0.262366	0.282168	0.253178	0	0.256539	0	0.307772	0.317277	56.8245	Fuorn
1804	2.81226e+06	1.17454e+06	2547.2	20.7463	0.0002154	0.353375	0.319519	0.320865	0.326407	0.311335	0	0.362919	0.37239	50.6559	Fuorn
1805	2.81231e+06	1.17454e+06	2553.38	16.6955	0.0010293	0	0.307333	0.300567	0.310023	0.288872	0	0.205358	0.362252	53.2882	Fuorn
1806	2.81236e+06	1.17454e+06	2563.11	14.2222	0.0018769	0	0.322904	0.314231	0.333683	0.329592	0	0.152341	0.408635	42.79	Fuorn
1807	2.81241e+06	1.17454e+06	2573	14.3297	0.0004941	0	0.28042	0.275653	0.281288	0.280163	0	0.154971	0.324855	53.0539	Fuorn
1808	2.81246e+06	1.17454e+06	2579.67	17.4278	0.0016026	0	0.29146	0.2744	0.305036	0.266837	0	0.0929176	0.284662	52.4468	Fuorn
1809	2.81251e+06	1.17454e+06	2589.89	20.2154	0.0013979	0	0.189616	0.146508	0.201679	0.185647	0	0.0957187	0.239984	50.1881	Fuorn
1810	2.81256e+06	1.17454e+06	2602.98	18.5592	0.0005111	0	0.133759	0.115075	0.0436674	0.161192	0	0.0765514	0.14967	45.439	Fuorn
1811	2.81261e+06	1.17454e+06	2619.92	21.9335	0.0001889	0	0.106261	0.0671715	0.0416633	0.11485	0	0.0884233	0	45.5181	Fuorn
1813	2.81271e+06	1.17454e+06	2641.11	23.7176	0.0001483	0	0.138258	0.123487	0.138206	0.163469	0	0.168079	0	51.7469	Fuorn
1839	2.81401e+06	1.17454e+06	2656.8	35.785	0.0037816	0.118673	0.121939	0.139642	0.139346	0.143492	0.0864805	0.152587	0.148546	57.3909	Fuorn
1841	2.81411e+06	1.17454e+06	2654.65	40.0688	0.0016698	0.0755673	0.0893849	0.0759854	0.0837878	0.0860045	0.0314564	0.0860045	0.0884758	57.4757	Fuorn
1842	2.81416e+06	1.17454e+06	2663.54	39.5295	0.0006649	0.0759315	0.0750689	0.0671715	0.0922156	0.0917546	0.0460223	0.0844995	0.0921604	55.6208	Fuorn
1849	2.81451e+06	1.17454e+06	2657.25	29.0145	9.8e-05	0.072473	0.0530315	0.0714392	0.0620444	0.0839789	0.0871111	0.0754104	0.066624	61.1652	Fuorn
1869	2.80946e+06	1.17449e+06	2193.82	18.6316	0.0002645	0.22125	0.232856	0.221772	0.234916	0.181578	0.24537	0.210174	0.262199	42.6653	Fuorn
1870	2.80951e+06	1.17449e+06	2204.86	29.1706	0.0034006	0.197999	0.189716	0.197348	0.206287	0.141436	0.24537	0.196754	0.206086	34.2288	Fuorn
1874	2.80971e+06	1.17449e+06	2343.87	37.5157	0.0001547	0.126564	0.0218155	0.157953	0.152878	0.147787	0.159613	0.192105	0.180499	34.0778	Fuorn
1876	2.80981e+06	1.17449e+06	2409.4	36.9517	0.0012967	0.399384	0.224495	0.358608	0.357476	0.375846	0.401036	0.413641	0.384229	46.5051	Fuorn
1877	2.80986e+06	1.17449e+06	2414.27	34.5868	0.0020392	0.153167	0.0218155	0.145481	0.170353	0.126874	0.158676	0.180606	0.159582	60.8828	Fuorn
1886	2.81031e+06	1.17449e+06	2608.18	37.114	0.0034626	0.0768207	0.0884234	0.0746265	0.0801215	0.0707338	0.0708632	0.0887127	0.0814734	61.478	Fuorn
1888	2.81041e+06	1.17449e+06	2669.23	39.4671	0.0003328	0.105943	0.137003	0.106415	0.0898013	0.0898273	0.118062	0.131784	0.111321	22.6061	Fuorn
1899	2.81096e+06	1.17449e+06	2475.18	37.2935	0.0064035	0.22251	0.0758655	0.238296	0.241662	0.239029	0.264261	0.259787	0.239163	61.7673	Fuorn
1900	2.81101e+06	1.17449e+06	2462.73	47.8499	0.0012724	0.204492	0.0704287	0.21285	0.221298	0.22453	0.247844	0.243864	0.225317	62.2379	Fuorn
1901	2.81106e+06	1.17449e+06	2439.09	34.8198	0.0019314	0.0969889	0.0686148	0.113721	0.095127	0.0852739	0.102022	0.0999567	0.114466	65.4448	Fuorn
1902	2.81111e+06	1.17449e+06	2402.56	37.3115	0.0025235	0.126543	0.0760502	0.133252	0.141378	0.120871	0.137436	0.141552	0.168016	56.8909	Fuorn
1905	2.81126e+06	1.17449e+06	2349.26	26.0837	0.0032376	0.0753217	0.0730563	0.0999567	0.0898013	0.114587	0.123627	0.121939	0.146783	63.107	Fuorn
1909	2.81146e+06	1.17449e+06	2340.59	30.7896	0.0005518	0.328613	0.203592	0.296521	0.283988	0.330488	0.358228	0.330871	0.362252	29.9879	Fuorn
1910	2.81151e+06	1.17449e+06	2361.13	31.3114	0.0009386	0.282297	0.210386	0.289398	0	0.25834	0.292655	0.306726	0.311426	50.1399	Fuorn
1913	2.81166e+06	1.17449e+06	2378.57	21.3346	0.0047559	0.25598	0.239029	0.231675	0	0.218818	0.280216	0.283401	0.306504	46.124	Fuorn
1914	2.81171e+06	1.17449e+06	2395.19	38.3538	0.0011887	0.263762	0.296111	0.237354	0	0.192105	0.32472	0.309214	0.317167	33.4528	Fuorn
1916	2.81181e+06	1.17449e+06	2456.27	39.7549	0.0007504	0.366186	0.385116	0.367663	0	0.357053	0.422791	0.425709	0.411998	50.0294	Fuorn
1917	2.81186e+06	1.17449e+06	2480.53	31.4408	0.0038108	0.327413	0.301281	0.304071	0	0.321631	0.360864	0.350171	0.341253	34.2433	Fuorn
1921	2.81206e+06	1.17449e+06	2472.79	37.1015	0.0014223	0.34763	0.358608	0.354801	0	0.291058	0.446349	0.399293	0.414119	36.7417	Fuorn
1922	2.81211e+06	1.17449e+06	2496.99	24.5574	0.0014632	0.378506	0.354316	0.336563	0	0.354801	0.44533	0.387917	0.420449	39.1998	Fuorn
1924	2.81221e+06	1.17449e+06	2532.44	16.452	0.0005839	0.312672	0.328962	0.331165	0	0.299956	0	0.370766	0.348143	41.8105	Fuorn
1925	2.81226e+06	1.17449e+06	2538.81	10.0055	0.0014204	0.340803	0.344449	0.337623	0	0.319221	0	0.360614	0.381478	46.9549	Fuorn
1928	2.81241e+06	1.17449e+06	2569.73	7.36034	0.0003251	0	0.298083	0.278384	0.260853	0.217072	0	0.179705	0.320273	47.3015	Fuorn
1931	2.81256e+06	1.17449e+06	2596.59	12.8556	0.0001091	0	0.22087	0.188532	0.193884	0.185647	0	0.253624	0.240609	47.8508	Fuorn
1932	2.81261e+06	1.17449e+06	2606.25	17.0398	2.64e-05	0	0.147094	0.140645	0.092937	0.124976	0	0.15181	0.164358	50.8938	Fuorn
1933	2.81266e+06	1.17449e+06	2615.38	18.2475	0.0005218	0	0.137409	0.139165	0.154434	0.163469	0	0.176335	0.181458	51.0216	Fuorn
1934	2.81271e+06	1.17449e+06	2627.73	17.7718	0.0001121	0	0.0983293	0.0395599	0.13908	0.11485	0	0.142289	0.0681404	42.1901	Fuorn
1935	2.81276e+06	1.17449e+06	2648.46	28.8166	0.0003158	0	0.140645	0.114649	0.159384	0.177678	0	0.164518	0.180612	31.9927	Fuorn
1957	2.81386e+06	1.17449e+06	2628.6	24.6225	0.0001297	0.114609	0.107637	0.0831636	0.107749	0.0933625	0.105574	0.100264	0.120917	60.2404	Fuorn
1958	2.81391e+06	1.17449e+06	2624.85	24.0906	1.24e-05	0.103115	0.101092	0.107061	0.105943	0.11416	0.125834	0.114114	0.125834	60.0893	Fuorn
1963	2.81416e+06	1.17449e+06	2629.02	33.1098	0.0003059	0.0616811	0.0484533	0.063968	0.0551656	0.0606008	0.0045752	0.0728509	0.0583608	54.3764	Fuorn
1970	2.81451e+06	1.17449e+06	2636.35	17.1399	0.0004975	0.0180676	0.0757626	0.0426868	0.0620444	0.0620052	0.0846794	0.0761133	0.0594269	58.1723	Fuorn
1971	2.81456e+06	1.17449e+06	2644.8	21.8858	0.0002574	0.0179044	0.0245556	0.0250659	0.0127754	0.003095	0.102369	-0.0005177	0.0336373	40.6049	Fuorn
1994	2.80956e+06	1.17444e+06	2236.58	17.1294	0.0010087	0.287475	0.178749	0.290255	0.29084	0.266479	0.293939	0.314176	0.322091	39.6001	Fuorn
1995	2.80961e+06	1.17444e+06	2261.55	25.6415	0.0010027	0.417095	0.200273	0.389847	0.356904	0.378724	0.435052	0.439821	0.418175	39.7426	Fuorn
2001	2.80991e+06	1.17444e+06	2428.3	38.8644	0.0001069	0.113435	0.0499003	0.104537	0.125996	0.128034	0.133844	0.127243	0.133844	38.9533	Fuorn
2002	2.80996e+06	1.17444e+06	2455.34	37.6258	0.0014839	0.134701	0.0499003	0.115725	0.138455	0.128034	0.140806	0.116075	0.132269	45.4567	Fuorn
2005	2.81011e+06	1.17444e+06	2528.03	40.7731	0.0015803	0.144557	0.064326	0.157143	0.112296	0.152587	0.153724	0.161491	0.147555	37.3662	Fuorn
2006	2.81016e+06	1.17444e+06	2557.93	43.0709	0.0020678	0.239536	0.154516	0.217254	0.12839	0.20778	0.229178	0.21527	0.213142	33.0942	Fuorn
2011	2.81041e+06	1.17444e+06	2666.42	35.1972	0.0005229	0.16537	0.123821	0.14768	0.107729	0.152183	0.157563	0.180262	0.178925	32.2466	Fuorn
2035	2.81161e+06	1.17444e+06	2348.8	22.6644	0.0030356	0.277885	0.239651	0.277231	0.229236	0.296892	0.296121	0.296892	0.303317	49.312	Fuorn
2040	2.81186e+06	1.17444e+06	2436.18	48.5265	0.0012058	0.183637	0.191267	0.188132	0	0.187048	0.184013	0.195745	0.198962	52.6747	Fuorn
2041	2.81191e+06	1.17444e+06	2444.03	41.0773	0.0001909	0.236996	0.237721	0.211416	0	0.211843	0.260882	0.259252	0.225051	57.0789	Fuorn
2043	2.81201e+06	1.17444e+06	2444.04	32.1718	0.0060112	0.357476	0.366525	0.359172	0	0.352403	0.449855	0.406765	0.403365	23.9656	Fuorn
2044	2.81206e+06	1.17444e+06	2472.89	40.0988	9.38e-05	0.385595	0.394249	0.378875	0	0.367092	0.440969	0.425623	0.425005	16.1359	Fuorn
2045	2.81211e+06	1.17444e+06	2497.08	22.5285	0.0028062	0.36703	0.346502	0.356268	0	0.34339	0.421347	0.414856	0.411069	34.5407	Fuorn
2046	2.81216e+06	1.17444e+06	2515.85	20.3719	0.0019367	0.329443	0.361554	0.340018	0	0.339167	0.415475	0.376938	0.387709	43.2125	Fuorn
2047	2.81221e+06	1.17444e+06	2536.27	19.3841	0.0016801	0.29413	0.331397	0.337623	0	0.296892	0.357043	0.364837	0.328682	41.4978	Fuorn
2048	2.81226e+06	1.17444e+06	2544.84	9.76605	0.0006704	0.294337	0.365536	0.340018	0	0.341628	0.39679	0.388587	0.408635	47.0083	Fuorn
2049	2.81231e+06	1.17444e+06	2553.8	13.441	0.0005871	0.359209	0.362252	0.356631	0	0.34997	0.436764	0.395561	0.409482	43.1755	Fuorn
2052	2.81246e+06	1.17444e+06	2577.57	10.4202	0.0020807	0.231848	0.275971	0.264895	0	0.25095	0.295433	0.282216	0.306504	52.8027	Fuorn
2053	2.81251e+06	1.17444e+06	2580.74	14.9256	0.0002254	0.270661	0.293528	0.30018	0	0.287147	0.312643	0.308614	0.349453	54.158	Fuorn
2054	2.81256e+06	1.17444e+06	2588.69	12.197	0.0001129	0	0.281209	0.258344	0	0.299956	0	0.311335	0.299336	50.0857	Fuorn
2055	2.81261e+06	1.17444e+06	2602	18.1035	0.0005153	0	0.131088	0.105827	0	0.124704	0	0.152587	0.171841	39.792	Fuorn
2056	2.81266e+06	1.17444e+06	2616.95	16.4082	0.0036077	0	0.114307	0.148974	0	0.177678	0	0.185647	0.172996	41.7978	Fuorn
2057	2.81271e+06	1.17444e+06	2626.12	16.5116	0.000513	0	0.097203	0.10717	0.121887	0.0949227	0	0.115075	0.0964315	52.5434	Fuorn
2080	2.81386e+06	1.17444e+06	2609.28	22.068	9.43e-05	0.0755673	0.0776858	0.0587303	0.0869895	0.0671714	0.0611805	0.0931133	0	62.0244	Fuorn
2081	2.81391e+06	1.17444e+06	2604.55	21.6772	8.74e-05	0.191389	0.190142	0.188132	0.217115	0.184428	0.197608	0.253178	0	59.9955	Fuorn
2082	2.81396e+06	1.17444e+06	2603.14	17.1828	0.0015925	0.104945	0.137816	0.107418	0.117187	0.106946	0.0344924	0.12773	0	62.3742	Fuorn
2083	2.81401e+06	1.17444e+06	2593.23	28.527	0.0003772	0.178791	0.210021	0.183774	0.201305	0.204571	0.12052	0.243864	0	59.1392	Fuorn
2086	2.81416e+06	1.17444e+06	2600.34	32.2789	0.0004137	0.0615707	0.0598786	0.05228	0.064969	0.0543536	0.0112936	0.0606008	0.0643373	57.0585	Fuorn
2091	2.81441e+06	1.17444e+06	2616.62	26.6645	0.0023352	0.131476	0.1498	0.144859	0.177686	0.140645	0.172603	0.139165	0.170948	55.8943	Fuorn
2092	2.81446e+06	1.17444e+06	2618.1	32.701	0.0006937	0.178726	0.207938	0.150956	0.240496	0.184428	0.205839	0.233933	0.220115	62.119	Fuorn
2103	2.81506e+06	1.17444e+06	2806.01	30.0754	0.0003986	0.0418434	0.0640399	0.0230473	0.0557303	0.0278174	0.113032	0.117337	0.0527408	68.0942	Fuorn
2121	2.80951e+06	1.17439e+06	2221.71	16.4709	0.0001061	0.259627	0.208635	0.229347	0.25605	0.207556	0.283231	0.253898	0.266881	43.4785	Fuorn
2123	2.80961e+06	1.17439e+06	2252.45	24.5935	0.0003423	0.327495	0.270494	0.322473	0.306491	0.312079	0.358027	0.352403	0.334678	37.1392	Fuorn
2124	2.80966e+06	1.17439e+06	2270.9	30.1536	0.0006545	0.315226	0.237034	0.300383	0.315306	0.288055	0.355058	0.335326	0.325237	35.8895	Fuorn
2133	2.81011e+06	1.17439e+06	2493.82	33.9298	0.0014725	0.241353	0.122391	0.224951	0.168472	0.253387	0.215036	0.223174	0.205868	39.6576	Fuorn
2139	2.81041e+06	1.17439e+06	2649.16	35.6548	0.0008437	0.182301	0.113227	0.191267	0.17089	0.174368	0.191819	0.215579	0.199054	37.6561	Fuorn
2140	2.81046e+06	1.17439e+06	2678.94	34.037	0.0002685	0.142136	0.113448	0.113688	0.139649	0.136229	0.146169	0.1498	0.142506	41.0097	Fuorn
2161	2.81151e+06	1.17439e+06	2300.83	33.8462	0.000238	0.238969	0.17795	0.236441	0.242727	0.244205	0.297952	0.263231	0.265522	30.308	Fuorn
2162	2.81156e+06	1.17439e+06	2321.27	24.4912	0.0002626	0.26255	0.258772	0.220772	0.290925	0.263899	0.301686	0.29723	0.259081	39.5365	Fuorn
2163	2.81161e+06	1.17439e+06	2322.4	27.8282	0.0012593	0.208696	0.169092	0.175191	0.191086	0.180024	0.172429	0.182725	0.213913	61.0236	Fuorn
2167	2.81181e+06	1.17439e+06	2387.67	36.9038	0.0001505	0.237351	0.238296	0.239651	0.220127	0.238327	0.235222	0.270199	0.240632	48.4726	Fuorn
2168	2.81186e+06	1.17439e+06	2395.3	35.3888	0.0001552	0.159494	0.153551	0.169067	0.156591	0.158655	0.171926	0.16731	0.192922	54.0563	Fuorn
2170	2.81196e+06	1.17439e+06	2413.36	35.8395	0.000581	0.276635	0.281209	0.289612	0.286865	0.284484	0.331993	0.330871	0.377574	22.9375	Fuorn
2171	2.81201e+06	1.17439e+06	2454.6	37.3648	0.0015258	0.355563	0.345777	0.34997	0.301355	0.337016	0.426111	0.39349	0.417969	28.1134	Fuorn
2172	2.81206e+06	1.17439e+06	2478.41	24.5781	3.06e-05	0.356222	0.331165	0.32659	0.276367	0.3448	0.404726	0.39349	0.370775	46.1867	Fuorn
2173	2.81211e+06	1.17439e+06	2489.79	20.3058	0.0002681	0.307196	0.307333	0.293001	0	0.287147	0.319977	0.323401	0.363824	51.8176	Fuorn
2174	2.81216e+06	1.17439e+06	2502.79	21.1441	7.01e-05	0.283856	0.311014	0.296521	0	0.274827	0.334418	0.330871	0.353969	45.0246	Fuorn
2175	2.81221e+06	1.17439e+06	2520.75	27.0547	0.0009652	0.292029	0.31851	0.320006	0	0.286132	0.329033	0.329045	0.376346	46.6229	Fuorn
2176	2.81226e+06	1.17439e+06	2537.27	21.3863	0.0003024	0.200674	0.279018	0.288055	0	0.31708	0.291847	0.357549	0.324332	42.961	Fuorn
2177	2.81231e+06	1.17439e+06	2550.61	16.942	0.0001938	0.255406	0.22087	0.242553	0	0.299707	0.288536	0.315763	0.331994	52.2483	Fuorn
2180	2.81246e+06	1.17439e+06	2570.11	6.6406	5.1e-06	0.29922	0.329592	0.335326	0	0.326862	0.356311	0.35511	0.383692	50.7862	Fuorn
2181	2.81251e+06	1.17439e+06	2576.43	7.31152	6.01e-05	0.315306	0.307612	0.320006	0	0.313002	0.336824	0.347106	0.376346	50.3762	Fuorn
2204	2.81366e+06	1.17439e+06	2655.16	34.7344	0.0001719	0.0601259	0.0750689	0.0665706	0.0679702	0.0773403	0	0.0708695	0	66.8605	Fuorn
2209	2.81391e+06	1.17439e+06	2586.08	17.9175	8.33e-05	0.173652	0.17053	0.173735	0.188561	0.181308	0.206	0.192425	0	59.7447	Fuorn
2210	2.81396e+06	1.17439e+06	2582.41	29.4245	0.0017208	0.0917265	0.0913236	0.0962462	0.0888256	0.0949315	0.0524279	0.0951333	0	66.0194	Fuorn
2217	2.81431e+06	1.17439e+06	2574.49	27.8782	0.0003872	0.0750965	0.0687693	0.0841598	0.0926463	0.0882661	0.0608016	0.0947245	0	56.8604	Fuorn
2218	2.81436e+06	1.17439e+06	2576.24	35.7561	2.43e-05	0.144352	0.174772	0.152442	0.150095	0.155958	0.135353	0.17547	0	54.0241	Fuorn
2219	2.81441e+06	1.17439e+06	2579.97	34.2912	0.0001663	0.245937	0.274247	0.243864	0.268186	0.240644	0.251917	0.290284	0	57.1544	Fuorn
2222	2.81456e+06	1.17439e+06	2605.45	31.017	0.0002957	0.0667861	0.0208348	0.0420106	0.0666178	0.0448193	0.0775649	0.0356087	0.0520477	46.3888	Fuorn
2231	2.81501e+06	1.17439e+06	2786.87	34.797	0.0018807	0.0216783	0.070003	0.0486334	0.0507621	0.0534086	0.116727	0.0652938	0.0640992	65.4181	Fuorn
2232	2.81506e+06	1.17439e+06	2776.09	31.6388	0.0001003	0.042531	0.0208777	0.0560567	0.0359583	0.0175364	0.100468	0.0335026	0.0308935	62.1691	Fuorn
2235	2.81521e+06	1.17439e+06	2760.67	27.3033	2.65e-05	0.0523927	0.0569419	0.068459	0.0669379	0.0546898	0.0813155	0.0821434	0.0881656	60.6439	Fuorn
2236	2.81526e+06	1.17439e+06	2759.89	32.0607	0.0007423	0.0274271	0.0404079	0.0474122	0.0604391	0.0377923	0.0296214	0.0573588	0.0318106	53.9141	Fuorn
2258	2.80976e+06	1.17434e+06	2278.64	39.3389	0.0069828	0.168101	0.0692596	0.155608	0.173558	0.164518	0.165059	0.163469	0.168235	30.6154	Fuorn
2259	2.80981e+06	1.17434e+06	2316.48	36.8959	0.000502	0.15567	0.06693	0.169125	0.169683	0.148547	0.164358	0.188817	0.189199	42.0301	Fuorn
2261	2.80991e+06	1.17434e+06	2364.52	40.5896	0.0001263	0.148827	-0.0087096	0.124976	0.133242	0.157952	0.142035	0.14773	0.160454	45.3614	Fuorn
2265	2.81011e+06	1.17434e+06	2459.72	38.9083	0.0024997	0.170616	0.0713562	0.17302	0.138001	0.180024	0.171841	0.190005	0.157229	44.9894	Fuorn
2273	2.81051e+06	1.17434e+06	2673.8	31.2036	0.0006234	0.0801215	0.113421	0.113943	0.0925849	0.089097	0.0814734	0.0808761	0.0869081	52.6228	Fuorn
2289	2.81131e+06	1.17434e+06	2248.81	25.5059	0.0009717	0.143044	0.129602	0.208595	0.16163	0.164518	0.171841	0.160063	0.165059	62.7258	Fuorn
2291	2.81141e+06	1.17434e+06	2242.8	34.2423	0.0009688	0.235851	0.127939	0.224266	0.226176	0.25057	0.222342	0.238274	0.280091	30.3013	Fuorn
2292	2.81146e+06	1.17434e+06	2259.47	26.084	0.0061788	0.314971	0.12864	0.309229	0.309833	0.270654	0.346278	0.335696	0.347728	40.6945	Fuorn
2293	2.81151e+06	1.17434e+06	2293.45	36.0584	0.0021625	0.38599	0.344879	0.380262	0.406312	0.361972	0.458765	0.431559	0.425005	30.569	Fuorn
2294	2.81156e+06	1.17434e+06	2300.51	32.7416	6.94e-05	0.213883	0.205185	0.213956	0.208761	0.148326	0.228433	0.239029	0.191407	55.9773	Fuorn
2295	2.81161e+06	1.17434e+06	2299.85	23.9477	0.0009323	0.1695	0.160901	0.166097	0.174118	0.161491	0.20585	0.180024	0.181859	47.4624	Fuorn
2296	2.81166e+06	1.17434e+06	2313.31	25.9686	0.0004693	0.262366	0.274247	0.233933	0.252997	0.236618	0.305005	0.304025	0.285987	41.1265	Fuorn
2297	2.81171e+06	1.17434e+06	2330.19	22.9659	0.0005383	0.282909	0.290898	0.271537	0.268532	0.250882	0.301031	0.303986	0.323143	47.7398	Fuorn
2299	2.81181e+06	1.17434e+06	2350.63	39.8688	0.000104	0.195516	0.21059	0.182761	0.211364	0.213956	0.2191	0.212382	0.205771	47.861	Fuorn
2301	2.81191e+06	1.17434e+06	2383.17	26.8529	0.001168	0.180485	0.207345	0.188132	0.224016	0.187048	0.228078	0.241724	0.233503	32.0548	Fuorn
2302	2.81196e+06	1.17434e+06	2408.01	29.3946	0.0004835	0.211497	0.235161	0.22782	0.250259	0.218739	0.265355	0.228682	0.302162	34.1096	Fuorn
2303	2.81201e+06	1.17434e+06	2446.07	35.4954	0.0015245	0.282899	0.223174	0.202122	0.278824	0.261236	0.319576	0.28499	0.310515	26.2974	Fuorn
2304	2.81206e+06	1.17434e+06	2462.49	23.176	0.0003303	0.288161	0.282179	0.253898	0.295578	0.280839	0.314858	0.325576	0.316494	50.9996	Fuorn
2305	2.81211e+06	1.17434e+06	2475.52	22.9321	6.55e-05	0.27353	0.307612	0.279812	0.288161	0.286132	0.293603	0.308146	0.316494	48.4662	Fuorn
2306	2.81216e+06	1.17434e+06	2491.78	23.468	5.74e-05	0.261393	0.279018	0.232869	0.343135	0.257643	0.2865	0.31708	0.320937	39.6792	Fuorn
2307	2.81221e+06	1.17434e+06	2512.21	24.1164	0.0001225	0.288161	0.285461	0.278429	0.3235	0.261236	0.30621	0.31708	0.320937	45.2767	Fuorn
2308	2.81226e+06	1.17434e+06	2524.27	23.1023	0.0005828	0.20551	0.203344	0.216605	0	0.221294	0.244895	0.260339	0.270425	50.1562	Fuorn
2335	2.81361e+06	1.17434e+06	2670.42	25.8592	0.0043756	0.0637413	0.0671715	0.0587107	0.0558035	0.0618558	0	0.0690313	0.0662342	65.884	Fuorn
2337	2.81371e+06	1.17434e+06	2616.99	26.3085	0.0028279	0.07603	0.0876625	0.0931133	0.0959382	0.0702749	0	0.106696	0.0934543	66.0896	Fuorn
2339	2.81381e+06	1.17434e+06	2589.32	26.6223	0.0065488	0.158019	0.14578	0.154722	0.180619	0.176357	0	0.157267	0	56.5639	Fuorn
2341	2.81391e+06	1.17434e+06	2571.82	14.3542	0.0001543	0.118906	0.119363	0.113592	0.131306	0.14871	0	0.147186	0	60.3412	Fuorn
2342	2.81396e+06	1.17434e+06	2569.37	20.9339	0.0011553	0.0926464	0.124691	0.107552	0.106582	0.0704625	0	0.113592	0	63.118	Fuorn
2344	2.81406e+06	1.17434e+06	2549.91	33.9116	0.000597	0.27841	0.277439	0.271767	0.299735	0.28413	0	0.307098	0	45.3991	Fuorn
2345	2.81411e+06	1.17434e+06	2552.82	21.4713	0.0018037	0.0896437	0.0965837	0.107552	0.0923311	0.10083	0	0.0949315	0	64.1455	Fuorn
2347	2.81421e+06	1.17434e+06	2553.87	21.7621	0.0001996	0.0750254	0.0644862	0.0732952	0.0682556	0.0651347	0.0305993	0.0768567	0	54.0256	Fuorn
2348	2.81426e+06	1.17434e+06	2555.57	23.7012	3.39e-05	0.133199	0.139195	0.133252	0.163837	0.135152	0.157563	0.172496	0	60.3697	Fuorn
2350	2.81436e+06	1.17434e+06	2543.83	32.6365	0.0001151	0.187223	0.239416	0.236441	0.250104	0.217072	0.192575	0.264817	0	54.9716	Fuorn
2351	2.81441e+06	1.17434e+06	2549.26	30.6985	7.18e-05	0.218928	0.264038	0.24451	0.273514	0.231848	0.232339	0.2744	0	55.6887	Fuorn
2353	2.81451e+06	1.17434e+06	2558.38	31.6655	0.0005845	0.0912094	0.0714472	0.0778353	0.0920507	0.106009	0.114466	0.0887127	0	52.5291	Fuorn
2354	2.81456e+06	1.17434e+06	2574.6	35.2316	0.0006492	0.0479691	0.0354698	0.0554848	0.060191	0.0506181	0.061867	0.0597868	0	52.5716	Fuorn
2364	2.81506e+06	1.17434e+06	2748.78	32.8561	0.0003817	0.0142707	0.0356089	0.0336891	0.0764275	-0.0283572	0.107629	0.0332109	0.0236297	58.4715	Fuorn
2365	2.81511e+06	1.17434e+06	2752.64	25.9813	0.001319	0.0480605	0.040514	0.0532537	0.0433796	0.0135215	0.114096	0.0364757	0.0292283	59.159	Fuorn
2367	2.81521e+06	1.17434e+06	2735.76	26.9047	0.0004772	0.044627	0.092857	0.0595155	0.0672595	0.0850789	0.093018	0.10542	0.0813155	61.2608	Fuorn
2368	2.81526e+06	1.17434e+06	2737.89	27.4298	0.0012888	0.0078728	0.0208	0.0576361	0.0732979	0.0357965	0.0542894	0.0532536	0.0397122	51.5446	Fuorn
2389	2.80961e+06	1.17429e+06	2241.5	14.9756	0.0001032	0.224922	0.248545	0.234866	0.231848	0.209469	0.245922	0.245826	0.24115	52.5746	Fuorn
2392	2.80976e+06	1.17429e+06	2260.59	25.8095	0.0002204	0.124917	0.0692596	0.130127	0.136379	0.140134	0.136642	0.152587	0.139807	40.2306	Fuorn
2406	2.81046e+06	1.17429e+06	2631.26	33.6848	0.0002752	0.147393	0.0989349	0.13586	0.12059	0.114307	0.149378	0.145941	0.129553	41.4128	Fuorn
2407	2.81051e+06	1.17429e+06	2652.17	19.1804	0.008083	0.11636	0.0915892	0.10626	0.116479	0.11485	0.113863	0.123947	0.12944	64.2232	Fuorn
2411	2.81071e+06	1.17429e+06	2503.17	39.3725	0.0006085	0.128257	0.135985	0.12023	0.140552	0.114114	0.130639	0.142887	0.148534	62.2339	Fuorn
2412	2.81076e+06	1.17429e+06	2467.06	33.4125	0.0016494	0.0799569	0.113369	0.0787833	0.0721139	0.0740305	0.0763072	0.0832471	0.0858515	64.6107	Fuorn
2422	2.81126e+06	1.17429e+06	2245.57	26.732	0.0009755	0.0857798	0.134641	0.0805261	0.124917	0.106009	0.119377	0.106009	0.150984	62.9675	Fuorn
2423	2.81131e+06	1.17429e+06	2232.19	19.7928	8.5e-05	0.137452	0.141107	0.18831	0.171276	0.176335	0.154634	0.152587	0.169911	59.948	Fuorn
2426	2.81146e+06	1.17429e+06	2255.31	32.1913	0.0002257	0.412697	0.127939	0.413187	0.413631	0.405339	0.468007	0.469838	0.484999	23.8331	Fuorn
2427	2.81151e+06	1.17429e+06	2270.29	29.0783	0.0005449	0.392678	0.296466	0.37828	0.418003	0.341628	0.442105	0.437053	0.449024	56.7176	Fuorn
2428	2.81156e+06	1.17429e+06	2270.6	20.0114	0.0020388	0.21614	0.220549	0.224171	0.229755	0.190966	0.255881	0.25784	0.25442	50.715	Fuorn
2430	2.81166e+06	1.17429e+06	2291.64	35.8541	0.0005238	0.183637	0.194101	0.196106	0.17971	0.189616	0.198565	0.198629	0.198769	49.8061	Fuorn
2433	2.81181e+06	1.17429e+06	2347.93	27.7966	0.0017265	0.217999	0.256026	0.21608	0.235716	0.191759	0.233503	0.261578	0.225051	26.5685	Fuorn
2434	2.81186e+06	1.17429e+06	2373.18	28.2885	0.0002131	0.0977281	0.114649	0.12526	0.154808	0.17471	0.14967	0.104233	0.205896	28.1293	Fuorn
2435	2.81191e+06	1.17429e+06	2399.28	30.5568	0.0002801	0.172022	0.266045	0.273158	0.229547	0.225229	0.275488	0.234662	0.270754	26.3663	Fuorn
2441	2.81221e+06	1.17429e+06	2500.74	21.8733	0.0026522	0.337476	0.365877	0.3448	0.354172	0.338901	0.390938	0.377985	0.390866	40.8458	Fuorn
2444	2.81236e+06	1.17429e+06	2565.58	15.2589	0.0005003	0.328801	0.357053	0.370542	0.408158	0.344172	0.375632	0.39729	0.394516	41.7489	Fuorn
2467	2.81351e+06	1.17429e+06	2747.44	35.6695	0.0018545	0.198222	0.223859	0.210213	0	0.195311	0	0.203344	0.220564	68.7783	Fuorn
2469	2.81361e+06	1.17429e+06	2661.03	26.9883	0.0048296	0.09377	0.106946	0.113984	0	0.0981188	0	0.122472	0.102705	63.0179	Fuorn
2474	2.81386e+06	1.17429e+06	2566.13	34.3428	0.0006895	0.230764	0.226358	0.220613	0.28059	0.236913	0	0.266458	0.260097	53.1243	Fuorn
2475	2.81391e+06	1.17429e+06	2559.29	24.1186	0.0013633	0.147257	0.168334	0.15139	0.1772	0.140724	0	0.172902	0.158975	65.019	Fuorn
2477	2.81401e+06	1.17429e+06	2520.89	38.714	0.0002979	0.227054	0.281411	0.241157	0.258452	0.220613	0	0.290302	0.26899	66.7082	Fuorn
2478	2.81406e+06	1.17429e+06	2520.85	38.4869	0.0006674	0.242727	0.194101	0.217412	0.24373	0.260389	0	0.227304	0.186846	35.1385	Fuorn
2479	2.81411e+06	1.17429e+06	2528.39	30.6137	0.0014411	0.11198	0.0896476	0.101218	0.0864841	0.0870262	0	0.081329	0	62.1028	Fuorn
2481	2.81421e+06	1.17429e+06	2528.54	30.687	0.0009967	0.100699	0.113448	0.094512	0.121148	0.0805261	0	0.113791	0	53.056	Fuorn
2482	2.81426e+06	1.17429e+06	2535.48	25.6708	0.002579	0.162352	0.222047	0.217412	0.216311	0.177399	0	0.25069	0	58.4438	Fuorn
2485	2.81441e+06	1.17429e+06	2523.29	22.4673	0.0004147	0.197392	0.17707	0.194279	0.213442	0.195241	0.168279	0.208054	0	56.6637	Fuorn
2486	2.81446e+06	1.17429e+06	2525.06	24.1798	7.41e-05	0.224016	0.270654	0.289191	0.273874	0.280163	0	0.29723	0	53.7297	Fuorn
2491	2.81471e+06	1.17429e+06	2585	42.1968	0.000473	0.0667042	0.054343	0.0945843	0.073391	0.0784634	0.110498	0.0792722	0	29.7111	Fuorn
2492	2.81476e+06	1.17429e+06	2621.21	42.6637	0.0011988	0.0724218	0.0848924	0.0840947	0.0723727	0.0887127	0.101032	0.106009	0	37.165	Fuorn
2498	2.81506e+06	1.17429e+06	2711.9	42.5539	0.0002362	0.164996	0.180262	0.197163	0.217352	0.208595	0.198867	0.227108	0	52.7947	Fuorn
2499	2.81511e+06	1.17429e+06	2717.18	37.9961	3.43e-05	0.0719038	0.166459	0.144859	0.176291	0.125556	0.150193	0.143492	0.14188	54.4837	Fuorn
2500	2.81516e+06	1.17429e+06	2717.59	40.6279	0.0010095	0.0874079	0.0808761	0.07925	0.119104	0.0600328	0.103585	0.0784634	0.100739	58.4668	Fuorn
2501	2.81521e+06	1.17429e+06	2711.16	25.823	0.0013718	0.0449746	0.0436305	0.0554848	0.0523867	0.0448168	0.0615226	0.0640828	0.064132	65.2012	Fuorn
2502	2.81526e+06	1.17429e+06	2711.98	30.5887	0.0008913	0.0508563	0.0595155	0.0707338	0.073391	0.0664442	0.0791242	0.0807755	0.07516	50.9355	Fuorn
2503	2.81531e+06	1.17429e+06	2718.49	39.138	0.0001422	0.0305892	0.0730847	0.0530315	0.0620444	0.0640398	0.0749516	0.0754104	0.0642269	46.8259	Fuorn
2529	2.80981e+06	1.17424e+06	2270.05	28.6315	0.0005875	0.231396	0.0957188	0.197409	0.219796	0.220772	0.2288	0.231848	0.212807	47.7639	Fuorn
2538	2.81026e+06	1.17424e+06	2463.88	35.6331	0.0022603	0.174276	0.211535	0.236137	0.184938	0.255603	0.232709	0.225229	0.232709	25.5679	Fuorn
2539	2.81031e+06	1.17424e+06	2496.97	39.148	0.0039286	0.241353	0.176357	0.211218	0.144504	0.222873	0.293336	0.232878	0.255963	34.1832	Fuorn
2543	2.81051e+06	1.17424e+06	2640.86	15.3519	0.007956	0.162897	0.0885944	0.165157	0.128257	0.142879	0.1408	0.169125	0.152192	56.5152	Fuorn
2548	2.81076e+06	1.17424e+06	2466.69	38.9843	0.0029899	0.0643826	0.108332	0.0677564	0.0562468	0.0564186	0.0752712	0.0783162	0.0550507	66.1235	Fuorn
2549	2.81081e+06	1.17424e+06	2432.49	37.3111	0.0060609	0.0719038	0.108332	0.0925933	0.09377	0.0663026	0.084163	0.0752035	0.0781201	65.1822	Fuorn
2550	2.81086e+06	1.17424e+06	2399.32	36.9173	0.0024968	0.0719038	0.113083	0.072554	0.0808378	0.0569419	0.0798829	0.0670175	0.0918864	58.2583	Fuorn
2561	2.81141e+06	1.17424e+06	2219.2	41.0163	0.0014798	0.199118	0.197409	0.177678	0.208075	0.276882	0.265355	0.185516	0.223634	19.9994	Fuorn
2563	2.81151e+06	1.17424e+06	2247.04	24.6037	0.0010592	0.352213	0.296466	0.346502	0.35683	0.323706	0.396211	0.368126	0.398797	52.8372	Fuorn
2565	2.81161e+06	1.17424e+06	2270.04	30.4502	0.0002004	0.218211	0.21767	0.214327	0.235716	0.182385	0.205789	0.209375	0.218914	25.478	Fuorn
2566	2.81166e+06	1.17424e+06	2292.12	37.6017	0.0003585	0.20186	0.196412	0.201444	0.213988	0.210213	0.227734	0.218984	0.218914	18.2246	Fuorn
2567	2.81171e+06	1.17424e+06	2317.27	33.1567	0.0002018	0.234972	0.254568	0.244205	0.242677	0.248363	0.279773	0.269018	0.275453	24.1493	Fuorn
2568	2.81176e+06	1.17424e+06	2337.02	22.8757	8.73e-05	0.28753	0.295571	0.273009	0.270014	0.265762	0.30534	0.307333	0.292937	33.6055	Fuorn
2569	2.81181e+06	1.17424e+06	2357.58	33.8888	0.0004943	0.141806	0.196107	0.198629	0.208627	0.172506	0.230823	0.208595	0.228078	22.4238	Fuorn
2570	2.81186e+06	1.17424e+06	2384.09	39.7689	0.0011224	0.107749	0.203344	0.216605	0.237798	0.243882	0.273024	0.25095	0.258748	17.0144	Fuorn
2571	2.81191e+06	1.17424e+06	2418.67	26.4406	0.0008957	0.351885	0.34997	0.32443	0.338859	0.341018	0.394787	0.380534	0.394516	30.528	Fuorn
2572	2.81196e+06	1.17424e+06	2435.2	17.1879	0.0013368	0.440452	0.420866	0.431559	0.405739	0.383906	0.486034	0.465284	0.480802	39.5084	Fuorn
2605	2.81361e+06	1.17424e+06	2640.11	39.8931	0.0006964	0.184882	0.202796	0.236913	0	0.22782	0.161894	0.248132	0.220115	67.2423	Fuorn
2606	2.81366e+06	1.17424e+06	2607.51	34.9127	0.0010341	0.17081	0.156604	0.190512	0	0.193125	0.140832	0.232878	0.24115	67.4196	Fuorn
2607	2.81371e+06	1.17424e+06	2578.27	44.8499	0.0034291	0.196326	0.176375	0.166459	0	0.18831	0.116531	0.201568	0.199054	64.5758	Fuorn
2610	2.81386e+06	1.17424e+06	2534.02	34.1499	0.0002031	0.342386	0.339345	0.340018	0	0.34273	0	0.402618	0.384871	47.8431	Fuorn
2611	2.81391e+06	1.17424e+06	2543.69	35.6958	0.0007177	0.230169	0.272971	0.24451	0	0.269018	0	0.30103	0.291582	60.9744	Fuorn
2613	2.81401e+06	1.17424e+06	2498.31	34.437	0.0005265	0.173652	0.201248	0.194101	0.193535	0.171602	0	0.191267	0.224295	66.1933	Fuorn
2614	2.81406e+06	1.17424e+06	2493.38	38.5864	0.0002639	0.13419	0.107464	0.107273	0.138332	0.113943	0	0.155331	0.13436	43.6456	Fuorn
2615	2.81411e+06	1.17424e+06	2507.3	33.6124	0.0016103	0.139226	0.186913	0.184961	0.183804	0.154722	0	0.187985	0.23028	50.3282	Fuorn
2617	2.81421e+06	1.17424e+06	2508.22	20.9793	0.0001372	0.227532	0.288356	0.289767	0.288984	0.239029	0	0.344449	0.342827	63.0254	Fuorn
2618	2.81426e+06	1.17424e+06	2506.4	29.9663	0.001232	0.362676	0.364668	0.34229	0.405739	0.34997	0	0.425791	0.432778	49.829	Fuorn
2620	2.81436e+06	1.17424e+06	2509.14	16.1786	0.0010172	0.203374	0.202961	0.198081	0.211268	0.203591	0	0.195582	0.221599	62.1678	Fuorn
2621	2.81441e+06	1.17424e+06	2503.1	21.6418	0.0002996	0.196701	0.19488	0.186913	0.237792	0.177305	0	0.225171	0	59.8487	Fuorn
2627	2.81471e+06	1.17424e+06	2571.59	40.2185	0.0023432	0.0988028	0.0914579	0.114359	0.093445	0.10542	0.127582	0.11478	0	33.9436	Fuorn
2628	2.81476e+06	1.17424e+06	2597.64	36.3525	0.000174	0.0946314	0.10717	0.0999567	0.0955571	0.106096	0.125634	0.122472	0	45.1347	Fuorn
2629	2.81481e+06	1.17424e+06	2617.72	45.4034	0.000952	0.0911763	0.101692	0.101218	0.0887087	0.0994621	0.102656	0.0992873	0	36.3396	Fuorn
2631	2.81491e+06	1.17424e+06	2661.49	37.5928	9.63e-05	0.206458	0.238884	0.222213	0.206325	0.177399	0.175719	0.263979	0	57.4304	Fuorn
2632	2.81496e+06	1.17424e+06	2653.5	34.5072	0.005333	0.213988	0.205185	0.189304	0.232069	0.231848	0.205789	0.243864	0	56.4164	Fuorn
2633	2.81501e+06	1.17424e+06	2669.78	34.5754	0.0009889	0.170286	0.196412	0.204189	0.235102	0.209469	0.192394	0.231848	0	47.7475	Fuorn
2634	2.81506e+06	1.17424e+06	2673.98	39.6239	0.0004461	0.102985	0.169888	0.15037	0.198222	0.167071	0.184949	0.200146	0	50.4558	Fuorn
2635	2.81511e+06	1.17424e+06	2682.09	37.7155	0.0021073	0.23438	0.263979	0.245826	0.282909	0.261847	0.253455	0.271537	0	49.4487	Fuorn
2636	2.81516e+06	1.17424e+06	2677.57	36.8666	0.0004275	0.17972	0.193045	0.174087	0.211466	0.190005	0.205834	0.196866	0	59.9025	Fuorn
2637	2.81521e+06	1.17424e+06	2672.13	34.9482	0.0026245	0.106542	0.114413	0.131784	0.150725	0.137257	0.118312	0.137257	0	54.708	Fuorn
2638	2.81526e+06	1.17424e+06	2678.41	36.5815	0.000218	0.0562486	0.0746264	0.0874752	0.0996958	0.0792722	0.0845921	0.0922149	0	55.9318	Fuorn
2639	2.81531e+06	1.17424e+06	2686.65	35.8707	0.0001557	0.0516568	0.0768302	0.0707338	0.0858722	0.0652939	0.0739195	0.0926557	0	50.2176	Fuorn
2673	2.80996e+06	1.17419e+06	2293.42	22.6851	0.0010821	0.17972	0.213528	0.193811	0.192277	0.17752	0.172996	0.201897	0.181042	47.3707	Fuorn
2684	2.81051e+06	1.17419e+06	2617.86	27.2687	0.0009492	0.134081	0.0784795	0.136611	0.125136	0.149645	0.148539	0.165157	0.140798	51.71	Fuorn
2685	2.81056e+06	1.17419e+06	2614.33	22.6883	0.0030608	0.231396	0.0812709	0.230966	0.173652	0.227108	0.252674	0.255715	0.258244	64.6724	Fuorn
2686	2.81061e+06	1.17419e+06	2575.85	55.2796	0.0099773	0.202353	0.113027	0.155958	0.186492	0.148974	0.2199	0.162521	0.199054	54.984	Fuorn
2688	2.81071e+06	1.17419e+06	2475.42	41.6482	0.0041232	0.102602	0.103996	0.0999567	0.110337	0.0746264	0.1104	0.0987304	0.0934543	53.9486	Fuorn
2690	2.81081e+06	1.17419e+06	2402.59	35.3347	0.0001851	0.071813	0.108102	0.0805261	0.07603	0.0690314	0.0848904	0.0920424	0.0775029	62.8723	Fuorn
2691	2.81086e+06	1.17419e+06	2371.95	40.209	0.0013979	0.0959383	0.107717	0.0856443	0.0721139	0.0828031	0.0781201	0.0836774	0.0994807	65.158	Fuorn
2692	2.81091e+06	1.17419e+06	2337.79	34.3143	0.0001987	0.0875265	0.0794886	0.0999567	0.0678045	0.0987304	0.0858515	0.106629	0.0890914	65.4594	Fuorn
2699	2.81126e+06	1.17419e+06	2224.57	21.6528	0.0001672	0.184498	0.153551	0.172496	0.171389	0.213528	0.234337	0.246076	0.255139	61.6329	Fuorn
2705	2.81156e+06	1.17419e+06	2271.7	31.087	0.0002197	0.444288	0.40187	0.414474	0.445873	0.43781	0.491161	0.465284	0.466556	26.2671	Fuorn
2706	2.81161e+06	1.17419e+06	2290.38	38.0867	0.0001619	0.354388	0.377376	0.36851	0.339589	0.30103	0.382403	0.436218	0.345053	18.4622	Fuorn
2707	2.81166e+06	1.17419e+06	2313.33	31.7248	0.0014582	0.171541	0.16731	0.157952	0.211466	0.190005	0.20585	0.19848	0.236656	25.5454	Fuorn
2708	2.81171e+06	1.17419e+06	2330.1	32.0507	0.0001995	0.108892	0.20503	0.234097	0.221731	0.235561	0.290159	0.253898	0.27361	25.2147	Fuorn
2710	2.81181e+06	1.17419e+06	2369.81	21.3554	0.0004023	0.24805	0.328431	0.332288	0.324904	0.33563	0.365619	0.33762	0.412541	36.2653	Fuorn
2711	2.81186e+06	1.17419e+06	2395.69	37.9827	0.000164	0.276105	0.304025	0.288055	0.326254	0.308366	0.365619	0.314176	0.362538	22.06	Fuorn
2743	2.81346e+06	1.17419e+06	2698.75	29.9387	0.0004902	0.115318	0.126248	0.134483	0	0.154878	0.146169	0.168187	0.137436	50.3789	Fuorn
2745	2.81356e+06	1.17419e+06	2649.46	38.4028	0.0009387	0.1673	0.140724	0.15156	0	0.169125	0.15239	0.181925	0.172394	67.9293	Fuorn
2747	2.81366e+06	1.17419e+06	2591.02	34.7208	0.0032387	0.198994	0.202585	0.196106	0	0.20678	0.154826	0.22087	0.199231	65.4817	Fuorn
2748	2.81371e+06	1.17419e+06	2558.48	33.5034	0.0009889	0.222006	0.261578	0.264817	0	0.239244	0.134335	0.277759	0.275177	67.2182	Fuorn
2751	2.81386e+06	1.17419e+06	2500.99	34.5094	8.45e-05	0.373944	0.388161	0.37828	0	0.359172	0.190254	0.4314	0.434571	42.6161	Fuorn
2752	2.81391e+06	1.17419e+06	2506.59	35.2426	0.0002436	0.259564	0.239416	0.23464	0	0.228556	0.133459	0.271664	0.285648	59.6653	Fuorn
2753	2.81396e+06	1.17419e+06	2505.8	33.3169	0.0013072	0.275191	0.283867	0.257394	0	0.256099	0.129127	0.339167	0.351417	59.6133	Fuorn
2754	2.81401e+06	1.17419e+06	2479.46	34.2214	0.0011797	0.311808	0.317395	0.315782	0	0.297539	0.187645	0.355952	0.292785	66.597	Fuorn
2755	2.81406e+06	1.17419e+06	2458.2	31.7703	0.0070001	0.202114	0.202405	0.220549	0	0.191267	0.122847	0.225171	0.257168	51.1361	Fuorn
2757	2.81416e+06	1.17419e+06	2496.19	27.5244	0.0014059	0.320312	0.327662	0.341408	0	0.328962	0	0.383019	0.375425	60.0451	Fuorn
2758	2.81421e+06	1.17419e+06	2491.47	29.1558	0.000778	0.143892	0.157951	0.155668	0	0.145336	0	0.1713	0.1768	63.1635	Fuorn
2759	2.81426e+06	1.17419e+06	2484.37	21.1752	0.0045228	0.179694	0.20481	0.191267	0	0.204189	0	0.228476	0.278589	54.2473	Fuorn
2760	2.81431e+06	1.17419e+06	2502	28.4041	0.002611	0.369949	0.383181	0.384067	0.41633	0.354316	0	0.436218	0.41859	56.6979	Fuorn
2761	2.81436e+06	1.17419e+06	2498.23	32.1877	0.002361	0.291211	0.301771	0.326884	0.364758	0.342868	0	0.385068	0.350898	65.3455	Fuorn
2769	2.81476e+06	1.17419e+06	2568.59	30.3384	0.0003228	0.0852531	0.107273	0.100112	0.107883	0.0813821	0	0.106415	0	51.0068	Fuorn
2771	2.81486e+06	1.17419e+06	2598.35	35.0517	0.0003505	0.0963639	0.107418	0.10083	0.105943	0.106629	0	0.114026	0	50.8208	Fuorn
2772	2.81491e+06	1.17419e+06	2613.48	41.1911	0.0021751	0.11104	0.120476	0.113943	0.114957	0.106179	0	0.130437	0	48.1835	Fuorn
2774	2.81501e+06	1.17419e+06	2633.24	39.3334	0.0006325	0.203916	0.210021	0.202796	0.222006	0.20778	0.192394	0.231848	0	53.7332	Fuorn
2775	2.81506e+06	1.17419e+06	2634.48	34.1694	0.0009614	0.16102	0.232885	0.213528	0.231848	0.200156	0.22182	0.256099	0	56.3081	Fuorn
2776	2.81511e+06	1.17419e+06	2642.12	42.2845	0.0008528	0.254353	0.244205	0.243481	0.26427	0.264895	0.255099	0.282179	0	55.8793	Fuorn
2777	2.81516e+06	1.17419e+06	2642.25	33.0803	0.0011781	0.222816	0.224171	0.217072	0.246164	0.237531	0.245922	0.243048	0	58.5407	Fuorn
2778	2.81521e+06	1.17419e+06	2638.32	28.692	6.56e-05	0.197341	0.209375	0.1774	0.202673	0.196866	0.205834	0.21303	0	58.7159	Fuorn
2779	2.81526e+06	1.17419e+06	2642.74	28.5344	0.0007832	0.117687	0.106761	0.114256	0.155418	0.134658	0.1408	0.134658	0	52.3082	Fuorn
2780	2.81531e+06	1.17419e+06	2657.87	28.213	5.68e-05	0.0625142	0.0757626	0.0640124	0.0850953	0.0705212	0.0964174	0.0938631	0	48.6381	Fuorn
2788	2.81571e+06	1.17419e+06	2830.01	36.271	4.5e-05	0.0272678	0.0463708	0.0640828	0.0330766	0.0364757	0.015391	0.0278173	0.0469108	66.0087	Fuorn
2821	2.80996e+06	1.17414e+06	2269.96	30.5123	0.0002279	0.124917	0.150956	0.139165	0.133656	0.106009	0.115307	0.140645	0	56.4851	Fuorn
2826	2.81021e+06	1.17414e+06	2413.6	40.5524	0.003239	0.186398	0.16772	0.229744	0.193743	0.195447	0.217869	0.224523	0	25.6151	Fuorn
2827	2.81026e+06	1.17414e+06	2448.58	40.048	0.0005527	0.243894	0.187688	0.235561	0.204855	0.218739	0.248384	0.260339	0.225901	27.8644	Fuorn
2828	2.81031e+06	1.17414e+06	2488.74	37.5304	0.0002832	0.355563	0.134483	0.332288	0.211438	0.303939	0.353219	0.347106	0.350251	32.0317	Fuorn
2829	2.81036e+06	1.17414e+06	2522.3	35.9289	0.0004022	0.326339	0.148531	0.284484	0.189909	0.262741	0.372158	0.307949	0.314398	35.1336	Fuorn
2830	2.81041e+06	1.17414e+06	2553.24	33.7487	6e-06	0.219487	0.104305	0.21527	0.203469	0.223174	0.240609	0.248132	0.222096	37.2432	Fuorn
2832	2.81051e+06	1.17414e+06	2593.39	30.2346	0.0013008	0.132841	0.0868088	0.121454	0.120991	0.114359	0.134003	0.138704	0.134003	57.3209	Fuorn
2836	2.81071e+06	1.17414e+06	2461.69	42.9212	0.0008424	0.266286	0.0999945	0.248545	0.262717	0.192363	0.313398	0.229832	0.240128	65.9647	Fuorn
2839	2.81086e+06	1.17414e+06	2344.29	41.2714	0.0007201	0.0797973	0.108278	0.0783161	0.0804675	0.0905109	0.0964543	0.098533	0.0858515	64.5337	Fuorn
2840	2.81091e+06	1.17414e+06	2324.13	34.124	0.0012132	0.0835704	0.0903356	0.0931133	0.0929666	0.0908365	0.0994806	0.0840947	0.0979888	65.0934	Fuorn
2847	2.81126e+06	1.17414e+06	2209.98	19.9046	6.26e-05	0.253133	0.23289	0.197409	0.288553	0.175191	0.282865	0.233933	0.284014	60.531	Fuorn
2848	2.81131e+06	1.17414e+06	2198.61	18.804	0.0001008	0.22716	0.156362	0.162461	0.23958	0.161192	0.270425	0.22605	0.250434	60.143	Fuorn
2850	2.81141e+06	1.17414e+06	2210.81	30.7139	0.0007244	0.353375	0.383019	0.364837	0.33074	0.354801	0.406824	0.395561	0.400022	36.9759	Fuorn
2853	2.81156e+06	1.17414e+06	2294.85	30.9508	0.0001914	0.318077	0.328431	0.291775	0.331695	0.247407	0.350251	0.271169	0.320937	25.4505	Fuorn
2854	2.81161e+06	1.17414e+06	2313.18	20.2928	0.0013558	0.313893	0.352256	0.36292	0.341083	0.346672	0.40162	0.402812	0.426111	36.2057	Fuorn
2855	2.81166e+06	1.17414e+06	2323.92	17.2406	0.0001795	0.47325	0.470507	0.471159	0.492408	0.467561	0.52859	0.498598	0.52321	38.7371	Fuorn
2856	2.81171e+06	1.17414e+06	2337.91	19.0142	2.34e-05	0.474652	0.505804	0.478731	0.470841	0.447024	0.523802	0.486628	0.506247	37.1855	Fuorn
2857	2.81176e+06	1.17414e+06	2355.78	29.0161	0.0004941	0.358389	0.323401	0.308614	0.372909	0.331864	0.391018	0.329966	0.359536	31.4777	Fuorn
2858	2.81181e+06	1.17414e+06	2382.92	27.5989	0.0015233	0.367207	0.363983	0.374395	0.356114	0.355932	0.402985	0.400799	0.410678	30.1652	Fuorn
2859	2.81186e+06	1.17414e+06	2400.15	25.2122	0.0008746	0.392232	0.372443	0.333864	0.40068	0.343412	0.364333	0.358857	0.394787	33.9814	Fuorn
2888	2.81331e+06	1.17414e+06	2672.56	22.3845	0.0020254	0.0596404	0.0457389	0.064665	0.0720036	0.0690314	0.0699954	0.0763046	0.0721442	61.3579	Fuorn
2889	2.81336e+06	1.17414e+06	2683.55	29.154	0.0011097	0.0679393	0.0614841	0.0594327	0.075836	0.0572045	0.0642989	0.0852738	0.0699953	54.9344	Fuorn
2890	2.81341e+06	1.17414e+06	2681.48	29.3287	0.0016501	0.152251	0.119997	0.148188	0.125377	0.154171	0.141663	0.175347	0.148534	62.6529	Fuorn
2891	2.81346e+06	1.17414e+06	2674.29	24.0551	0.0007522	0.181355	0.148531	0.144902	0.145512	0.141552	0.199633	0.182761	0.205759	62.5698	Fuorn
2893	2.81356e+06	1.17414e+06	2630.98	41.7498	0.0011209	0.266286	0.320268	0.318925	0	0.307466	0.328311	0.34229	0.287939	67.9712	Fuorn
2894	2.81361e+06	1.17414e+06	2599.51	38.8812	0.0004329	0.106582	0.0859539	0.0723959	0	0.0537767	0.0505117	0.0942942	0.128039	67.4354	Fuorn
2899	2.81386e+06	1.17414e+06	2473.73	33.3327	0.0018155	0.238637	0.204189	0.212382	0	0.190005	0.152767	0.243481	0.276485	47.3917	Fuorn
2900	2.81391e+06	1.17414e+06	2474.24	33.6613	0.0002929	0.279372	0.275174	0.26256	0	0.300734	0.144915	0.338541	0.290412	58.2345	Fuorn
2901	2.81396e+06	1.17414e+06	2475.4	31.0878	0.0013891	0.25147	0.220492	0.2268	0	0.229832	0.153724	0.255077	0.263127	60.0614	Fuorn
2905	2.81416e+06	1.17414e+06	2473.53	23.742	0.0016709	0.363543	0.367507	0.37247	0	0.348034	0.205875	0.456811	0.411602	60.0296	Fuorn
2906	2.81421e+06	1.17414e+06	2465.85	30.2548	0.0002581	0.163506	0.170368	0.173993	0	0.1713	0.159613	0.189835	0.182756	64.5775	Fuorn
2907	2.81426e+06	1.17414e+06	2460.41	31.9977	0.0006973	0.139226	0.204485	0.184005	0	0.16185	0.238961	0.21285	0.211877	54.1731	Fuorn
2908	2.81431e+06	1.17414e+06	2470.29	33.98	0.0006711	0.328336	0.385069	0.367059	0	0.356631	0	0.436614	0.43612	52.9646	Fuorn
2909	2.81436e+06	1.17414e+06	2465.06	34.6039	4.72e-05	0.278342	0.292478	0.261403	0	0.304057	0	0.337182	0.3063	62.1347	Fuorn
2910	2.81441e+06	1.17414e+06	2454.92	30.1076	0.0011518	0.229987	0.219163	0.240341	0	0.282168	0	0.269362	0.250007	57.9865	Fuorn
2915	2.81466e+06	1.17414e+06	2506.24	35.6161	0.0003861	0.153916	0.16731	0.170992	0.176291	0.187114	0	0.196866	0.176482	27.1913	Fuorn
2916	2.81471e+06	1.17414e+06	2533.24	29.1091	0.000267	0.143044	0.144344	0.138704	0.159429	0.124441	0	0.151062	0.16937	49.6734	Fuorn
2917	2.81476e+06	1.17414e+06	2544.16	29.726	0.0001045	0.126677	0.128459	0.106488	0.14612	0.106009	0	0.16337	0.157563	48.1208	Fuorn
2919	2.81486e+06	1.17414e+06	2571.5	29.8716	0.0001587	0.121931	0.119997	0.120604	0.152985	0.114359	0	0.138704	0.142506	50.3954	Fuorn
2920	2.81491e+06	1.17414e+06	2585.76	31.0183	5.79e-05	0.17081	0.183774	0.173418	0.188626	0.185747	0	0.21303	0.205789	49.0397	Fuorn
2922	2.81501e+06	1.17414e+06	2597.39	33.8939	0.0006835	0.177686	0.177305	0.182385	0.183043	0.17752	0	0.17752	0.205793	57.2788	Fuorn
2923	2.81506e+06	1.17414e+06	2605.31	29.6952	0.0001709	0.21614	0.259924	0.23289	0.216493	0.22453	0	0.278384	0	53.9675	Fuorn
2924	2.81511e+06	1.17414e+06	2607.05	28.4588	0.0006159	0.232069	0.219059	0.227304	0.232788	0.236092	0	0.277231	0	54.9503	Fuorn
2925	2.81516e+06	1.17414e+06	2612.76	27.6427	7.88e-05	0.260853	0.268386	0.240207	0.268186	0.248255	0	0.294009	0	58.8029	Fuorn
2926	2.81521e+06	1.17414e+06	2614.44	23.0469	0.0003241	0.224922	0.21285	0.197409	0.23438	0.180024	0	0.21303	0	57.0411	Fuorn
2927	2.81526e+06	1.17414e+06	2624.53	23.4524	9.2e-06	0.115832	0.121454	0.129827	0.125204	0.068459	0	0.11478	0	48.8688	Fuorn
2937	2.81576e+06	1.17414e+06	2785.05	33.192	5.69e-05	0.004242	0.0230474	0.0209319	0.0345762	0.0175364	0.0203064	0.0471929	0	64.5518	Fuorn
2971	2.81011e+06	1.17409e+06	2320.43	40.8993	9.05e-05	0.142672	0.171814	0.163845	0.17089	0.189716	0.161733	0.206622	0	24.7166	Fuorn
2973	2.81021e+06	1.17409e+06	2392.96	38.6808	0.0007956	0.311088	0.292419	0.285461	0.290131	0.276882	0.308471	0.321857	0	31.5626	Fuorn
2974	2.81026e+06	1.17409e+06	2434.08	40.1631	0.0004233	0.200866	0.169339	0.138464	0.189743	0.164914	0.205928	0.166281	0	24.3869	Fuorn
2975	2.81031e+06	1.17409e+06	2475.19	34.5131	0.0009183	0.312514	0.158655	0.26989	0.241353	0.266045	0.320937	0.32443	0	29.6537	Fuorn
2976	2.81036e+06	1.17409e+06	2506.41	35.8151	6.18e-05	0.214973	0.113395	0.207557	0.194262	0.158985	0.215615	0.223534	0	29.7382	Fuorn
2981	2.81061e+06	1.17409e+06	2511.15	41.7873	0.0001019	0.291211	0.0599815	0.261403	0.264666	0.250655	0.300583	0.295571	0.307438	58.7772	Fuorn
2982	2.81066e+06	1.17409e+06	2482.51	45.0048	0.0015905	0.266259	0.0966525	0.225306	0.219171	0.186913	0.22747	0.223136	0.227224	63.6269	Fuorn
2983	2.81071e+06	1.17409e+06	2438.14	40.8446	0.0006642	0.247576	0.0688278	0.232164	0.233628	0.19348	0.216887	0.206835	0.205732	66.5168	Fuorn
2985	2.81081e+06	1.17409e+06	2361.12	42.4502	0.0015142	0.198854	0.0998968	0.186024	0.215183	0.180418	0.210855	0.207525	0.200528	64.2802	Fuorn
2987	2.81091e+06	1.17409e+06	2294.94	39.2518	0.000632	0.0955262	0.0947862	0.0997965	0.101583	0.0905109	0.1104	0.098533	0.1104	60.774	Fuorn
2988	2.81096e+06	1.17409e+06	2272.57	34.2003	0.0009527	0.108364	0.12864	0.106761	0.11923	0.106261	0.128437	0.106339	0.116712	64.7548	Fuorn
3000	2.81156e+06	1.17409e+06	2303.86	18.0268	0.0012152	0.417557	0.444216	0.463323	0.412269	0.415555	0.452986	0.457078	0.486416	45.74	Fuorn
3001	2.81161e+06	1.17409e+06	2318.83	19.4281	0.0001499	0.447368	0.472931	0.466257	0.431506	0.432575	0.482534	0.462061	0.512588	39.6523	Fuorn
3005	2.81181e+06	1.17409e+06	2388.6	28.3001	0.001122	0.384503	0.413641	0.405339	0.392299	0.394993	0.446349	0.417859	0.423633	29.5576	Fuorn
3034	2.81326e+06	1.17409e+06	2677.41	34.1045	7.8e-06	0.0543453	0.092857	0.0229898	0.0763456	0.0511757	0.0718008	0.0757625	0.0824263	67.7305	Fuorn
3035	2.81331e+06	1.17409e+06	2653.73	23.9553	0.0007868	0.0883986	0.0870262	0.0860045	0.105339	0.0683808	0.093635	0.0917545	0.0874937	65.2612	Fuorn
3036	2.81336e+06	1.17409e+06	2649.78	26.8022	0.0009186	0.116806	0.120351	0.0931133	0.125377	0.0992873	0.0993158	0.106696	0.153936	60.1943	Fuorn
3037	2.81341e+06	1.17409e+06	2644.26	35.6665	4.05e-05	0.109954	0.119668	0.10083	0.119446	0.106886	0.104595	0.120736	0.121198	59.0676	Fuorn
3038	2.81346e+06	1.17409e+06	2647.11	29.3234	0.0001139	0.236996	0.237721	0.189049	0.279954	0.201568	0.265522	0.242175	0.264702	54.7609	Fuorn
3039	2.81351e+06	1.17409e+06	2631.66	35.9939	0.0005414	0.206701	0.189835	0.161156	0.236508	0.154171	0.2191	0.190512	0.192922	67.395	Fuorn
3040	2.81356e+06	1.17409e+06	2602.6	28.6568	0.0003215	0.261508	0.227437	0.211416	0.286035	0.233933	0.233488	0.279444	0.278589	65.4173	Fuorn
3046	2.81386e+06	1.17409e+06	2441.4	33.7079	0.0003637	0.297065	0.259787	0.270448	0.35975	0.284484	0.166048	0.321631	0.315038	49.2101	Fuorn
3047	2.81391e+06	1.17409e+06	2440.59	30.6448	3.7e-05	0.253801	0.252327	0.263382	0	0.257394	0.126507	0.269362	0.253922	59.0878	Fuorn
3048	2.81396e+06	1.17409e+06	2439.29	36.0137	0.0003235	0.202794	0.173735	0.176389	0	0.205626	0.146169	0.252685	0.240225	54.6014	Fuorn
3049	2.81401e+06	1.17409e+06	2432.03	32.7155	9.83e-05	0.290399	0.301393	0.292456	0	0.311014	0.165059	0.372458	0.3205	63.6245	Fuorn
3050	2.81406e+06	1.17409e+06	2408.09	36.3486	0.0030927	0.457734	0.507765	0.490335	0	0.463365	0.23821	0.542075	0.52709	65.46	Fuorn
3052	2.81416e+06	1.17409e+06	2453.41	27.0011	0.0027329	0.437626	0.490335	0.458301	0	0.425709	0.247322	0.513175	0.510686	55.3798	Fuorn
3053	2.81421e+06	1.17409e+06	2444.12	27.9589	0.0019243	0.356296	0.383019	0.369647	0	0.341628	0.30856	0.404655	0.427502	64.3162	Fuorn
3054	2.81426e+06	1.17409e+06	2429.37	28.7205	0.0008863	0.350419	0.388161	0.369647	0	0.352256	0.381478	0.410159	0.415583	61.6364	Fuorn
3055	2.81431e+06	1.17409e+06	2437.47	32.4175	0.0026309	0.4043	0.394785	0.421415	0	0.420227	0.428032	0.508885	0.47557	51.8376	Fuorn
3056	2.81436e+06	1.17409e+06	2429.43	35.9599	0.0001315	0.222185	0.224534	0.198944	0	0.211218	0.226456	0.266458	0.235047	62.6217	Fuorn
3057	2.81441e+06	1.17409e+06	2432.65	27.9221	0.0073894	0.177354	0.198199	0.199087	0	0.23381	0.171982	0.231188	0.17419	64.2369	Fuorn
3061	2.81461e+06	1.17409e+06	2465.33	33.1149	0.0024006	0.236218	0.257394	0.255715	0	0.303964	0.186341	0.338178	0.319167	34.112	Fuorn
3062	2.81466e+06	1.17409e+06	2494.37	30.7814	0.0019575	0.20587	0.196412	0.173418	0	0.185747	0	0.236092	0.205793	40.2411	Fuorn
3063	2.81471e+06	1.17409e+06	2507.95	25.8549	6.06e-05	0.1901	0.238296	0.220687	0	0.21303	0	0.250729	0.233503	51.7364	Fuorn
3065	2.81481e+06	1.17409e+06	2531.11	30.0559	0.0001326	0.223604	0.224833	0.231979	0.244798	0.243481	0	0.284982	0.225317	50.1792	Fuorn
3066	2.81486e+06	1.17409e+06	2544.22	27.5215	0.0001119	0.141717	0.145336	0.134163	0.149601	0.164249	0	0.179587	0.14928	49.3966	Fuorn
3068	2.81496e+06	1.17409e+06	2565.95	28.9578	0.0003454	0.176029	0.1713	0.162564	0.17971	0.157952	0	0.197163	0.193251	55.3853	Fuorn
3069	2.81501e+06	1.17409e+06	2569.8	26.6964	0.0001864	0.20186	0.20606	0.205185	0.216686	0.209469	0	0.239029	0.231268	52.507	Fuorn
3071	2.81511e+06	1.17409e+06	2584.03	20.8481	0.0001434	0.260853	0.25664	0.265563	0.282916	0.290284	0	0.297539	0.282865	54.3163	Fuorn
3072	2.81516e+06	1.17409e+06	2589.02	20.2179	0.0002211	0.221641	0.223588	0.217412	0.244921	0.222873	0	0.248255	0.219292	54.4436	Fuorn
3073	2.81521e+06	1.17409e+06	2597.05	18.0721	0.0001047	0.177686	0.169888	0.165633	0.193021	0.192363	0	0.17302	0.178925	51.0388	Fuorn
3114	2.80986e+06	1.17404e+06	2204.7	25.4055	0.0001476	0.175736	0.153551	0.165633	0.16768	0.180737	0	0.153487	0	51.579	Fuorn
3115	2.80991e+06	1.17404e+06	2219.64	21.1764	5.88e-05	0.090851	0.119668	0.0876625	0.0922156	0.106886	0	0.106946	0	41.8224	Fuorn
3116	2.80996e+06	1.17404e+06	2236.86	22.1633	0.000907	0.124304	0.132684	0.0805261	0.0858127	0.121454	0	0.121454	0	41.3257	Fuorn
3117	2.81001e+06	1.17404e+06	2259.42	28.5696	0.0003267	0.0816619	0.114359	0.0692452	0.10921	0.0839789	0	0.0926557	0	29.8472	Fuorn
3118	2.81006e+06	1.17404e+06	2297.09	39.2231	0.0019189	0.0956019	0.0870319	0.124976	0.123324	0.0839789	0	0.126186	0	19.2008	Fuorn
3119	2.81011e+06	1.17404e+06	2330.95	31.6981	0.0034361	0.174276	0.221504	0.134291	0.206871	0.169339	0	0.245802	0	25.76	Fuorn
3120	2.81016e+06	1.17404e+06	2360.18	34.3208	0.0016004	0.169975	0.207557	0.177897	0.212072	0.185078	0.169091	0.218517	0	24.6051	Fuorn
3121	2.81021e+06	1.17404e+06	2395.16	34.6848	0.0001607	0.192068	0.2063	0.229744	0.21199	0.197348	0.228818	0.231086	0	24.6732	Fuorn
3122	2.81026e+06	1.17404e+06	2433.21	35.609	0.000611	0.218509	0.197348	0.216605	0.258775	0.241319	0.255042	0.231437	0	26.7723	Fuorn
3123	2.81031e+06	1.17404e+06	2469.85	33.906	0.0001044	0.241152	0.190512	0.223174	0.228565	0.247827	0.244109	0.253898	0	29.3153	Fuorn
3126	2.81046e+06	1.17404e+06	2544.7	25.7045	0.0003164	0.392616	0.0867643	0.378875	0.337325	0.339965	0.434774	0.419472	0	51.516	Fuorn
3127	2.81051e+06	1.17404e+06	2540.59	39.2971	0.0029039	0.404894	0.0564772	0.354316	0.326407	0.330871	0.403365	0.365877	0	65.7711	Fuorn
3130	2.81066e+06	1.17404e+06	2456.52	42.5334	0.0003928	0.198588	0.0766583	0.177114	0.20154	0.173233	0.200528	0.190516	0	64.3205	Fuorn
3131	2.81071e+06	1.17404e+06	2425.63	46.0783	0.0005853	0.194305	0.0659969	0.165014	0.183804	0.19086	0.166988	0.188836	0.200301	65.3128	Fuorn
3132	2.81076e+06	1.17404e+06	2391.52	33.0504	0.002195	0.235698	0.0885944	0.255293	0.238117	0.257593	0.257356	0.28285	0.278472	65.2464	Fuorn
3133	2.81081e+06	1.17404e+06	2354.09	40.4758	0.000816	0.239934	0.0966525	0.24411	0.250026	0.232894	0.273722	0.252228	0.269614	65.0848	Fuorn
3134	2.81086e+06	1.17404e+06	2322.93	33.1736	0.0034045	0.153871	0.112925	0.134813	0.149219	0.121611	0.159547	0.143843	0.147767	65.0864	Fuorn
3135	2.81091e+06	1.17404e+06	2271.74	43.7433	0.002433	0.095127	0.108385	0.0925933	0.0929666	0.0983292	0.0979888	0.0989218	0.105574	59.4763	Fuorn
3136	2.81096e+06	1.17404e+06	2246.74	39.7861	0.0023276	0.0995704	0.107973	0.0997965	0.0968035	0.0911521	0.10416	0.11416	0.119183	64.39	Fuorn
3137	2.81101e+06	1.17404e+06	2229.71	28.0233	1.8e-05	0.124476	0.129012	0.113943	0.13629	0.122288	0.129553	0.129827	0.137081	60.6822	Fuorn
3147	2.81151e+06	1.17404e+06	2279.78	36.9572	0.0001176	0.367726	0.347772	0.352497	0.33644	0.329966	0.379253	0.33762	0.402985	20.9836	Fuorn
3148	2.81156e+06	1.17404e+06	2305.32	22.5284	4.92e-05	0.30258	0.335095	0.32443	0.298187	0.31708	0.339558	0.325576	0.379792	34.184	Fuorn
3178	2.81306e+06	1.17404e+06	2774.01	38.7106	0.0005771	0.0332415	0.055285	0.0513552	0.0678399	0.0818713	0.0623646	0.0931133	0.0725218	69.1112	Fuorn
3182	2.81326e+06	1.17404e+06	2669.85	29.6104	0.000595	0.0926464	0.182385	0.10083	0.155894	0.169125	0.175084	0.193811	0.198117	64.8181	Fuorn
3183	2.81331e+06	1.17404e+06	2645.84	24.3705	0.0010194	0.120247	0.184817	0.143843	0.193021	0.183155	0.169438	0.213528	0.191616	65.2509	Fuorn
3186	2.81346e+06	1.17404e+06	2615.37	40.4021	6.7e-05	0.267929	0.298948	0.287157	0.310666	0.281209	0.31468	0.346502	0.290412	52.2947	Fuorn
3187	2.81351e+06	1.17404e+06	2617.37	42.178	0.0034151	0.206812	0.220492	0.207345	0.242727	0.225997	0.269044	0.254809	0.205768	66.791	Fuorn
3191	2.81371e+06	1.17404e+06	2482.83	37.6951	0.000428	0.108194	0.106696	0.107418	0.140854	0.106339	0.0429512	0.137003	0.140796	64.48	Fuorn
3192	2.81376e+06	1.17404e+06	2469.83	39.3019	0.0001993	0.386234	0.370945	0.370945	0.405924	0.394557	0.299257	0.465284	0.442105	63.3666	Fuorn
3193	2.81381e+06	1.17404e+06	2438.38	40.1825	0.000664	0.429937	0.410159	0.420664	0.438299	0.413641	0.288563	0.50171	0.467528	62.6133	Fuorn
3195	2.81391e+06	1.17404e+06	2410.95	33.3488	0.0001064	0.250924	0.240341	0.259473	0.330109	0.29146	0.13773	0.324689	0.252735	55.6381	Fuorn
3196	2.81396e+06	1.17404e+06	2406.37	34.1907	0.0004618	0.221308	0.233572	0.243856	0.243704	0.231188	0.125209	0.246838	0.221779	57.3021	Fuorn
3197	2.81401e+06	1.17404e+06	2406.74	31.8871	0.0026467	0.142834	0.161506	0.147249	0.157935	0.12023	0.167118	0.120476	0.167428	60.9029	Fuorn
3200	2.81416e+06	1.17404e+06	2434.35	21.8203	0.0042749	0.404739	0.431012	0.42601	0.463571	0.437543	0.411422	0.510974	0.491823	61.5573	Fuorn
3201	2.81421e+06	1.17404e+06	2414.64	29.1614	0.0033221	0.386679	0.412274	0.395118	0	0.383906	0.293603	0.458301	0.434571	65.2561	Fuorn
3202	2.81426e+06	1.17404e+06	2405.13	30.2371	0.0024486	0.380899	0.407424	0.394249	0	0.372443	0.332297	0.453141	0.427502	64.8665	Fuorn
3203	2.81431e+06	1.17404e+06	2409.89	27.3638	0.0034362	0.28059	0.298324	0.294854	0	0.34273	0.292093	0.363983	0.337268	54.5154	Fuorn
3204	2.81436e+06	1.17404e+06	2399.43	27.7151	0.0121668	0.202353	0.253972	0.265415	0	0.286347	0.179999	0.290898	0.241522	55.4499	Fuorn
3205	2.81441e+06	1.17404e+06	2412.49	34.1307	0.0029352	0.180485	0.162624	0.172491	0	0.227304	0.159536	0.228476	0.194915	65.2261	Fuorn
3206	2.81446e+06	1.17404e+06	2384.29	37.4318	0.0001414	0.0487297	0.0938409	0.0499576	0	0.0648013	0.117597	0.0714391	0.0918864	65.2455	Fuorn
3208	2.81456e+06	1.17404e+06	2414.73	35.3538	0.0002113	0.120435	0.153394	0.157952	0	0.170834	0.136472	0.179614	0.167061	31.5922	Fuorn
3209	2.81461e+06	1.17404e+06	2447.79	37.0967	0.0017863	0.327495	0.328962	0.311014	0	0.330488	0.211797	0.39349	0.362252	34.1837	Fuorn
3210	2.81466e+06	1.17404e+06	2473.44	40.2034	0.0001917	0.251426	0.225171	0.202796	0	0.250729	0.212404	0.264817	0.239639	33.6581	Fuorn
3211	2.81471e+06	1.17404e+06	2487.64	27.7863	0.0009736	0.150092	0.140326	0.134813	0	0.129536	0.151408	0.144859	0.140796	57.7297	Fuorn
3213	2.81481e+06	1.17404e+06	2508.02	27.6243	0.0004316	0.16102	0.146236	0.162564	0	0.159381	0.158975	0.190512	0.155296	46.5022	Fuorn
3214	2.81486e+06	1.17404e+06	2524.32	25.7611	3.54e-05	0.104756	0.0759855	0.0870262	0	0.0917546	0.152739	0.114026	0.112091	48.7639	Fuorn
3215	2.81491e+06	1.17404e+06	2536.43	26.6285	1.71e-05	0.27841	0.274121	0.271767	0	0.288872	0.277548	0.341628	0.308758	52.8839	Fuorn
3217	2.81501e+06	1.17404e+06	2549.9	22.8018	5.94e-05	0.204311	0.216286	0.217549	0	0.198752	0	0.23381	0.237386	52.7658	Fuorn
3219	2.81511e+06	1.17404e+06	2571.8	19.5019	0.0011595	0.237351	0.225171	0.240207	0.259264	0.239029	0	0.266458	0.253721	52.8774	Fuorn
3220	2.81516e+06	1.17404e+06	2578.55	10.8032	9.18e-05	0.218928	0.222047	0.228476	0.218928	0.194373	0	0.227883	0.233104	49.5674	Fuorn
3221	2.81521e+06	1.17404e+06	2588.6	14.6537	3.35e-05	0.148169	0.148188	0.157267	0.169024	0.179587	0	0.162521	0.165935	47.7478	Fuorn
3262	2.80986e+06	1.17399e+06	2194.95	18.5259	0.0011117	0.165925	0.134483	0.173418	0.159465	0.154878	0	0.154171	0.142693	43.5373	Fuorn
3264	2.80996e+06	1.17399e+06	2224.61	29.5749	0.0054493	0.151086	0.157951	0.153487	0.133656	0.122857	0	0.157952	0.182624	46.0447	Fuorn
3266	2.81006e+06	1.17399e+06	2292.16	36.1431	7.44e-05	0.286115	0.275971	0.259575	0.285229	0.28499	0	0.294577	0.264725	29.5049	Fuorn
3267	2.81011e+06	1.17399e+06	2326.23	34.0553	2.76e-05	0.332281	0.307612	0.320006	0.318456	0.299707	0	0.347106	0	31.5941	Fuorn
3268	2.81016e+06	1.17399e+06	2356.66	32.3038	0.0001261	0.31939	0.304007	0.288872	0.278628	0.282194	0	0.333864	0	32.6597	Fuorn
3269	2.81021e+06	1.17399e+06	2394.19	39.0065	0.0001918	0.377974	0.316385	0.34273	0.313844	0.312514	0	0.362919	0	26.4482	Fuorn
3270	2.81026e+06	1.17399e+06	2429.72	34.9143	0.0001343	0.298975	0.283401	0.266837	0.264046	0.266045	0	0.316385	0	28.4693	Fuorn
3271	2.81031e+06	1.17399e+06	2461.41	32.3494	9.98e-05	0.303594	0.222873	0.240644	0.251368	0.264895	0	0.266837	0	35.2221	Fuorn
3272	2.81036e+06	1.17399e+06	2485.96	23.0078	0.0001152	0.266311	0.140724	0.250774	0.243797	0.264895	0	0.296521	0	46.0723	Fuorn
3273	2.81041e+06	1.17399e+06	2503.08	33.2177	0.0001205	0.313999	0.0842306	0.250655	0.28059	0.264817	0	0.323706	0	46.085	Fuorn
3274	2.81046e+06	1.17399e+06	2522.5	29.4905	0.0012503	0.255933	0.0737332	0.227304	0.242677	0.233933	0.261762	0.280163	0	49.8336	Fuorn
3277	2.81061e+06	1.17399e+06	2447.34	40.1899	0.002344	0.36819	0.0660035	0.355429	0.326549	0.340758	0.415672	0.369894	0	66.3158	Fuorn
3278	2.81066e+06	1.17399e+06	2415.43	45.769	0.001374	0.2552	0.0808466	0.225306	0.246912	0.246838	0.259089	0.263382	0	60.6568	Fuorn
3279	2.81071e+06	1.17399e+06	2391.03	43.4154	0.0031365	0.19504	0.0776335	0.204202	0.211221	0.211908	0.216262	0.209306	0	63.9103	Fuorn
3280	2.81076e+06	1.17399e+06	2363.91	45.8627	0.0011823	0.245192	0.0907557	0.213949	0.228103	0.184961	0.255771	0.241567	0	64.6668	Fuorn
3281	2.81081e+06	1.17399e+06	2331.78	40.5415	0.0004089	0.303047	0.100885	0.284978	0.288796	0.267503	0.321454	0.311878	0	63.7856	Fuorn
3282	2.81086e+06	1.17399e+06	2304.46	42.5362	0.0008862	0.295715	0.132346	0.288894	0.284954	0.23289	0.320681	0.293309	0	64.8321	Fuorn
3283	2.81091e+06	1.17399e+06	2271.88	38.6438	0.0013637	0.0982209	0.129602	0.100264	0.103644	0.0992873	0.115522	0.0994621	0	61.9234	Fuorn
3284	2.81096e+06	1.17399e+06	2226.84	35.3811	0.0004179	0.0875265	0.119079	0.0931133	0.0925849	0.0987304	0.111735	0.0987304	0	62.3691	Fuorn
3285	2.81101e+06	1.17399e+06	2207.31	29.062	0.002184	0.120247	0.142891	0.121154	0.114009	0.106339	0.130637	0.121939	0.113032	56.953	Fuorn
3290	2.81126e+06	1.17399e+06	2158.2	27.8865	0.0001355	0.0793479	0.0813821	0.070003	0.11338	0.0746791	0.106827	0.123487	0.121389	62.1117	Fuorn
3296	2.81156e+06	1.17399e+06	2311.52	21.2809	0.0002462	0.176291	0.17302	0.190005	0.178306	0.200168	0.180167	0.196501	0.232714	36.5511	Fuorn
3297	2.81161e+06	1.17399e+06	2333.43	23.0758	0.000109	0.124277	0.105631	0.105072	0.0295337	0.115619	0.123472	0.126523	0.140803	34.5203	Fuorn
3331	2.81331e+06	1.17399e+06	2640.51	29.0285	0.0010915	0.268186	0.291978	0.28413	0.298764	0.273065	0.323143	0.329592	0.322131	67.2113	Fuorn
3332	2.81336e+06	1.17399e+06	2605.64	38.431	0.0002213	0.26255	0.263979	0.226508	0.282909	0.273065	0.323143	0.322473	0.306961	66.2165	Fuorn
3333	2.81341e+06	1.17399e+06	2579.69	39.3429	0.0019124	0.222853	0.216286	0.21285	0.234319	0.218984	0.246064	0.237643	0.246064	67.5232	Fuorn
3334	2.81346e+06	1.17399e+06	2573.49	37.8194	0.000952	0.333382	0.33268	0.321485	0.364364	0.33621	0.364995	0.401216	0.339221	53.372	Fuorn
3340	2.81376e+06	1.17399e+06	2435.11	33.6275	0.0001799	0.392698	0.426254	0.405265	0.392594	0.359172	0.299257	0.447881	0.449024	65.5853	Fuorn
3341	2.81381e+06	1.17399e+06	2427.68	30.4406	0.0019557	0.472411	0.488878	0.468335	0.47598	0.443754	0.266853	0.550741	0.510686	62.9611	Fuorn
3342	2.81386e+06	1.17399e+06	2411.51	38.0579	0.0009686	0.442083	0.440856	0.4314	0.432181	0.401055	0.303092	0.508484	0.467528	53.8307	Fuorn
3344	2.81396e+06	1.17399e+06	2369.74	32.0269	0.0009969	0.200824	0.172825	0.171766	0.230764	0.202796	0.128168	0.222213	0.178437	59.5058	Fuorn
3345	2.81401e+06	1.17399e+06	2373.6	33.6518	0.0053155	0.218211	0.224833	0.194843	0.249321	0.192363	0.206209	0.267462	0.29618	58.038	Fuorn
3348	2.81416e+06	1.17399e+06	2410.29	32.2376	0.0005713	0.392717	0.426308	0.431129	0.470375	0.431559	0.402985	0.493472	0.486963	53.8831	Fuorn
3349	2.81421e+06	1.17399e+06	2403.58	22.5166	0.0035803	0.392678	0.421415	0.383996	0.432181	0.390272	0.365878	0.453141	0.443703	62.6745	Fuorn
3350	2.81426e+06	1.17399e+06	2383.23	32.6662	0.0009409	0.392698	0.411891	0.399808	0.418369	0.401859	0.361877	0.458301	0.44522	64.2225	Fuorn
3351	2.81431e+06	1.17399e+06	2385.66	24.5503	0.0047193	0.273514	0.289767	0.273009	0.346325	0.315763	0.225485	0.345327	0.345419	52.8092	Fuorn
3352	2.81436e+06	1.17399e+06	2378.53	24.7645	0.0018731	0.261508	0.278745	0.304126	0	0.348034	0.187089	0.332527	0.27674	45.4601	Fuorn
3353	2.81441e+06	1.17399e+06	2390.29	23.8188	0.0088036	0.121964	0.141447	0.147249	0	0.168187	0.121905	0.196107	0.154618	58.3126	Fuorn
3356	2.81456e+06	1.17399e+06	2396.99	34.1796	9.99e-05	0.286865	0.352198	0.325538	0	0.291058	0.244958	0.352403	0.378106	43.6153	Fuorn
3358	2.81466e+06	1.17399e+06	2449.23	33.2591	0.0025582	0.142101	0.126849	0.12773	0	0.137827	0.151129	0.159381	0.141663	44.3112	Fuorn
3359	2.81471e+06	1.17399e+06	2457.98	27.364	0.0001343	0.138484	0.179884	0.191267	0	0.158655	0.154063	0.171602	0.212501	50.1196	Fuorn
3360	2.81476e+06	1.17399e+06	2471.1	24.4463	0.0001891	0.315158	0.292456	0.284982	0	0.329592	0.165119	0.343957	0.26999	47.3765	Fuorn
3361	2.81481e+06	1.17399e+06	2489.79	27.0545	0.0001702	0.112569	0.126057	0.100411	0	0.121154	0.130642	0.106886	0.125834	44.7358	Fuorn
3362	2.81486e+06	1.17399e+06	2503.57	25.7362	0.000136	0.150092	0.153551	0.142429	0	0.106415	0.155797	0.218984	0.192394	48.7892	Fuorn
3364	2.81496e+06	1.17399e+06	2524.56	11.7873	0.0007389	0.151899	0.158559	0.16185	0	0.174368	0.178158	0.196107	0.192922	51.047	Fuorn
3366	2.81506e+06	1.17399e+06	2544.57	18.1504	0.001918	0.200674	0.203867	0.209375	0	0.211843	0.212807	0.243864	0.219292	49.2972	Fuorn
3367	2.81511e+06	1.17399e+06	2557.16	24.3814	0.0001289	0.183994	0.211416	0.204189	0	0.213528	0.220115	0.229832	0.256644	45.587	Fuorn
3368	2.81516e+06	1.17399e+06	2567.65	20.8986	3.78e-05	0.194832	0.215846	0.200138	0	0.193811	0.213142	0.228556	0.213027	54.0874	Fuorn
3410	2.80986e+06	1.17394e+06	2179.82	19.0805	0.0002328	0.132625	0.157267	0.137409	0.140196	0.114413	0	0.165157	0.153846	53.8895	Fuorn
3413	2.81001e+06	1.17394e+06	2257.19	32.1344	7.4e-05	0.19299	0.180737	0.181349	0.188735	0.198296	0	0.198064	0.241258	24.7766	Fuorn
3414	2.81006e+06	1.17394e+06	2285.2	29.3384	0.0037492	0.227834	0.228556	0.220986	0.200402	0.187199	0	0.263783	0.249613	27.7121	Fuorn
3415	2.81011e+06	1.17394e+06	2318.74	34.6739	0.0028153	0.288161	0.281055	0.247827	0.275209	0.243882	0	0.247407	0.356311	25.8445	Fuorn
3416	2.81016e+06	1.17394e+06	2349.05	32.5483	0.0006516	0.222221	0.242553	0.223534	0.227665	0.247635	0	0.261236	0.245713	28.4491	Fuorn
3417	2.81021e+06	1.17394e+06	2387.81	34.5529	0.0001655	0.29922	0.281055	0.283401	0.297582	0.294577	0	0.299428	0.280216	30.4737	Fuorn
3418	2.81026e+06	1.17394e+06	2418.33	33.1864	0.0001027	0.182021	0.211218	0.17752	0.186924	0.194779	0	0.172506	0	35.7756	Fuorn
3419	2.81031e+06	1.17394e+06	2445.74	33.0392	0.0001187	0.216893	0.172496	0.198629	0.191777	0.17752	0	0.222873	0	39.7976	Fuorn
3420	2.81036e+06	1.17394e+06	2467.14	32.87	0.0002827	0.28968	0.119363	0.270199	0.26829	0.245542	0	0.314693	0	46.6393	Fuorn
3421	2.81041e+06	1.17394e+06	2480.1	28.9958	0.0003242	0.234867	0.0742422	0.239416	0.232246	0.229106	0	0.291978	0	44.8227	Fuorn
3422	2.81046e+06	1.17394e+06	2498.43	29.1035	0.0002136	0.284228	0.0695001	0.269648	0.253282	0.259252	0	0.291978	0	51.0672	Fuorn
3424	2.81056e+06	1.17394e+06	2454.4	46.888	0.0005793	0.457681	0.0808466	0.406397	0.387077	0.388587	0	0.451324	0	66.1623	Fuorn
3425	2.81061e+06	1.17394e+06	2419.62	41.4497	4.48e-05	0.397884	0.0927863	0.389966	0.377181	0.376553	0	0.417045	0	65.3818	Fuorn
3428	2.81076e+06	1.17394e+06	2332.1	50.8365	0.0001969	0.233055	0.0896462	0.221902	0.200282	0.200131	0.22274	0.191267	0	64.055	Fuorn
3429	2.81081e+06	1.17394e+06	2293.31	42.1341	0.0002592	0.201756	0.117044	0.201169	0.193999	0.166002	0.205742	0.166002	0	65.1851	Fuorn
3430	2.81086e+06	1.17394e+06	2268.47	37.642	0.0002195	0.280661	0.189353	0.276766	0.260742	0.245261	0.303055	0.306576	0	60.1799	Fuorn
3446	2.81166e+06	1.17394e+06	2356.77	31.6696	0.0011287	0.0854741	0.0855962	0.0814752	0.0332658	0.0640827	0.0849122	0.0664441	0.0916458	28.073	Fuorn
3447	2.81171e+06	1.17394e+06	2387.08	30.8116	0.0009535	0.148066	0.144129	0.126523	0.0800563	0.103125	0.135353	0.10372	0.133844	27.1877	Fuorn
3481	2.81341e+06	1.17394e+06	2559.03	37.5857	0.0003581	0.229608	0.272971	0.258773	0.273514	0.241217	0.296604	0.307211	0.25238	65.0519	Fuorn
3482	2.81346e+06	1.17394e+06	2539.18	35.7777	9.88e-05	0.150095	0.149908	0.145336	0.158019	0.121011	0.152082	0.169067	0.147134	58.1497	Fuorn
3483	2.81351e+06	1.17394e+06	2550.01	41.3542	0.0013572	0.0831552	0.101461	0.080933	0.118395	0.0696624	0.0924044	0.0860045	0.0950718	46.9054	Fuorn
3485	2.81361e+06	1.17394e+06	2488.56	38.5244	0.0005335	0.22251	0.236913	0.25664	0.259264	0.243864	0.236147	0.291978	0.251113	62.3142	Fuorn
3489	2.81381e+06	1.17394e+06	2397.27	28.2733	0.0046665	0.454091	0.435859	0.42601	0.431025	0.413641	0.280059	0.452504	0.458217	58.0993	Fuorn
3490	2.81386e+06	1.17394e+06	2413.44	35.0609	0.0087971	0.429937	0.421241	0.4314	0.439712	0.419189	0.299301	0.488779	0.47623	55.415	Fuorn
3491	2.81391e+06	1.17394e+06	2381.01	37.7185	0.0020535	0.387169	0.348786	0.359355	0.398769	0.363054	0.244308	0.436614	0.34111	47.115	Fuorn
3493	2.81401e+06	1.17394e+06	2340.9	31.337	0.0010667	0.197562	0.125872	0.134163	0.208627	0.209469	0.194856	0.201568	0.218385	55.2466	Fuorn
3494	2.81406e+06	1.17394e+06	2331.82	23.5532	0.0116988	0.351017	0.394916	0.390989	0.437051	0.441471	0.351316	0.467257	0.428688	48.8147	Fuorn
3495	2.81411e+06	1.17394e+06	2362.99	36.6307	0.0005109	0.35423	0.3685	0.378047	0.420494	0.415562	0.393339	0.477749	0.399713	39.0766	Fuorn
3496	2.81416e+06	1.17394e+06	2378.5	35.0681	0.0010504	0.421206	0.439547	0.421415	0.472411	0.453141	0.44533	0.4947	0.483604	51.9439	Fuorn
3497	2.81421e+06	1.17394e+06	2389.22	25.689	0.0023831	0.392717	0.417045	0.399808	0.436972	0.408027	0.387119	0.468335	0.455475	63.2475	Fuorn
3498	2.81426e+06	1.17394e+06	2370.79	32.394	0.0020091	0.380119	0.38192	0.382817	0.425431	0.413641	0.319576	0.447881	0.461198	65.1446	Fuorn
3499	2.81431e+06	1.17394e+06	2364.29	30.2565	0.0014007	0.31037	0.327991	0.346164	0.385595	0.377985	0.248822	0.382559	0.378593	46.3301	Fuorn
3500	2.81436e+06	1.17394e+06	2354.69	26.5236	0.0004818	0.125384	0.15795	0.182781	0.204824	0.222047	0.14726	0.200125	0.15903	59.9689	Fuorn
3505	2.81461e+06	1.17394e+06	2410.42	25.7956	0.0014394	0.291245	0.287157	0.288567	0.343879	0.311014	0.156191	0.313808	0.321259	42.9007	Fuorn
3506	2.81466e+06	1.17394e+06	2425.1	23.6808	0.0001776	0.13072	0.113655	0.100264	0	0.106629	0.1368	0.128981	0.153936	50.979	Fuorn
3508	2.81476e+06	1.17394e+06	2455.16	23.4714	4.94e-05	0.240496	0.254568	0.204189	0	0.231848	0.165603	0.241724	0.226456	44.5031	Fuorn
3509	2.81481e+06	1.17394e+06	2472.6	24.8875	1.86e-05	0.149219	0.107418	0.12023	0	0.128459	0.14726	0.142429	0.137436	47.1472	Fuorn
3510	2.81486e+06	1.17394e+06	2486.61	20.3189	0.0005897	0.162598	0.201338	0.193616	0	0.153487	0.177478	0.208635	0.219292	46.6994	Fuorn
3511	2.81491e+06	1.17394e+06	2508.33	31.0987	0.000516	0.24805	0.264761	0.261578	0	0.25784	0.232339	0.304057	0.290365	28.4832	Fuorn
3512	2.81496e+06	1.17394e+06	2526.29	5.44255	0.0007795	0.229236	0.241724	0.248255	0	0.227108	0.264725	0.26989	0.294594	55.4216	Fuorn
3515	2.81511e+06	1.17394e+06	2543.84	13.3668	0.0001688	0.197797	0.183774	0.173418	0	0.183155	0.156863	0.189616	0.198669	46.3547	Fuorn
3516	2.81516e+06	1.17394e+06	2554.2	15.6705	1.36e-05	0.13756	0.141552	0.128716	0	0.139165	0.102705	0.147699	0.128438	48.6856	Fuorn
3523	2.81551e+06	1.17394e+06	2730.11	31.2155	0.0244072	0.170616	0.190142	0.184642	0	0.17021	0.165737	0.196866	0.177345	30.3426	Fuorn
3528	2.81576e+06	1.17394e+06	2685.89	26.4648	0.0003997	0.0268645	0.106339	0.0901747	0.114247	0.11478	0	0.10542	0.0947573	57.2189	Fuorn
3534	2.81606e+06	1.17394e+06	2752.29	33.7654	0.0002502	0.0675635	0.092857	0.0768302	0.0920507	0.0700029	0	0.105528	0.116712	45.3798	Fuorn
3562	2.81001e+06	1.17389e+06	2267.34	30.8274	0.0001832	0.360406	0.377405	0.349844	0	0.326862	0	0.409758	0.423633	26.9373	Fuorn
3563	2.81006e+06	1.17389e+06	2293.93	29.8191	0.0001286	0.400422	0.377405	0.3448	0	0.308366	0	0.366372	0.409562	32.6809	Fuorn
3564	2.81011e+06	1.17389e+06	2327.9	35.5169	0.0005778	0.285229	0.271377	0.247635	0	0.303844	0	0.314176	0.303579	26.6606	Fuorn
3565	2.81016e+06	1.17389e+06	2353.74	24.9317	0.0004434	0.278628	0.286347	0.271377	0.253214	0.247635	0	0.276882	0.310515	36.2549	Fuorn
3566	2.81021e+06	1.17389e+06	2376.83	28.5971	0.0002096	0.239944	0.246299	0.258917	0.241152	0.253898	0	0.250882	0.268018	38.5834	Fuorn
3567	2.81026e+06	1.17389e+06	2400.1	32.382	4.6e-06	0.247154	0.171766	0.307466	0.252142	0.245542	0	0.296892	0.269112	41.6512	Fuorn
3568	2.81031e+06	1.17389e+06	2423.66	31.6156	0.0001414	0.262717	0.152442	0.284982	0.256963	0.245826	0	0.290898	0.303769	43.6885	Fuorn
3569	2.81036e+06	1.17389e+06	2443.24	29.6291	0.0003514	0.424951	0.136566	0.370945	0.360275	0.352324	0	0.408027	0.393849	41.8022	Fuorn
3570	2.81041e+06	1.17389e+06	2462.73	24.2777	0.0001228	0.309833	0.084632	0.307098	0.294337	0.290898	0	0.368126	0.341253	47.3988	Fuorn
3571	2.81046e+06	1.17389e+06	2472.98	21.3662	0.0002856	0.277404	0.0681673	0.252685	0.2646	0.246076	0	0.323706	0.286777	53.1998	Fuorn
3572	2.81051e+06	1.17389e+06	2468.91	32.3403	0.0003115	0.280233	0.0724545	0.244785	0.261309	0.239651	0	0.263979	0.270711	65.3895	Fuorn
3573	2.81056e+06	1.17389e+06	2436.86	46.5541	0.0011539	0.430893	0.077356	0.371093	0.375326	0.368126	0	0.415888	0	63.9515	Fuorn
3574	2.81061e+06	1.17389e+06	2388.25	42.3197	0.0001509	0.418271	0.0921558	0.380092	0.376752	0.352146	0	0.402493	0	66.2395	Fuorn
3575	2.81066e+06	1.17389e+06	2357.96	43.0005	0.0005388	0.378526	0.108905	0.340685	0.332175	0.353952	0	0.376231	0	60.3189	Fuorn
3578	2.81081e+06	1.17389e+06	2258.07	37.0719	6.87e-05	0.175601	0.13433	0.166002	0.181485	0.157267	0	0.157951	0	62.1456	Fuorn
3579	2.81086e+06	1.17389e+06	2239.15	31.7349	0.0001032	0.288655	0.177114	0.281481	0.28599	0.260901	0	0.301685	0	64.2037	Fuorn
3580	2.81091e+06	1.17389e+06	2217.87	36.1828	0.0028049	0.209118	0.125514	0.211416	0.202353	0.188131	0.199479	0.165633	0	53.7752	Fuorn
3582	2.81101e+06	1.17389e+06	2162.01	28.433	0.0003697	0.183334	0.198856	0.196106	0.194112	0.176357	0	0.208635	0	61.3001	Fuorn
3583	2.81106e+06	1.17389e+06	2153.64	23.6045	0.0007623	0.337325	0.337623	0.359172	0.377974	0.34273	0.341793	0.386627	0	56.8564	Fuorn
3591	2.81146e+06	1.17389e+06	2268.44	36.0887	0.0006292	0.354172	0.361169	0.3448	0.367207	0.349692	0.387243	0.376251	0	20.7922	Fuorn
3614	2.81261e+06	1.17389e+06	2835.93	44.3605	0.0018402	0.022861	0.062806	0.0471929	0.0767789	0.0054964	0.0590598	0.0732529	0.0748241	51.9963	Fuorn
3615	2.81266e+06	1.17389e+06	2840.87	37.6821	0.0037553	0.073391	0.157952	0.0907566	0.109048	0.117542	0.107525	0.174311	0.134352	66.5074	Fuorn
3630	2.81341e+06	1.17389e+06	2545.52	36.868	0.0037826	0.211268	0.19148	0.176389	0.208983	0.180262	0.218385	0.200131	0.199708	66.8772	Fuorn
3632	2.81351e+06	1.17389e+06	2507.71	36.5222	0.0007124	0.0925849	0.0994621	0.0994621	0.0992405	0.0746264	0.0934543	0.106339	0.10416	50.7004	Fuorn
3633	2.81356e+06	1.17389e+06	2517.81	36.9861	6.21e-05	0.12276	0.132151	0.120351	0.115549	0.106415	0.109589	0.121454	0.120121	53.2348	Fuorn
3634	2.81361e+06	1.17389e+06	2490.15	45.073	0.0012645	0.220387	0.224833	0.242946	0.223218	0.259787	0.213774	0.267028	0.249912	57.717	Fuorn
3635	2.81366e+06	1.17389e+06	2452.23	35.0995	0.001696	0.281458	0.312143	0.286489	0.33132	0.314231	0.266258	0.354122	0.31468	58.7175	Fuorn
3639	2.81386e+06	1.17389e+06	2376.88	35.352	0.0008171	0.429937	0.421241	0.404013	0.446704	0.425434	0.192044	0.482087	0.481421	49.8033	Fuorn
3640	2.81391e+06	1.17389e+06	2383.11	37.0014	0.0013865	0.35333	0.288894	0.295571	0.38635	0.367663	0.250434	0.404013	0.379832	48.9086	Fuorn
3641	2.81396e+06	1.17389e+06	2359.77	45.8922	0.0001799	0.130692	0.14448	0.159182	0.178726	0.138258	0.137081	0.153487	0.169889	57.1921	Fuorn
3644	2.81411e+06	1.17389e+06	2338.84	32.7346	0.001905	0.434911	0.466446	0.435381	0.492939	0.475629	0.4927	0.519632	0.509719	43.275	Fuorn
3645	2.81416e+06	1.17389e+06	2347.51	31.2622	0.0020169	0.465389	0.498478	0.496781	0.539352	0.499822	0.511215	0.546932	0.546596	49.7206	Fuorn
3646	2.81421e+06	1.17389e+06	2367.07	24.7881	0.0002593	0.417305	0.449757	0.426076	0.464649	0.431737	0.469038	0.488779	0.486963	59.4811	Fuorn
3647	2.81426e+06	1.17389e+06	2352.67	29.4503	0.0006741	0.418745	0.406397	0.420451	0.468095	0.444216	0.438644	0.482087	0.467528	64.9767	Fuorn
3648	2.81431e+06	1.17389e+06	2338.14	23.1412	0.0017589	0.333091	0.328495	0.330355	0.399058	0.400201	0.260882	0.431477	0.343304	52.1059	Fuorn
3652	2.81451e+06	1.17389e+06	2357.9	31.1512	0.0004828	0.199551	0.184642	0.200146	0.239944	0.22782	0.0965118	0.236618	0.229973	26.9164	Fuorn
3653	2.81456e+06	1.17389e+06	2381.85	19.5085	0.0087798	0.270422	0.29146	0.283199	0.29231	0.250882	0.111169	0.359172	0.330206	36.0343	Fuorn
3654	2.81461e+06	1.17389e+06	2395.02	24.8044	0.0019311	0.227373	0.2268	0.207107	0.242677	0.21527	0.11992	0.241724	0.212702	44.9535	Fuorn
3655	2.81466e+06	1.17389e+06	2408.13	22.2193	2.76e-05	0.240496	0.268386	0.23381	0.248865	0.201568	0.122717	0.294449	0.305629	46.0896	Fuorn
3656	2.81471e+06	1.17389e+06	2424.17	22.5058	0.0002654	0.283755	0.312733	0.316736	0.361278	0.332422	0.154063	0.317276	0.333083	44.1696	Fuorn
3657	2.81476e+06	1.17389e+06	2443.77	21.7839	0.000473	0.307044	0.36612	0.310209	0.318616	0.300734	0.256485	0.34229	0.327368	39.4481	Fuorn
3658	2.81481e+06	1.17389e+06	2460.58	17.0939	0.0002637	0.125994	0.162598	0.139562	0.16664	0.134813	0.155797	0.164054	0.144128	46.6423	Fuorn
3659	2.81486e+06	1.17389e+06	2480.04	26.7799	0.0004686	0.0947401	0.132411	0.113791	0.140552	0.142887	0.182479	0.15037	0.17285	36.5963	Fuorn
3660	2.81491e+06	1.17389e+06	2504.91	34.6219	0.0001494	0.246164	0.252832	0.229832	0.276105	0.250774	0.258244	0.286347	0.267078	38.9274	Fuorn
3661	2.81496e+06	1.17389e+06	2523.64	14.0972	0.0003975	0.282899	0.304025	0.281055	0.29922	0.278429	0.318672	0.329045	0.331994	55.7793	Fuorn
3671	2.81546e+06	1.17389e+06	2717.99	7.06729	0.0171831	0.0667861	0.0870319	0.0942314	0	0.0907566	0.0698699	0.0652938	0.109538	51.5357	Fuorn
3672	2.81551e+06	1.17389e+06	2699.96	36.8851	0.0004613	0	0.181281	0.180817	0	0.16337	0.177345	0.162521	0.193089	65.4868	Fuorn
3674	2.81561e+06	1.17389e+06	2688.16	36.7579	0.0025439	0	0.0694215	0.086695	0	0.0848923	0.0699954	0.0844995	0.086472	60.2439	Fuorn
3682	2.81601e+06	1.17389e+06	2700.1	36.6996	0.0002137	0.128827	0.135152	0.129255	0.14612	0.147699	0	0.148326	0.141759	32.7028	Fuorn
3712	2.81001e+06	1.17384e+06	2271.08	26.7977	0.0002384	0.400071	0.399293	0.392354	0	0.388458	0.446349	0.446384	0.483207	32.7465	Fuorn
3713	2.81006e+06	1.17384e+06	2291.47	23.2324	0.0001622	0.407897	0.389847	0.370542	0	0.374395	0.432612	0.425102	0.452972	39.9499	Fuorn
3714	2.81011e+06	1.17384e+06	2318.92	35.7084	0.0001835	0.351064	0.338178	0.308146	0	0.294577	0.371184	0.33211	0.342284	34.5049	Fuorn
3715	2.81016e+06	1.17384e+06	2343.23	29.8465	3.18e-05	0.384842	0.356631	0.352403	0	0.330488	0.368823	0.403713	0.373033	39.9002	Fuorn
3716	2.81021e+06	1.17384e+06	2365.3	24.9531	0.0006193	0.313893	0.294854	0.307772	0	0.308146	0.314398	0.3448	0.30856	43.9724	Fuorn
3717	2.81026e+06	1.17384e+06	2381.48	25.9964	0.0002989	0.334604	0.23539	0.317865	0	0.296521	0.332403	0.340861	0.364994	46.4757	Fuorn
3718	2.81031e+06	1.17384e+06	2399.23	31.3894	0.0006833	0.335497	0.213949	0.335095	0	0.304007	0	0.336563	0.350537	43.8398	Fuorn
3720	2.81041e+06	1.17384e+06	2444.1	30.0184	1.38e-05	0.2945	0.101429	0.26256	0	0.255077	0	0.298083	0.271608	45.8233	Fuorn
3721	2.81046e+06	1.17384e+06	2455.24	20.9848	0.0003888	0.315969	0.0837481	0.278852	0.277885	0.274247	0	0.318925	0.304502	57.0238	Fuorn
3722	2.81051e+06	1.17384e+06	2448.5	30.3698	0.0014054	0.329868	0.0798462	0.298324	0.307568	0.307098	0	0.350251	0.327933	66.3982	Fuorn
3723	2.81056e+06	1.17384e+06	2413.02	43.5442	0.0005362	0.327382	0.0985069	0.295226	0.28753	0.25069	0	0.310455	0.302734	66.3945	Fuorn
3724	2.81061e+06	1.17384e+06	2365.54	46.0626	0.0010636	0.318713	0.124263	0.279766	0.266281	0.270654	0	0.304095	0.294973	65.2286	Fuorn
3732	2.81101e+06	1.17384e+06	2140.86	22.9402	0.0002788	0.193045	0.185889	0.179248	0.176029	0.174368	0	0.205626	0	59.2229	Fuorn
3733	2.81106e+06	1.17384e+06	2132.7	25.8666	0.0003757	0.370046	0.406765	0.405339	0.392361	0.3448	0	0.42522	0	49.7216	Fuorn
3736	2.81121e+06	1.17384e+06	2126.3	26.4358	0.0018047	0.0157462	0.0356089	0.0187124	0.0472614	0.0157312	0	0.0466952	0	28.9937	Fuorn
3737	2.81126e+06	1.17384e+06	2160.35	35.4334	0.0003671	0.0432553	0.0338188	0.0532537	0.0433796	0.0534086	0.0441308	0.0360639	0	20.5687	Fuorn
3740	2.81141e+06	1.17384e+06	2261.87	40.0984	0.0001687	0.222756	0.191535	0.204164	0.203667	0.183326	0.164569	0.131542	0	15.899	Fuorn
3741	2.81146e+06	1.17384e+06	2290.53	32.3169	0.0008493	0.174977	0.175191	0.182725	0.208075	0.213968	0.196863	0.211738	0	24.4659	Fuorn
3742	2.81151e+06	1.17384e+06	2326.73	38.359	0.000409	0.230726	0.248255	0.279812	0.222221	0.247827	0.215036	0.278429	0	18.1823	Fuorn
3764	2.81261e+06	1.17384e+06	2793.99	42.7294	0.003379	0.0480605	0.10372	0.0890553	0.136807	0.0623796	0.0860217	0.117996	0.116619	63.6256	Fuorn
3771	2.81296e+06	1.17384e+06	2697.21	29.7534	0.0007607	0.137452	0.141132	0.143358	0.156096	0.169125	0.153032	0.165157	0.156142	50.8867	Fuorn
3782	2.81351e+06	1.17384e+06	2475.42	32.8186	0.0021893	0.150537	0.115619	0.14871	0.171389	0.131088	0.164217	0.170992	0.178158	57.2893	Fuorn
3783	2.81356e+06	1.17384e+06	2484.39	33.9566	0.0003193	0.0905355	0.0719299	0.0683261	0.0761317	0.0690314	0.0695384	0.0639931	0.089514	53.4343	Fuorn
3784	2.81361e+06	1.17384e+06	2479.62	36.7985	0.0004444	0.0998279	0.0965837	0.0896477	0.0936471	0.0805261	0.0814734	0.0940706	0.0774573	66.9073	Fuorn
3785	2.81366e+06	1.17384e+06	2451.79	30.864	0.0006783	0.171541	0.160751	0.17053	0.166351	0.184817	0.0993362	0.181776	0.188214	66.3904	Fuorn
3789	2.81386e+06	1.17384e+06	2347.44	34.9985	0.00088	0.282923	0.263383	0.267028	0.269838	0.290898	0.225485	0.322167	0.297952	51.8197	Fuorn
3790	2.81391e+06	1.17384e+06	2352.89	35.6977	8.73e-05	0.282932	0.324098	0.304107	0.367433	0.339167	0.264261	0.387511	0.33545	41.8427	Fuorn
3791	2.81396e+06	1.17384e+06	2360.41	28.4515	0.0027535	0.108409	0.127278	0.149248	0.200326	0.180024	0.1436	0.195311	0.165935	64.8877	Fuorn
3792	2.81401e+06	1.17384e+06	2326.39	39.4381	0.0002142	0.199952	0.250729	0.232878	0.254037	0.232869	0.243354	0.247991	0.247322	59.9143	Fuorn
3794	2.81411e+06	1.17384e+06	2312.35	35.0849	0.0022684	0.436496	0.443794	0.458649	0.495779	0.480653	0.452951	0.530168	0.510096	48.9685	Fuorn
3795	2.81416e+06	1.17384e+06	2325.99	27.0439	0.0002767	0.475353	0.524022	0.491514	0.541646	0.508885	0.470012	0.540656	0.537509	47.2134	Fuorn
3796	2.81421e+06	1.17384e+06	2342	30.1716	0.0001811	0.424032	0.454837	0.451899	0.484176	0.450207	0.353669	0.476938	0.482009	49.716	Fuorn
3797	2.81426e+06	1.17384e+06	2335.97	31.8068	0.0003978	0.392698	0.407424	0.420866	0.444288	0.455274	0.291582	0.490418	0.465358	65.1846	Fuorn
3798	2.81431e+06	1.17384e+06	2321.75	18.5402	0.0049636	0.333939	0.33268	0.332611	0.362224	0.356631	0.238251	0.437053	0.364078	57.3171	Fuorn
3799	2.81436e+06	1.17384e+06	2303.52	35.4847	0.0001187	0.0804351	0.126849	0.12773	0.14612	0.160901	0.166537	0.191759	0.166477	64.4781	Fuorn
3801	2.81446e+06	1.17384e+06	2326.61	37.73	0.0003433	0.253712	0.25069	0.217072	0.257733	0.22782	0.113642	0.27637	0.253455	18.9606	Fuorn
3802	2.81451e+06	1.17384e+06	2356.5	18.677	0.0072956	0.324219	0.390578	0.374026	0.385595	0.374189	0.125042	0.437543	0.42879	47.185	Fuorn
3804	2.81461e+06	1.17384e+06	2383.41	15.8746	0.000742	0.249321	0.284623	0.246299	0.266298	0.280163	0.137729	0.246076	0.307142	40.8042	Fuorn
3805	2.81466e+06	1.17384e+06	2399.06	20.5204	0.000458	0.372342	0.37247	0.323706	0.373012	0.325538	0.189209	0.437291	0.358389	35.984	Fuorn
3809	2.81486e+06	1.17384e+06	2474.95	31.3548	0.0005523	0.116806	0.246299	0.206148	0.259627	0.274827	0.268078	0.273065	0.2977	26.4843	Fuorn
3810	2.81491e+06	1.17384e+06	2503	29.7551	0.0009263	0.248944	0.217412	0.187048	0.214488	0.205593	0.237692	0.250824	0.245257	36.4316	Fuorn
3811	2.81496e+06	1.17384e+06	2518.49	16.672	0.0026812	0.280804	0.250729	0.224951	0.264046	0.269496	0.277425	0.299956	0.274836	54.7177	Fuorn
3812	2.81501e+06	1.17384e+06	2521.9	13.0994	0.0005693	0.310749	0.300383	0.303986	0.312326	0.286132	0.318672	0.32088	0.334418	50.2157	Fuorn
3813	2.81506e+06	1.17384e+06	2528.01	8.96926	0.0002489	0.236218	0.241217	0.227108	0.230726	0.239244	0.240609	0.245217	0.27361	48.1509	Fuorn
3821	2.81546e+06	1.17384e+06	2691.87	33.4079	0.0001459	0.115196	0.137003	0.16337	0	0.10468	0.138525	0.184157	0.145864	63.5345	Fuorn
3824	2.81561e+06	1.17384e+06	2650.12	35.7411	0.0001329	0	0.0824575	0.0805261	0	0.0992873	0.0890913	0.113984	0.0906463	56.2941	Fuorn
3825	2.81566e+06	1.17384e+06	2660.1	35.9518	0.0004766	0	0.17302	0.130437	0	0.115156	0.103585	0.166747	0.172429	47.9455	Fuorn
3827	2.81576e+06	1.17384e+06	2650.41	19.5805	0.000237	0.0852531	0.128981	0.11416	0	0.152587	0.130635	0.141173	0.154634	64.0746	Fuorn
3828	2.81581e+06	1.17384e+06	2643.39	16.9467	0.000563	0.118976	0.120872	0.113984	0	0.12327	0.13773	0.147699	0.130637	62.8443	Fuorn
3861	2.80996e+06	1.17379e+06	2244.72	21.2961	0.0006301	0.309111	0.296521	0.303939	0	0.283695	0.353219	0.318742	0.375632	37.3465	Fuorn
3862	2.81001e+06	1.17379e+06	2266.39	19.963	0.0014875	0.392196	0.367092	0.382217	0	0.352611	0.425484	0.401843	0.432612	43.7183	Fuorn
3863	2.81006e+06	1.17379e+06	2283.49	32.3343	0.000761	0.392232	0.372402	0.36292	0	0.343412	0.430166	0.386966	0.420994	38.9036	Fuorn
3864	2.81011e+06	1.17379e+06	2298.08	26.3844	0.001302	0.392266	0.376251	0.389847	0	0.341018	0.410678	0.409758	0.402266	45.9363	Fuorn
3865	2.81016e+06	1.17379e+06	2321.68	40.7733	0.000518	0.399857	0.367663	0.347467	0	0.325576	0.409562	0.411644	0.390866	35.5675	Fuorn
3866	2.81021e+06	1.17379e+06	2346.04	29.6445	0.0001631	0.349213	0.330016	0.338178	0	0.303964	0.394517	0.377985	0.353969	44.8966	Fuorn
3867	2.81026e+06	1.17379e+06	2358.56	26.1265	0.0006896	0.339974	0.270654	0.335095	0	0.307772	0.370774	0.352324	0.364994	46.4926	Fuorn
3868	2.81031e+06	1.17379e+06	2377.32	26.2331	0.0001096	0.35975	0.232894	0.345777	0	0.307772	0.358228	0.347773	0.321121	46.0992	Fuorn
3869	2.81036e+06	1.17379e+06	2398.2	33.2877	0.0002188	0.355179	0.201169	0.297539	0	0.26107	0.334906	0.356632	0.313682	41.6761	Fuorn
3870	2.81041e+06	1.17379e+06	2419.18	31.7527	5.63e-05	0.321273	0.112751	0.286489	0	0.2744	0.337268	0.326402	0.296604	48.1736	Fuorn
3871	2.81046e+06	1.17379e+06	2431.6	29.7965	0.0003759	0.330656	0.124797	0.301281	0	0.285766	0.33545	0.337182	0.318903	53.8141	Fuorn
3872	2.81051e+06	1.17379e+06	2425.24	38.079	0.0009687	0.301602	0.124367	0.284623	0	0.271767	0.33185	0.309983	0.28455	65.1797	Fuorn
3873	2.81056e+06	1.17379e+06	2390.67	44.1318	0.0001906	0.353866	0.112641	0.32551	0	0.300888	0.36309	0.34826	0.331504	64.9241	Fuorn
3876	2.81071e+06	1.17379e+06	2247.73	35.774	0.0012762	0.26773	0.135607	0.23539	0	0.250624	0	0.269362	0.267357	64.6102	Fuorn
3882	2.81101e+06	1.17379e+06	2122.62	27.8911	0.0005294	0.188561	0.174087	0.192425	0.189909	0.158655	0	0.182385	0.178925	62.3969	Fuorn
3885	2.81116e+06	1.17379e+06	2106.26	27.7128	0.0029715	0.005551	0.0306023	0.0209319	0.0488049	0.0484702	0	0.0027051	0.0308935	31.1549	Fuorn
3889	2.81136e+06	1.17379e+06	2242.01	42.6616	0.0002867	0.0876912	0.0949227	0.0776125	0.104985	0.0997924	0	0.0854877	0	13.2354	Fuorn
3890	2.81141e+06	1.17379e+06	2281.98	39.9713	0.0002117	0.131336	0.184157	0.161192	0.152878	0.144667	0	0.170834	0	17.5687	Fuorn
3891	2.81146e+06	1.17379e+06	2316.46	36.1364	0.0005437	0.0898014	0.0714392	0.0845403	0.0664302	0.0792722	0	0.0814752	0	21.1999	Fuorn
3892	2.81151e+06	1.17379e+06	2351.82	37.9253	0.0003084	0.110543	0.105631	0.115075	0.104255	0.0922148	0	0.0930765	0	19.7429	Fuorn
3911	2.81246e+06	1.17379e+06	2790.53	39.4658	0.0019794	0.0661047	0.104947	0.103899	0.10534	0.147787	0.0808243	0.131542	0.112317	64.4108	Fuorn
3912	2.81251e+06	1.17379e+06	2792.46	42.4328	0.0001971	0.169092	0.18831	0.174087	0.204855	0.196501	0.196525	0.223174	0.231734	50.0555	Fuorn
3913	2.81256e+06	1.17379e+06	2788.77	45.5146	0.0011098	0.208384	0.233933	0.216859	0.221731	0.213968	0.224331	0.244841	0.23377	68.6608	Fuorn
3917	2.81276e+06	1.17379e+06	2693.15	34.5242	5.2e-06	0.187866	0.194843	0.215579	0.224454	0.198629	0.221043	0.252995	0.235222	67.7187	Fuorn
3921	2.81296e+06	1.17379e+06	2669.56	29.6812	0.0002049	0.13629	0.127061	0.143358	0.149058	0.159657	0.144915	0.174087	0.150193	51.0285	Fuorn
3932	2.81351e+06	1.17379e+06	2446.1	33.2359	0.0010435	0.233585	0.223859	0.210856	0.29413	0.266837	0.243386	0.258344	0.256644	42.9568	Fuorn
3934	2.81361e+06	1.17379e+06	2461.85	29.1889	0.0016859	0.115793	0.0835037	0.0755331	0.0880985	0.0778353	0.0998791	0.0787833	0.0840123	56.4067	Fuorn
3935	2.81366e+06	1.17379e+06	2443.97	35.4213	0.0003177	0.0681372	0.0728509	0.0893849	0.0756541	0.0730846	0.0761471	0.0870262	0.0801516	65.1549	Fuorn
3936	2.81371e+06	1.17379e+06	2404.26	39.9271	0.0001036	0.284645	0.310605	0.310978	0.305839	0.314257	0.285197	0.345902	0.326859	65.3906	Fuorn
3937	2.81376e+06	1.17379e+06	2366.47	40.3372	0.0002005	0.25663	0.248957	0.272956	0.296937	0.273009	0.278902	0.318377	0.289498	64.3911	Fuorn
3940	2.81391e+06	1.17379e+06	2325.6	32.3467	0.0011043	0.136248	0.163244	0.179884	0.184111	0.15037	0.220115	0.214327	0.173725	44.5628	Fuorn
3941	2.81396e+06	1.17379e+06	2338.49	29.9088	0.0011368	0.0591374	0.185942	0.152989	0.190765	0.20778	0.213261	0.234866	0.185807	51.7487	Fuorn
3942	2.81401e+06	1.17379e+06	2322.14	32.1478	0.0030732	0.332218	0.332611	0.31624	0.378506	0.39349	0.24664	0.383906	0.364491	65.485	Fuorn
3944	2.81411e+06	1.17379e+06	2284.87	34.2835	9.3e-05	0.427478	0.422037	0.421241	0.455889	0.448978	0.27674	0.490418	0.432778	36.6815	Fuorn
3945	2.81416e+06	1.17379e+06	2305.02	32.0444	0.0004944	0.468118	0.475573	0.468797	0.522597	0.522294	0.301097	0.546932	0.509719	49.863	Fuorn
3946	2.81421e+06	1.17379e+06	2318.94	17.1255	0.0003804	0.48042	0.507765	0.503208	0.525184	0.487137	0.240225	0.570278	0.527623	57.6033	Fuorn
3947	2.81426e+06	1.17379e+06	2319.13	33.7205	0.0009291	0.46613	0.435235	0.459344	0.458638	0.490418	0.161867	0.523732	0.468786	65.2072	Fuorn
3950	2.81441e+06	1.17379e+06	2309.32	33.2606	0.0001475	0.257733	0.331165	0.282179	0.313844	0.282194	0.119267	0.320006	0.346806	23.1528	Fuorn
3951	2.81446e+06	1.17379e+06	2332.41	18.5535	0.0008832	0.304172	0.345777	0.323401	0.336407	0.382217	0.177805	0.398324	0.366779	52.6719	Fuorn
3952	2.81451e+06	1.17379e+06	2349	30.7779	9.77e-05	0.435414	0.468335	0.425709	0.457878	0.451594	0.138702	0.539784	0.516931	25.6735	Fuorn
3953	2.81456e+06	1.17379e+06	2370.08	26.2118	0.0001985	0.283755	0.298324	0.200138	0.251426	0.226508	0.136086	0.281209	0.287673	31.7978	Fuorn
3954	2.81461e+06	1.17379e+06	2388.13	19.2841	0.0005614	0.366186	0.397479	0.404013	0.411581	0.408027	0.161419	0.393334	0.443703	37.2573	Fuorn
3955	2.81466e+06	1.17379e+06	2406.17	19.7103	0.0004769	0.379004	0.405845	0.333755	0.399216	0.314693	0.184975	0.404013	0.390639	38.402	Fuorn
3956	2.81471e+06	1.17379e+06	2423.97	18.4146	0.0003001	0.336383	0.40053	0.348034	0.399216	0.336563	0.291582	0.386375	0.417809	39.9371	Fuorn
3957	2.81476e+06	1.17379e+06	2445.11	33.9063	0.000132	0.281076	0.294449	0.296892	0.334403	0.31708	0.247233	0.296111	0.331994	24.2838	Fuorn
3958	2.81481e+06	1.17379e+06	2465.18	2.81634	0.0018514	0.268836	0.322473	0.329045	0.322037	0.293932	0.259946	0.289348	0.33412	50.9298	Fuorn
3959	2.81486e+06	1.17379e+06	2476.09	20.1065	6.15e-05	0.268532	0.214327	0.204571	0.308633	0.299956	0.253455	0.315763	0.310368	43.5057	Fuorn
3960	2.81491e+06	1.17379e+06	2488.45	17.7332	0.0007361	0.143044	0.133548	0.113943	0.116741	0.142879	0.112729	0.140645	0.130637	51.5711	Fuorn
3962	2.81501e+06	1.17379e+06	2511.2	19.2157	0.0021678	0.0225914	0.0860045	0.0773402	0.0772254	0.0714392	0.084163	0.0887127	0.0980795	41.0415	Fuorn
3969	2.81536e+06	1.17379e+06	2679.24	33.1885	0.0029654	0.138206	0.169125	0.136692	0.1509	0.132829	0.186172	0.169235	0.177119	61.9645	Fuorn
3974	2.81561e+06	1.17379e+06	2615.9	31.284	0.0005399	0	0.107222	0.0961641	0.11104	0.106339	0.102705	0.129827	0.112729	56.6415	Fuorn
3975	2.81566e+06	1.17379e+06	2626.59	33.0196	6.67e-05	0	0.198629	0.188532	0	0.22605	0.225901	0.244841	0.240609	52.592	Fuorn
3976	2.81571e+06	1.17379e+06	2631.05	25.8238	0.0010432	0	0.204189	0.210856	0	0.230291	0.214858	0.214482	0.183682	62.0467	Fuorn
3977	2.81576e+06	1.17379e+06	2628.19	24.9259	0.0005081	0.118669	0.14768	0.155958	0	0.178476	0.154625	0.162521	0.185529	57.4471	Fuorn
3978	2.81581e+06	1.17379e+06	2633.21	19.985	0.0007399	0.0799569	0.0776858	0.0759854	0	0.0997966	0.0735588	0.0856443	0.0924044	59.9633	Fuorn
4011	2.80996e+06	1.17374e+06	2240.34	22.861	0.0006426	0.496924	0.467428	0.488714	0	0.466257	0.517307	0.490635	0.506247	44.7343	Fuorn
4012	2.81001e+06	1.17374e+06	2252.61	25.8261	0.0001513	0.42497	0.400201	0.376251	0	0.370257	0.430166	0.410431	0.406384	45.9359	Fuorn
4013	2.81006e+06	1.17374e+06	2267.05	22.8614	0.0002346	0.400183	0.382559	0.365074	0	0.344172	0.41378	0.410431	0.398313	40.5481	Fuorn
4014	2.81011e+06	1.17374e+06	2283.36	21.7134	0.0005307	0.457878	0.418226	0.431737	0	0.411644	0.443526	0.431938	0.428441	41.2077	Fuorn
4015	2.81016e+06	1.17374e+06	2306.53	35.1704	0.0010902	0.392474	0.341018	0.389129	0	0.357549	0.419405	0.412192	0.39748	29.6969	Fuorn
4016	2.81021e+06	1.17374e+06	2327.09	23.2297	4.67e-05	0.358073	0.311688	0.314693	0	0.292419	0.337036	0.374189	0.323143	49.0028	Fuorn
4017	2.81026e+06	1.17374e+06	2339.47	19.8551	0.0029678	0.335409	0.324581	0.304007	0	0.291775	0.359574	0.347467	0.346806	48.5249	Fuorn
4018	2.81031e+06	1.17374e+06	2361.52	21.9528	0.000619	0.399473	0.286489	0.370766	0	0.341951	0.383973	0.399293	0.380715	38.9815	Fuorn
4020	2.81041e+06	1.17374e+06	2395.14	28.9878	0.0001245	0.35333	0.195198	0.328962	0	0.310722	0.362022	0.372458	0.337268	50.4537	Fuorn
4021	2.81046e+06	1.17374e+06	2405.4	30.6469	0.0002117	0.285498	0.150047	0.269648	0	0.264761	0.317349	0.287157	0.287086	54.4364	Fuorn
4022	2.81051e+06	1.17374e+06	2392.91	37.9307	0.0006125	0.288796	0.148982	0.271853	0	0.275392	0.318903	0.312733	0.30316	65.1476	Fuorn
4040	2.81141e+06	1.17374e+06	2299.41	38.9511	7.79e-05	0.100131	0.103333	0.101282	0.0761104	0.0983432	0	0.0779944	0.140819	18.7072	Fuorn
4041	2.81146e+06	1.17374e+06	2337.67	39.2247	8.78e-05	0.074533	0.10407	0.117543	0.0646149	0.119851	0	0.0793219	0.124216	17.5919	Fuorn
4042	2.81151e+06	1.17374e+06	2372.63	38.4716	9.39e-05	0.0956724	0.124976	0.0902194	0.0745329	0.0993471	0	0.101595	0.139305	18.6026	Fuorn
4060	2.81241e+06	1.17374e+06	2774.19	37.6395	0.0029287	0.0831717	0.0821434	0.103899	0.0745329	0.0862904	0.0934784	0.116794	0	68.5425	Fuorn
4061	2.81246e+06	1.17374e+06	2751.88	36.2248	0.0005525	0.135167	0.162564	0.13586	0.143933	0.149645	0.13773	0.17302	0	63.5478	Fuorn
4062	2.81251e+06	1.17374e+06	2756.75	35.6205	0.0002146	0.22596	0.198629	0.184428	0.224272	0.185647	0.223976	0.250824	0	48.5124	Fuorn
4063	2.81256e+06	1.17374e+06	2763.8	27.5861	0.0037417	0.199952	0.195745	0.166097	0.214637	0.191534	0.205862	0.224951	0	64.8125	Fuorn
4064	2.81261e+06	1.17374e+06	2737.48	32.5806	0.0006251	0.203469	0.212382	0.225997	0.224922	0.195311	0.245922	0.243481	0.205824	67.9945	Fuorn
4067	2.81276e+06	1.17374e+06	2668.83	34.747	0.0004285	0.174583	0.152825	0.162521	0.199952	0.143492	0.20585	0.193811	0.198348	67.4861	Fuorn
4068	2.81281e+06	1.17374e+06	2647.29	34.1866	0.0063513	0.104519	0.144344	0.145941	0.164714	0.149645	0.142925	0.140134	0.144915	66.2438	Fuorn
4070	2.81291e+06	1.17374e+06	2616.79	38.7498	0.002485	0.0639393	0.0621322	0.0601351	0.0676907	0.0832471	0.0721442	0.0832471	0.0603889	43.2388	Fuorn
4082	2.81351e+06	1.17374e+06	2423.87	39.431	0.0002891	0.269677	0.261403	0.246677	0.320141	0.30018	0.320273	0.335095	0.287939	33.5342	Fuorn
4083	2.81356e+06	1.17374e+06	2429.35	31.8325	0.0013696	0.313017	0.33834	0.314965	0.380323	0.331165	0.350136	0.395118	0.352145	64.9294	Fuorn
4084	2.81361e+06	1.17374e+06	2433.15	32.4504	0.0001248	0.235389	0.207667	0.213949	0.269395	0.230202	0.250007	0.256318	0.240647	48.5406	Fuorn
4086	2.81371e+06	1.17374e+06	2401.46	32.5922	4.4e-05	0.18212	0.219117	0.230493	0.222185	0.246677	0.205785	0.256318	0.241975	64.0871	Fuorn
4087	2.81376e+06	1.17374e+06	2366.69	39.194	0.0003391	0.31782	0.313639	0.311878	0.352213	0.354122	0.337123	0.357319	0.349085	63.2706	Fuorn
4088	2.81381e+06	1.17374e+06	2326.56	37.3049	7.68e-05	0.290699	0.299128	0.270654	0.338023	0.290284	0.317168	0.334912	0.308808	61.2544	Fuorn
4090	2.81391e+06	1.17374e+06	2306.02	25.938	0.0013747	0.231054	0.264719	0.237113	0.281458	0.224171	0.284014	0.259252	0.271608	53.6245	Fuorn
4091	2.81396e+06	1.17374e+06	2315.6	22.9758	0.000211	0.0815697	0.14578	0.141132	0.16274	0.165157	0.167517	0.187048	0.179651	52.0265	Fuorn
4092	2.81401e+06	1.17374e+06	2320.62	22.0397	0.0025983	0.411072	0.41264	0.410625	0.425927	0.431645	0.249335	0.470507	0.44522	62.1002	Fuorn
4094	2.81411e+06	1.17374e+06	2264.87	34.7652	0.0026368	0.386573	0.388161	0.373893	0.427514	0.425434	0.241522	0.443319	0.414385	38.6276	Fuorn
4095	2.81416e+06	1.17374e+06	2281.87	30.5951	0.0001077	0.477697	0.495796	0.472096	0.508941	0.525468	0.27568	0.577531	0.519517	41.8339	Fuorn
4096	2.81421e+06	1.17374e+06	2298.96	27.1563	0.0054243	0.504326	0.485203	0.473439	0.513814	0.492088	0.205744	0.544824	0.497129	59.2487	Fuorn
4099	2.81436e+06	1.17374e+06	2284.53	34.5039	0.0002226	0.293859	0.35454	0.335326	0.34593	0.303911	0.117521	0.283401	0.301031	24.4265	Fuorn
4101	2.81446e+06	1.17374e+06	2328.85	32.0055	0.0009267	0.320758	0.389847	0.388587	0.392499	0.363983	0.133468	0.453813	0.335289	27.3263	Fuorn
4102	2.81451e+06	1.17374e+06	2353.85	23.9398	0.0008065	0.287001	0.335095	0.28413	0.358073	0.296111	0.121913	0.332422	0.231616	39.9792	Fuorn
4103	2.81456e+06	1.17374e+06	2371.63	22.7833	0.0003052	0.332733	0.371093	0.369349	0.412998	0.406075	0.166988	0.401859	0.295671	47.1031	Fuorn
4104	2.81461e+06	1.17374e+06	2389.16	21.0395	0.0003074	0.392499	0.393334	0.402618	0.434724	0.431938	0.236567	0.486908	0.425005	44.8698	Fuorn
4105	2.81466e+06	1.17374e+06	2405.82	18.9871	8.83e-05	0.399216	0.471034	0.442151	0.434057	0.431737	0.37191	0.525468	0.451589	38.3659	Fuorn
4107	2.81476e+06	1.17374e+06	2452.14	26.9137	0.0016115	0.283856	0.293528	0.240644	0.297582	0.240536	0.226456	0.31708	0.299336	33.2615	Fuorn
4109	2.81486e+06	1.17374e+06	2475.04	19.0844	0.0019708	0.272718	0.279444	0.275972	0.33541	0.271377	0.253455	0.347467	0.305005	37.9091	Fuorn
4110	2.81491e+06	1.17374e+06	2487.08	23.0286	0.0004106	0.0821222	0.120604	0.0773402	0.0726997	0.057636	0.0795495	0.0774391	0.0708632	34.153	Fuorn
4117	2.81526e+06	1.17374e+06	2682.93	25.7524	0.0126161	0.0479691	0.0520313	0.0620052	0.0664302	0.0377923	0.0668958	0.0907567	0.0811083	33.9966	Fuorn
4118	2.81531e+06	1.17374e+06	2680.4	21.271	0.0019765	0.0819019	0.0664442	0.129377	0.109048	0.079322	0.125209	0.0448127	0.157277	65.6348	Fuorn
4119	2.81536e+06	1.17374e+06	2652.18	36.6014	0.000735	0.219199	0.232081	0.225556	0.284682	0.264895	0.269112	0.268596	0.247233	67.8503	Fuorn
4125	2.81566e+06	1.17374e+06	2599.14	27.1313	0.0003679	0	0.183496	0.155608	0.199952	0.180024	0.163633	0.181349	0.213774	54.9655	Fuorn
4126	2.81571e+06	1.17374e+06	2617.75	21.0648	0.0043822	0	0.16337	0.11416	0.183389	0.158985	0.143222	0.209603	0.172429	55.3579	Fuorn
4160	2.80996e+06	1.17369e+06	2223.19	19.1437	0.0004584	0.521101	0.515462	0.496945	0.474059	0.485207	0.544349	0.522761	0.564316	51.0248	Fuorn
4161	2.81001e+06	1.17369e+06	2236.02	23.2999	0.0001823	0.505369	0.470507	0.471685	0.412998	0.437543	0.490803	0.478322	0.485531	46.0858	Fuorn
4162	2.81006e+06	1.17369e+06	2251.55	24.3545	0.0004141	0.342276	0.319221	0.307772	0.331163	0.299956	0.342022	0.339965	0.341793	46.7218	Fuorn
4163	2.81011e+06	1.17369e+06	2274.4	27.2963	0.0004031	0.379471	0.34997	0.352256	0.357476	0.322473	0.378106	0.365877	0.37239	42.4607	Fuorn
4164	2.81016e+06	1.17369e+06	2290.82	20.5	0.0013258	0.373944	0.294449	0.330016	0.331752	0.335095	0.3752	0.385176	0.349847	46.6675	Fuorn
4165	2.81021e+06	1.17369e+06	2316.16	32.0239	9.23e-05	0.392524	0.39135	0.365877	0.350692	0.34273	0.417969	0.400201	0.390742	28.4066	Fuorn
4166	2.81026e+06	1.17369e+06	2341.25	21.8381	0.000567	0.277885	0.269018	0.246076	0.258176	0.224951	0.325237	0.289612	0.285987	38.5388	Fuorn
4167	2.81031e+06	1.17369e+06	2356.93	15.8161	0.0001183	0.331752	0.310722	0.314693	0	0.296111	0.356719	0.34997	0.344254	45.2548	Fuorn
4169	2.81041e+06	1.17369e+06	2369.35	29.2215	0.0001825	0.336349	0.193905	0.30103	0	0.310722	0.359628	0.362252	0.321259	50.9087	Fuorn
4170	2.81046e+06	1.17369e+06	2374.13	29.5604	0.0004343	0.298147	0.15795	0.272988	0	0.263979	0.316253	0.310209	0.286777	56.3187	Fuorn
4174	2.81066e+06	1.17369e+06	2261.06	38.6333	0.0013753	0.147146	0.156417	0.149908	0	0.146236	0.153381	0.173735	0.149859	62.693	Fuorn
4175	2.81071e+06	1.17369e+06	2214.59	41.9065	0.0009614	0.168609	0.171059	0.17557	0	0.152989	0.187781	0.168269	0.188214	63.2574	Fuorn
4181	2.81101e+06	1.17369e+06	2081.29	19.1416	0.0006993	0.243761	0.200146	0.241724	0	0.258344	0.190008	0.300382	0.2288	56.6814	Fuorn
4185	2.81121e+06	1.17369e+06	2166.53	32.4462	0.0003332	0.461856	0.448452	0.460936	0	0.444437	0	0.473485	0.507367	25.8232	Fuorn
4186	2.81126e+06	1.17369e+06	2194.65	37.7626	0.0026839	0.463794	0.42436	0.423744	0.513339	0.422577	0	0.412855	0.439641	21.2047	Fuorn
4187	2.81131e+06	1.17369e+06	2229.81	36.8061	0.0009704	0.190443	0.212552	0.218355	0.218701	0.208257	0	0.196754	0.237105	22.2824	Fuorn
4188	2.81136e+06	1.17369e+06	2266.95	38.1088	0.0011653	0.123794	0.130954	0.117996	0.100943	0.0971528	0	0.140156	0.156493	23.2196	Fuorn
4190	2.81146e+06	1.17369e+06	2352.21	30.6636	0.0002635	0.116473	0.091267	0.116965	0.0981394	0.0561335	0	0.0993471	0.0930717	28.7464	Fuorn
4191	2.81151e+06	1.17369e+06	2390.53	38.0154	0.0001087	0.0862913	0.105631	0.0930765	0.065982	0.0714051	0	0.0896531	0.0796095	19.609	Fuorn
4192	2.81156e+06	1.17369e+06	2426.52	41.4105	0.000508	0.0449746	0.0531534	0.0827822	0.0745329	0.0569222	0	0.0884233	0.0796095	16.8404	Fuorn
4208	2.81236e+06	1.17369e+06	2784.08	39.9965	0.0012795	0.107883	0.0991074	0.121939	0.114247	0.114587	0.115169	0.141173	0	65.8668	Fuorn
4209	2.81241e+06	1.17369e+06	2755.34	41.426	0.0018245	0.0775226	0.114359	0.0974437	0.112391	0.124441	0.118312	0.144129	0	68.8995	Fuorn
4210	2.81246e+06	1.17369e+06	2722.11	37.1706	0.0016968	0.156277	0.177305	0.159381	0.166603	0.141173	0.159562	0.198629	0	68.1127	Fuorn
4211	2.81251e+06	1.17369e+06	2726.03	34.3884	0.001851	0.155894	0.145391	0.180737	0.185376	0.171336	0.197326	0.158789	0	52.1814	Fuorn
4212	2.81256e+06	1.17369e+06	2733.7	29.6943	0.000465	0.1901	0.197409	0.193045	0.208696	0.184428	0.182248	0.22453	0	56.3926	Fuorn
4213	2.81261e+06	1.17369e+06	2725.56	27.1548	0.0002677	0.278983	0.292456	0.270448	0.284498	0.29723	0.283381	0.332527	0	67.298	Fuorn
4214	2.81266e+06	1.17369e+06	2706.5	39.0037	0.0061374	0.275191	0.283867	0.273009	0.32745	0.282179	0.326033	0.337623	0	54.4846	Fuorn
4219	2.81291e+06	1.17369e+06	2594.25	34.3956	0.0014038	0.106015	0.0714527	0.0947246	0.097258	0.0778353	0.0921604	0.113943	0.107629	33.6774	Fuorn
4231	2.81351e+06	1.17369e+06	2397.87	42.8771	0.0002489	0.333382	0.346502	0.350322	0.418369	0.419738	0.404744	0.442151	0.385219	34.5528	Fuorn
4232	2.81356e+06	1.17369e+06	2403.49	32.6649	0.0022389	0.345982	0.328913	0.330863	0.387598	0.339345	0.376779	0.390808	0.372118	56.5221	Fuorn
4234	2.81366e+06	1.17369e+06	2395.23	37.6285	0.0004072	0.195384	0.222481	0.240067	0.234779	0.196674	0.260839	0.221772	0.236507	53.8129	Fuorn
4235	2.81371e+06	1.17369e+06	2395.17	30.0612	0.0027504	0.133199	0.119668	0.139939	0.139424	0.113984	0.131916	0.135152	0.106359	64.7929	Fuorn
4236	2.81376e+06	1.17369e+06	2364.27	31.5419	0.0001855	0.217798	0.253972	0.245034	0.240709	0.279444	0.229569	0.283867	0.242918	57.9528	Fuorn
4238	2.81386e+06	1.17369e+06	2296.85	34.427	0.0006451	0.42842	0.435533	0.456811	0.47598	0.479787	0.501196	0.474389	0.486963	57.7774	Fuorn
4239	2.81391e+06	1.17369e+06	2282.74	27.6994	0.0024976	0.404162	0.384125	0.350384	0.434543	0.370945	0.412458	0.40053	0.398127	44.5287	Fuorn
4240	2.81396e+06	1.17369e+06	2291.25	29.7133	0.0007452	0.0915583	0.125009	0.136566	0.159519	0.172496	0.139297	0.197617	0.159536	56.8306	Fuorn
4242	2.81406e+06	1.17369e+06	2291.71	28.2312	0.0031648	0.45015	0.456811	0.4314	0.464307	0.478731	0.25517	0.523295	0.506085	62.3647	Fuorn
4244	2.81416e+06	1.17369e+06	2260.53	36.6227	0.0003338	0.422752	0.417549	0.395944	0.465762	0.438093	0.189576	0.483603	0.446663	34.8571	Fuorn
4245	2.81421e+06	1.17369e+06	2272.83	30.4587	0.0004296	0.387077	0.378471	0.355675	0.398909	0.396508	0.162307	0.431327	0.395717	62.8095	Fuorn
4249	2.81441e+06	1.17369e+06	2318.59	22.8704	0.0007255	0.302651	0.232802	0.375522	0.422237	0.383787	0.127945	0.444707	0.414119	31.6934	Fuorn
4250	2.81446e+06	1.17369e+06	2335.15	23.7538	0.0012309	0.248866	0.270494	0.338178	0.407404	0.344172	0.132177	0.382217	0.328682	31.0783	Fuorn
4251	2.81451e+06	1.17369e+06	2353.98	24.6701	0.0012227	0.591819	0.571166	0.581632	0.60466	0.56271	0.129949	0.599389	0.623599	30.4134	Fuorn
4252	2.81456e+06	1.17369e+06	2369.69	30.4019	0.0007511	0.541679	0.556474	0.55559	0.562737	0.52708	0.133648	0.607617	0.611585	31.018	Fuorn
4253	2.81461e+06	1.17369e+06	2383.53	23.6246	0.003414	0.466783	0.475629	0.488714	0.515301	0.475684	0.151461	0.553596	0.538993	43.9835	Fuorn
4254	2.81466e+06	1.17369e+06	2397.82	19.804	0.0035049	0.384136	0.431737	0.403713	0.443859	0.365435	0.183799	0.432429	0.428032	44.9626	Fuorn
4255	2.81471e+06	1.17369e+06	2430.5	37.0579	0.0005021	0.375048	0.347772	0.349844	0.401108	0.349508	0.275453	0.400799	0.425484	25.8125	Fuorn
4256	2.81476e+06	1.17369e+06	2450.58	10.0831	0.0006489	0.399473	0.380262	0.409151	0.423816	0.411644	0.239163	0.475653	0.436764	46.3008	Fuorn
4257	2.81481e+06	1.17369e+06	2465.87	22.1636	4.79e-05	0.34706	0.353952	0.354122	0.392391	0.327754	0.274074	0.431645	0.369671	35.6624	Fuorn
4265	2.81521e+06	1.17369e+06	2666.78	26.6819	0.0055857	0.0738207	0.0739169	0.091267	0.101214	0.064158	0.10279	0.068792	0.101618	53.7978	Fuorn
4269	2.81541e+06	1.17369e+06	2601.44	35.1947	0.000348	0.241889	0.247242	0.217777	0.24277	0.254809	0.258592	0.284623	0.241079	64.1728	Fuorn
4274	2.81566e+06	1.17369e+06	2573.88	25.4649	0.0008799	0	0.169092	0.140134	0.208552	0.191534	0.188301	0.191534	0.214206	52.0893	Fuorn
4277	2.81581e+06	1.17369e+06	2602.46	26.6783	0.0005267	0	0.0574045	0.0564185	0.0762368	0.0690314	0.0603889	0.0610995	0.0718008	38.2987	Fuorn
4308	2.81001e+06	1.17364e+06	2223.73	24.776	0.0017547	0.465961	0.455464	0.441802	0.431594	0.459957	0.501196	0.50171	0.44522	41.7935	Fuorn
4309	2.81006e+06	1.17364e+06	2244.51	25.2532	0.0002743	0.292553	0.270199	0.245826	0.275198	0.243048	0.314011	0.307772	0.310368	34.9539	Fuorn
4310	2.81011e+06	1.17364e+06	2270.55	26.0651	9.44e-05	0.379004	0.352324	0.385176	0.35686	0.357053	0.400506	0.394557	0.409482	37.0958	Fuorn
4311	2.81016e+06	1.17364e+06	2292.93	25.6424	0.000457	0.380323	0.375256	0.356268	0.352076	0.356631	0.411998	0.39135	0.384675	36.049	Fuorn
4312	2.81021e+06	1.17364e+06	2315.5	16.2781	6.02e-05	0.385731	0.404013	0.389129	0.35686	0.34997	0.417969	0.401055	0.424372	44.6201	Fuorn
4313	2.81026e+06	1.17364e+06	2332.97	27.2408	0.0001032	0.352077	0.323706	0.329592	0.270422	0.26989	0.341793	0.34997	0.330206	40.0029	Fuorn
4314	2.81031e+06	1.17364e+06	2349.77	14.9446	0.0002097	0.352077	0.323706	0.329592	0.302105	0.315763	0.373825	0.354801	0.348757	49.8525	Fuorn
4315	2.81036e+06	1.17364e+06	2354.33	15.391	9.6e-05	0.366186	0.316736	0.314693	0.311368	0.335326	0.377574	0.363983	0.346286	58.858	Fuorn
4316	2.81041e+06	1.17364e+06	2343.37	31.3056	0.0023663	0.345962	0.221772	0.29146	0.308286	0.304042	0.373097	0.350171	0.329215	64.2128	Fuorn
4317	2.81046e+06	1.17364e+06	2346.1	30.2664	0.0017087	0.275547	0.178568	0.254568	0.256771	0.267028	0.300002	0.275392	0.277593	53.8859	Fuorn
4318	2.81051e+06	1.17364e+06	2329.54	42.0652	0.0003541	0.213298	0.186024	0.202405	0.226603	0.21608	0.23028	0.225171	0.223374	65.9464	Fuorn
4322	2.81071e+06	1.17364e+06	2201.92	42.1249	0.00267	0.13623	0.148531	0.144902	0	0.140724	0.163595	0.141132	0.163595	64.4428	Fuorn
4328	2.81101e+06	1.17364e+06	2065.9	16.4336	0.0009897	0.172022	0.253624	0.136151	0	0.176265	0.248384	0.171813	0.293939	56.8507	Fuorn
4334	2.81131e+06	1.17364e+06	2236.61	41.3321	0.0031637	0.165741	0.181421	0.211535	0	0.222614	0.220925	0.210174	0.206122	16.8921	Fuorn
4336	2.81141e+06	1.17364e+06	2327.37	43.8324	0.0001627	0.14108	0.152215	0.146684	0	0.13898	0.19279	0.135963	0.146826	14.0031	Fuorn
4337	2.81146e+06	1.17364e+06	2358.63	31.8043	0.0001115	0.0571906	0.0532536	0.0862905	0	0.119475	0	0.0805473	0.076654	25.3161	Fuorn
4338	2.81151e+06	1.17364e+06	2399	38.6455	0.0002973	0.0737037	0.0754105	0.0675382	0	0.0846314	0	0.0877542	0.0674703	19.9161	Fuorn
4339	2.81156e+06	1.17364e+06	2440.29	39.6089	8.45e-05	0.0330251	0.0746791	0.0907566	0.0748956	0.0673523	0	0.0534085	0.0822526	17.9719	Fuorn
4340	2.81161e+06	1.17364e+06	2483	38.8456	0.0024385	0.0827196	0.0814752	0.0877542	0.0646149	0.137896	0	0.0816818	0.0904744	19.0313	Fuorn
4358	2.81251e+06	1.17364e+06	2693.88	39.3193	0.0004848	0.255456	0.230202	0.257394	0.272376	0.258917	0.288774	0.283199	0	50.1588	Fuorn
4359	2.81256e+06	1.17364e+06	2704.61	43.5248	0.0005842	0.275191	0.258772	0.255077	0.277885	0.250774	0.284662	0.300734	0	53.5219	Fuorn
4360	2.81261e+06	1.17364e+06	2700.84	39.0483	0.0030577	0.363116	0.350322	0.350251	0.404739	0.356268	0.402227	0.385116	0	62.5321	Fuorn
4361	2.81266e+06	1.17364e+06	2689.45	41.81	0.0023857	0.320758	0.313063	0.340018	0.346325	0.329592	0.359604	0.380262	0	56.9557	Fuorn
4366	2.81291e+06	1.17364e+06	2565.65	38.5959	0.0033601	0.0766955	0.0639932	0.0768302	0.072473	0.0714392	0.0620114	0.0808761	0	31.6737	Fuorn
4367	2.81296e+06	1.17364e+06	2594.4	36.312	0.0081967	0.07603	0.0882661	0.080933	0.0893613	0.0773403	0.0757652	0.0923219	0	55.4578	Fuorn
4378	2.81351e+06	1.17364e+06	2371.2	37.5569	0.000308	0.269154	0.236092	0.268737	0.313969	0.282168	0.304502	0.330355	0.275871	33.5768	Fuorn
4379	2.81356e+06	1.17364e+06	2379.86	34.5598	0.0045248	0.297747	0.324834	0.322323	0.347963	0.318377	0.306475	0.35991	0.345291	64.4733	Fuorn
4382	2.81371e+06	1.17364e+06	2369	32.8933	0.0003512	0.330395	0.322323	0.326156	0.372031	0.289191	0.352757	0.350384	0.344155	52.7181	Fuorn
4383	2.81376e+06	1.17364e+06	2360.64	30.4309	0.0004206	0.222185	0.208054	0.214652	0.231633	0.202796	0.229662	0.236441	0.218556	65.4984	Fuorn
4384	2.81381e+06	1.17364e+06	2336.76	32.831	0.0004812	0.420494	0.457349	0.456121	0.47598	0.471685	0.482567	0.490418	0.461504	61.5604	Fuorn
4385	2.81386e+06	1.17364e+06	2307.88	36.6558	0.0013042	0.477243	0.476777	0.442519	0.490129	0.490635	0.511215	0.525468	0.511215	47.9251	Fuorn
4386	2.81391e+06	1.17364e+06	2273.86	31.5177	0.0036248	0.456	0.447977	0.450255	0.493569	0.488779	0.510528	0.504395	0.492422	51.4921	Fuorn
4389	2.81406e+06	1.17364e+06	2277.14	29.8361	0.0040453	0.437626	0.456811	0.4314	0.471895	0.484752	0.301348	0.515518	0.521633	60.9674	Fuorn
4395	2.81436e+06	1.17364e+06	2296.49	30.8094	0.0002432	0.426968	0.24395	0.442519	0.457878	0.463893	0.159521	0.495716	0.490803	25.7168	Fuorn
4396	2.81441e+06	1.17364e+06	2319.76	17.5529	0.0008687	0.580602	0.372177	0.611606	0.603541	0.572207	0.145777	0.630614	0.642228	39.6828	Fuorn
4397	2.81446e+06	1.17364e+06	2332	22.9102	0.0003213	0.614469	0.55163	0.617872	0.630535	0.590808	0.129949	0.639592	0.660175	46.6338	Fuorn
4398	2.81451e+06	1.17364e+06	2349.7	21.4622	0.000635	0.606718	0.555589	0.593403	0.607666	0.57276	0.131371	0.646551	0.638508	41.0715	Fuorn
4399	2.81456e+06	1.17364e+06	2372.18	28.0712	0.0002589	0.559553	0.533784	0.536638	0.571805	0.546212	0.142756	0.606542	0.60977	33.4212	Fuorn
4400	2.81461e+06	1.17364e+06	2393.56	19.2027	0.000466	0.543894	0.544843	0.505141	0.546819	0.530468	0.184975	0.595822	0.587283	39.9252	Fuorn
4401	2.81466e+06	1.17364e+06	2410.34	16.4484	0.0032008	0.497316	0.507506	0.509602	0.561968	0.457078	0.205732	0.528091	0.543606	40.7598	Fuorn
4410	2.81511e+06	1.17364e+06	2647.3	21.1631	0.0012282	0.0505374	0.0212341	0.0448056	0.0786649	0.0151635	0.107455	0.0613963	0.0574	48.6619	Fuorn
4411	2.81516e+06	1.17364e+06	2650.58	22.3737	0.0005723	0.102377	0.141249	0.144667	0.190443	0.157955	0.170872	0.187688	0.192044	61.1009	Fuorn
4412	2.81521e+06	1.17364e+06	2622.34	40.1099	0.0160834	0.268404	0.261578	0.255377	0.298975	0.296111	0.312158	0.315763	0.27018	64.1179	Fuorn
4413	2.81526e+06	1.17364e+06	2612.75	43.7754	0.0009714	0.312918	0.322567	0.309773	0.326463	0.314231	0.333083	0.343957	0.331504	60.9826	Fuorn
4414	2.81531e+06	1.17364e+06	2596.98	41.3783	0.0003097	0.180485	0.178568	0.1842	0.192124	0.168269	0.164116	0.201338	0.183799	64.1691	Fuorn
4415	2.81536e+06	1.17364e+06	2583.8	33.3957	0.0004083	0.136248	0.136272	0.125342	0.135212	0.121302	0.129647	0.127966	0.136917	61.5852	Fuorn
4420	2.81561e+06	1.17364e+06	2544.31	33.5767	0.0008467	0.248458	0.235697	0.222619	0.26829	0.235161	0.255963	0.271537	0.283381	36.718	Fuorn
4421	2.81566e+06	1.17364e+06	2559.19	22.3251	0.0008251	0	0.204571	0.195311	0.22716	0.230291	0.23377	0.22782	0.239984	52.6568	Fuorn
4423	2.81576e+06	1.17364e+06	2578.41	30.5983	0.0014091	0	0.141132	0.0778353	0.154512	0.155607	0.161679	0.147699	0.163611	27.3514	Fuorn
4432	2.81621e+06	1.17364e+06	2772.16	36.9621	0.0016851	0.0864146	0.100555	0.0920424	0.0626585	0.0700029	0.0642443	0.081382	0.0763072	64.9842	Fuorn
4458	2.81016e+06	1.17359e+06	2286.83	13.5019	0.0006993	0.426968	0.425868	0.407415	0.392331	0.377985	0.430636	0.438395	0.410407	47.7457	Fuorn
4459	2.81021e+06	1.17359e+06	2303.32	23.6522	0.0002547	0.27841	0.261953	0.214327	0.262366	0.220772	0.262521	0.25784	0.292937	44.0145	Fuorn
4460	2.81026e+06	1.17359e+06	2321.13	24.2692	2.57e-05	0.275937	0.261953	0.286489	0.249611	0.263979	0.302734	0.298083	0.265522	43.1172	Fuorn
4461	2.81031e+06	1.17359e+06	2335.52	18.0148	0.0004204	0.344593	0.307098	0.370945	0.315158	0.260389	0.354566	0.32843	0.333083	50.3679	Fuorn
4462	2.81036e+06	1.17359e+06	2338.38	17.8198	0.0005193	0.326463	0.309983	0.304057	0.291245	0.265762	0.343584	0.324581	0.31031	60.4379	Fuorn
4463	2.81041e+06	1.17359e+06	2319.67	37.0512	0.0001272	0.281596	0.2399	0.242946	0.255048	0.236441	0.294022	0.292456	0.249912	65.9191	Fuorn
4476	2.81106e+06	1.17359e+06	2076.69	24.5388	0.0011702	0.491408	0.490972	0.51569	0	0.488222	0.516105	0.494318	0.542253	28.5008	Fuorn
4483	2.81141e+06	1.17359e+06	2340.4	45.9673	0.0004607	0.185032	0.185516	0.187464	0	0.203317	0.206026	0.211535	0.219228	12.983	Fuorn
4484	2.81146e+06	1.17359e+06	2374.21	34.0576	0.0015015	0.0657113	0.0784634	0.0714051	0	0.0779944	0.0680409	0.0816818	0.102971	23.7368	Fuorn
4485	2.81151e+06	1.17359e+06	2416.57	39.3355	0.0003896	0.0345762	0.0870445	0.0448127	0	0.0536803	0.0550281	0.058386	0.0885802	18.8407	Fuorn
4486	2.81156e+06	1.17359e+06	2454.89	38.5205	2.82e-05	0.0432553	0.0827823	0.0139288	0	0.0673523	0.0537225	0.0714051	0.075534	20.284	Fuorn
4487	2.81161e+06	1.17359e+06	2496.85	37.5863	0.0028592	0.0738207	0.10468	0.0546899	0	0.117145	0.0600947	0.0737146	0.0990391	20.0008	Fuorn
4488	2.81166e+06	1.17359e+06	2523.03	25.1507	0.0002482	0.065982	0.0299717	0.130399	0	0.0246508	0.0755341	0.135963	0.0515632	40.0456	Fuorn
4490	2.81176e+06	1.17359e+06	2574.8	25.696	0.0008924	0.0472614	0.039685	0.0569222	0	0.0816818	0	0.0494084	0.0559505	37.3993	Fuorn
4504	2.81246e+06	1.17359e+06	2671.41	35.8137	0.0001992	0.345566	0.310722	0.300383	0.326339	0.312514	0	0.361972	0	68.11	Fuorn
4506	2.81256e+06	1.17359e+06	2652.83	45.5022	0.00016	0.211438	0.205626	0.236913	0.251368	0.223174	0	0.253387	0	57.6798	Fuorn
4507	2.81261e+06	1.17359e+06	2643.92	44.9068	0.0002447	0.234319	0.238296	0.259787	0.248458	0.253387	0	0.29723	0	55.3034	Fuorn
4508	2.81266e+06	1.17359e+06	2634.38	45.8573	0.0003955	0.160964	0.133252	0.141132	0.16274	0.162521	0	0.144859	0	62.6187	Fuorn
4513	2.81291e+06	1.17359e+06	2542.48	42.4319	0.0005324	0.0756541	0.0439744	0.086695	0.0598074	0.0768302	0.0718008	0.0625894	0	32.7697	Fuorn
4525	2.81351e+06	1.17359e+06	2342.27	44.9107	0.002395	0.200485	0.132684	0.158914	0.196701	0.158485	0.210972	0.186881	0.181209	36.9691	Fuorn
4526	2.81356e+06	1.17359e+06	2360.19	27.5943	0.0117866	0.253446	0.313357	0.292478	0.300478	0.318925	0.28836	0.333686	0.311326	62.2926	Fuorn
4527	2.81361e+06	1.17359e+06	2357.35	26.2318	0.0087862	0.387977	0.442338	0.430809	0.46613	0.470507	0.464353	0.470022	0.457379	60.0244	Fuorn
4528	2.81366e+06	1.17359e+06	2331.96	31.8876	0.0059132	0.383661	0.430425	0.430637	0.469069	0.441471	0.447596	0.472427	0.475648	62.3666	Fuorn
4530	2.81376e+06	1.17359e+06	2339.17	25.6155	0.0033132	0.292197	0.25576	0.267503	0.322209	0.230966	0.292655	0.281323	0.294973	65.0985	Fuorn
4531	2.81381e+06	1.17359e+06	2324.93	27.4752	0.000145	0.381918	0.40472	0.402493	0.429937	0.443319	0.432778	0.474389	0.406477	57.098	Fuorn
4532	2.81386e+06	1.17359e+06	2325.6	19.7463	0.0065552	0.469222	0.446008	0.436827	0.481278	0.484752	0.511215	0.508028	0.490803	61.5818	Fuorn
4533	2.81391e+06	1.17359e+06	2303.46	29.1285	0.0050045	0.465961	0.454239	0.431258	0.471565	0.481342	0.501115	0.505804	0.491501	51.0679	Fuorn
4534	2.81396e+06	1.17359e+06	2271.79	38.2329	0.0014603	0.223847	0.197947	0.195582	0.262717	0.243481	0.270711	0.263979	0.218556	54.2486	Fuorn
4541	2.81431e+06	1.17359e+06	2278.24	27.3765	0.0022296	0.384323	0.179705	0.385254	0.42688	0.424692	0.170619	0.432429	0.415338	35.939	Fuorn
4542	2.81436e+06	1.17359e+06	2290.7	24.4501	0.0023342	0.369169	0.205358	0.357053	0.40068	0.409758	0.160493	0.446384	0.428441	50.705	Fuorn
4543	2.81441e+06	1.17359e+06	2309.35	29.1852	0.0009644	0.399473	0.179705	0.348034	0.384323	0.308366	0.133308	0.377985	0.364994	30.4415	Fuorn
4544	2.81446e+06	1.17359e+06	2331.74	19.6337	0.0050442	0.445068	0.278518	0.475629	0.471895	0.482993	0.154108	0.538103	0.491161	34.7016	Fuorn
4545	2.81451e+06	1.17359e+06	2347.06	18.3145	0.00081	0.521864	0.387446	0.513175	0.523958	0.502008	0.177007	0.577362	0.546523	38.3493	Fuorn
4546	2.81456e+06	1.17359e+06	2361.61	17.4838	0.0071411	0.529332	0.497215	0.539651	0.552181	0.534612	0.153081	0.594519	0.589298	43.8414	Fuorn
4547	2.81461e+06	1.17359e+06	2381.68	25.8477	0.0006602	0.384323	0.269496	0.284484	0.408709	0.326862	0.179898	0.360614	0.387354	37.0153	Fuorn
4548	2.81466e+06	1.17359e+06	2405.28	25.3827	0.0008876	0.370462	0.329045	0.363054	0.399756	0.352403	0.194793	0.39349	0.416665	34.1926	Fuorn
4549	2.81471e+06	1.17359e+06	2433.7	32.893	0.0006393	0.297229	0.274589	0.280163	0.349213	0.332288	0.194542	0.34997	0.341793	25.909	Fuorn
4557	2.81511e+06	1.17359e+06	2624.26	36.8598	0.0024361	0.194123	0.170834	0.234662	0.200562	0.214	0.180499	0.136893	0.206122	57.9592	Fuorn
4559	2.81521e+06	1.17359e+06	2586.9	39.7099	0.0009049	0.309493	0.277439	0.275392	0.315101	0.267462	0.285197	0.330016	0.333368	66.0747	Fuorn
4560	2.81526e+06	1.17359e+06	2570.18	38.6912	0.0002858	0.266282	0.27499	0.279766	0.287999	0.273009	0.302734	0.327991	0.276624	58.7618	Fuorn
4561	2.81531e+06	1.17359e+06	2562.58	31.5542	0.0068366	0.215183	0.214501	0.200116	0.239258	0.21608	0.199851	0.245034	0.211288	61.9422	Fuorn
4562	2.81536e+06	1.17359e+06	2552.48	33.9491	0.0002035	0.0994105	0.11325	0.0906384	0.118906	0.113688	0.1124	0.100694	0.106037	63.5826	Fuorn
4563	2.81541e+06	1.17359e+06	2536.43	39.3635	0.0033387	0.117517	0.144574	0.130232	0.151657	0.147186	0.13436	0.153551	0.148526	66.6536	Fuorn
4567	2.81561e+06	1.17359e+06	2522.68	27.0809	0.0003919	0.211438	0.225556	0.178476	0.235265	0.208595	0.238798	0.245542	0.2288	46.2521	Fuorn
4569	2.81571e+06	1.17359e+06	2552.96	38.1351	0.0002073	0	0.128209	0.107552	0.126399	0.1342	0.113586	0.144129	0.13773	21.6639	Fuorn
4570	2.81576e+06	1.17359e+06	2585.65	23.4299	0.0038301	0	0.133252	0.106761	0.143393	0.138258	0.128437	0.146508	0.1436	37.6698	Fuorn
4603	2.81011e+06	1.17354e+06	2258.44	29.4388	6.85e-05	0.377405	0.374026	0.361972	0.328801	0.303939	0.387243	0.383787	0.380277	41.8759	Fuorn
4605	2.81021e+06	1.17354e+06	2292.76	20.3755	0.0003275	0.33074	0.307333	0.307612	0.298975	0.291775	0.327408	0.327753	0.337037	44.0401	Fuorn
4606	2.81026e+06	1.17354e+06	2309.2	20.1748	0.0002842	0.321783	0.278852	0.294449	0.273874	0.287153	0.320273	0.320865	0.311969	45.6031	Fuorn
4607	2.81031e+06	1.17354e+06	2327.02	18.4865	0.0014046	0.321783	0.301281	0.284982	0.281288	0.277231	0.345827	0.341628	0.316729	46.3105	Fuorn
4609	2.81041e+06	1.17354e+06	2297.83	26.1919	0.0014873	0.160784	0.157951	0.148979	0.158166	0.138488	0.165603	0.178976	0.144554	64.4108	Fuorn
4620	2.81096e+06	1.17354e+06	2043.06	17.5895	0.0001914	0.218184	0.196866	0.192269	0.32935	0.244402	0.216754	0.204164	0.282242	55.1881	Fuorn
4629	2.81141e+06	1.17354e+06	2336.48	47.4164	0.0003327	0.194784	0.218739	0.170834	0	0.200232	0.218513	0.20844	0.218513	23.1585	Fuorn
4630	2.81146e+06	1.17354e+06	2373.96	36.0753	0.0003986	0.0913556	0.103333	0.0862905	0	0.0364757	0.0930717	0.0816818	0.116619	26.7999	Fuorn
4631	2.81151e+06	1.17354e+06	2421.46	45.2791	0.0005344	0.125357	0.115836	0.130954	0	0.100205	0.111637	0.117542	0.0962937	15.0843	Fuorn
4632	2.81156e+06	1.17354e+06	2460.91	35.098	0.0048483	0.0742192	0.0517424	0.117145	0	0.0394782	0.0394513	0.0623795	0.0344924	34.3113	Fuorn
4633	2.81161e+06	1.17354e+06	2479.81	36.9101	0.0004265	0.0567385	0.0776125	0.117337	0	0.0364757	0.0394513	0.0997924	0.0930717	35.4664	Fuorn
4634	2.81166e+06	1.17354e+06	2506.01	37.7278	0.0002999	0.0587257	0.083979	0.0907566	0	0.101595	0.0608016	0.102166	0.0674703	41.4477	Fuorn
4635	2.81171e+06	1.17354e+06	2526.43	34.0025	0.0001995	0.0324266	0.0431919	0.0585234	0	0.0494084	0.0567102	0.0846314	0.0640154	38.6028	Fuorn
4648	2.81236e+06	1.17354e+06	2710.54	49.0599	0.0012441	0.198222	0.191759	0.234866	0.23438	0.188532	0	0.263028	0.2208	66.9097	Fuorn
4649	2.81241e+06	1.17354e+06	2677.11	41.0242	0.0003729	0.318971	0.310722	0.290284	0.313893	0.296111	0	0.32659	0.341591	64.5101	Fuorn
4650	2.81246e+06	1.17354e+06	2655.95	39.5404	0.000801	0.328462	0.328962	0.314231	0.35865	0.30018	0	0.332422	0.414385	67.6007	Fuorn
4652	2.81256e+06	1.17354e+06	2609.05	43.5618	0.0003546	0.38635	0.391501	0.372458	0.366186	0.352324	0	0.414473	0.443703	51.3897	Fuorn
4653	2.81261e+06	1.17354e+06	2605.29	37.3907	0.0007563	0.157842	0.142429	0.152182	0.183994	0.157952	0	0.17302	0.184013	60.7121	Fuorn
4671	2.81351e+06	1.17354e+06	2314.97	30.175	0.0013601	0.191513	0.177167	0.196137	0.209118	0.189835	0.194915	0.19902	0	43.7135	Fuorn
4672	2.81356e+06	1.17354e+06	2337.07	30.2164	0.0005527	0.254457	0.282149	0.247119	0.293117	0.271767	0.307438	0.334765	0	38.8923	Fuorn
4673	2.81361e+06	1.17354e+06	2333.86	25.7411	0.009001	0.332908	0.356689	0.314965	0.398637	0.348034	0.404157	0.380767	0	54.014	Fuorn
4674	2.81366e+06	1.17354e+06	2324.1	30.6904	0.0030038	0.418271	0.397012	0.426409	0.456	0.4314	0.463447	0.485895	0	58.5968	Fuorn
4677	2.81381e+06	1.17354e+06	2296.74	29.8326	0.0058007	0.28435	0.299128	0.274121	0.298419	0.310455	0.294022	0.31624	0.318903	57.0598	Fuorn
4678	2.81386e+06	1.17354e+06	2306.04	28.268	0.0016813	0.217256	0.176411	0.1842	0.202353	0.206542	0.205759	0.225171	0.200417	53.2896	Fuorn
4679	2.81391e+06	1.17354e+06	2294.56	26.4282	0.0001165	0.23239	0.270972	0.209306	0.268007	0.273009	0.251738	0.274247	0.235047	62.6162	Fuorn
4680	2.81396e+06	1.17354e+06	2273.29	30.2223	0.0013256	0.349135	0.355675	0.344449	0.385731	0.361972	0.337268	0.414069	0.375801	62.3946	Fuorn
4681	2.81401e+06	1.17354e+06	2235.2	43.4969	0.0002227	0.108576	0.114114	0.0983292	0.126399	0.124976	0.160781	0.124441	0.13773	53.6152	Fuorn
4682	2.81406e+06	1.17354e+06	2203.97	28.8301	0.0054191	0.202673	0.226508	0.227108	0.246767	0.260339	0.205765	0.232869	0.241258	59.8458	Fuorn
4685	2.81421e+06	1.17354e+06	2258.1	25.8778	0.0016579	0.165312	0.152341	0.182725	0.23347	0.21088	0.121918	0.216299	0.250434	30.3295	Fuorn
4686	2.81426e+06	1.17354e+06	2276.46	17.0933	0.0002299	0.31696	0.179705	0.35511	0.411032	0.389215	0.120502	0.383624	0.402266	41.0582	Fuorn
4687	2.81431e+06	1.17354e+06	2290.12	17.887	0.0045104	0.527292	0.269886	0.510384	0.533067	0.512495	0.149635	0.56271	0.561706	38.6812	Fuorn
4688	2.81436e+06	1.17354e+06	2295.78	24.8196	6.33e-05	0.482606	0.227485	0.444216	0.543893	0.455989	0.14795	0.509602	0.52321	34.9197	Fuorn
4689	2.81441e+06	1.17354e+06	2307.04	20.6981	0.0071532	0.361029	0.229455	0.425331	0.465233	0.455989	0.131329	0.46896	0.465752	35.6164	Fuorn
4690	2.81446e+06	1.17354e+06	2322.46	22.541	0.0037685	0.385309	0.238456	0.340861	0.430541	0.402812	0.146346	0.411644	0.457443	42.0834	Fuorn
4691	2.81451e+06	1.17354e+06	2339.03	20.4732	0.0004938	0.503048	0.348987	0.515518	0.533067	0.490783	0.138988	0.538055	0.522653	41.7927	Fuorn
4692	2.81456e+06	1.17354e+06	2356	28.1388	0.001171	0.476105	0.345473	0.413641	0.496924	0.411059	0.161867	0.452356	0.50619	44.9761	Fuorn
4693	2.81461e+06	1.17354e+06	2380.45	32.3339	0.0036083	0.399857	0.336046	0.385176	0.40717	0.399293	0.166975	0.444216	0.416665	34.8655	Fuorn
4694	2.81466e+06	1.17354e+06	2409	31.197	0.0008326	0.392524	0.325635	0.358608	0.413963	0.367092	0.17098	0.381129	0.387548	32.9514	Fuorn
4695	2.81471e+06	1.17354e+06	2437.74	31.6328	0.001191	0.308079	0.226787	0.237531	0.322614	0.266045	0.167428	0.271377	0.282621	27.7514	Fuorn
4696	2.81476e+06	1.17354e+06	2451.97	18.7021	0.0006863	0.111215	0.0278174	0.0930765	0.117253	0.102905	0.150984	0.103333	0.116677	58.4804	Fuorn
4697	2.81481e+06	1.17354e+06	2456.87	28.3534	0.0004588	0.0876912	0.0509982	0.0792723	0.0913555	0.0534086	0.140798	0.0714051	0.0837181	50.2753	Fuorn
4705	2.81521e+06	1.17354e+06	2553.09	43.1762	0.0001166	0.240053	0.243856	0.223348	0.238173	0.200131	0.244427	0.262559	0.254538	64.2692	Fuorn
4708	2.81536e+06	1.17354e+06	2518.64	35.162	0.0004937	0.0714985	0.10825	0.0779225	0.0779989	0.0841598	0.100094	0.101461	0.0875406	58.909	Fuorn
4709	2.81541e+06	1.17354e+06	2508.57	34.7246	0.0010248	0.119111	0.102789	0.154097	0.147761	0.146705	0.142353	0.133252	0.127377	61.4619	Fuorn
4714	2.81566e+06	1.17354e+06	2518.46	29.6364	0.0004077	0	0.0714472	0.0253449	0.0994252	0.114997	0.121389	0.0855962	0.0898522	30.3831	Fuorn
4715	2.81571e+06	1.17354e+06	2550.79	35.1604	4.08e-05	0	0.129536	0.12773	0.125556	0.104537	0.116688	0.14773	0.1408	31.5105	Fuorn
4716	2.81576e+06	1.17354e+06	2578.01	25.4377	0.0016671	0	0.119884	0.0274819	0.122881	0.122661	0.0764232	0.122472	0.120653	46.2831	Fuorn
4718	2.81586e+06	1.17354e+06	2604.34	25.1689	0.0004894	0	0.0521182	0.0623511	0.0570954	0.076789	0.057327	0.0596273	0.0642269	35.4326	Fuorn
4719	2.81591e+06	1.17354e+06	2629.42	27.9994	6.55e-05	0	0.0502028	0.0520312	0.0325849	0.044821	0.0397643	0.0554848	0.0441589	31.0027	Fuorn
4750	2.81021e+06	1.17349e+06	2288.24	22.6959	0.0011844	0.305036	0.304057	0.293528	0.281076	0.27637	0.317917	0.319221	0.330206	40.1083	Fuorn
4751	2.81026e+06	1.17349e+06	2302.45	18.5865	0.0007704	0.257773	0.26042	0.246299	0.253469	0.246076	0.279773	0.264817	0.264261	46.6828	Fuorn
4752	2.81031e+06	1.17349e+06	2311.15	18.889	0.0008864	0.299519	0.293309	0.267968	0.262717	0.269018	0.333083	0.307333	0.268126	50.8184	Fuorn
4753	2.81036e+06	1.17349e+06	2306.63	25.7878	0.0011311	0.292951	0.272988	0.266458	0.276105	0.241217	0.30534	0.314231	0.27197	59.315	Fuorn
4754	2.81041e+06	1.17349e+06	2286.65	39.6212	0.000288	0.160867	0.169048	0.159182	0.156591	0.161156	0.155949	0.155958	0.174553	65.2392	Fuorn
4755	2.81046e+06	1.17349e+06	2256.16	29.5167	0.0002497	0.181355	0.17557	0.166737	0.181485	0.192425	0.186341	0.186994	0.199398	64.8714	Fuorn
4771	2.81126e+06	1.17349e+06	2229.74	38.4888	0.0022639	0.318139	0.309214	0.341285	0.37745	0.334247	0.356953	0.339731	0.349119	20.5318	Fuorn
4776	2.81151e+06	1.17349e+06	2402.55	41.6546	0.0024751	0.143556	0.142036	0.132166	0	0.11852	0.177513	0.135963	0.150247	36.7599	Fuorn
4777	2.81156e+06	1.17349e+06	2427.04	34.7749	0.0015763	0.100131	0.0664442	0.0877542	0	0.0997924	0.0993362	0.083716	0.124216	43.5099	Fuorn
4778	2.81161e+06	1.17349e+06	2454.79	36.1982	0.0010199	0.0913556	0.0907567	0.116965	0	0.0827353	0.0904744	0.117762	0.140811	34.9994	Fuorn
4792	2.81231e+06	1.17349e+06	2730.49	33.9252	0.0017183	0.254043	0.258772	0.252832	0	0.203344	0.298581	0.246076	0.265171	67.977	Fuorn
4793	2.81236e+06	1.17349e+06	2690.54	47.9411	0.0013257	0.177686	0.137003	0.161698	0	0.168079	0.198235	0.195745	0.183682	63.9364	Fuorn
4794	2.81241e+06	1.17349e+06	2651.53	38.0797	0.0018804	0.243761	0.270448	0.26226	0	0.240644	0	0.259787	0.31031	67.8478	Fuorn
4801	2.81276e+06	1.17349e+06	2524.44	35.5476	0.0096884	0.113255	0.0992873	0.136611	0.152232	0.158789	0	0.157143	0.162343	66.6051	Fuorn
4804	2.81291e+06	1.17349e+06	2507.9	46.7628	0.0011295	0.0783272	0.0850876	0.0958928	0.0986569	0.0801082	0	0.0938409	0.0912736	20.3569	Fuorn
4819	2.81366e+06	1.17349e+06	2323.07	43.9716	0.0029005	0.338198	0.373481	0.362605	0.420845	0.415562	0.415672	0.450255	0	55.3842	Fuorn
4822	2.81381e+06	1.17349e+06	2269.5	32.3324	0.0006266	0.293117	0.245468	0.271853	0.316346	0.296892	0.31468	0.304042	0	60.7911	Fuorn
4823	2.81386e+06	1.17349e+06	2273.9	36.5088	0.0010045	0.229079	0.248812	0.241157	0.283675	0.239651	0.270711	0.256996	0	49.7136	Fuorn
4824	2.81391e+06	1.17349e+06	2275.55	30.0043	0.0005613	0.206583	0.200125	0.200131	0.216893	0.21527	0.227076	0.211843	0	64.7974	Fuorn
4825	2.81396e+06	1.17349e+06	2252.44	29.9848	0.0007304	0.354596	0.346502	0.333755	0.378506	0.368985	0.354566	0.401859	0	62.7084	Fuorn
4826	2.81401e+06	1.17349e+06	2230.98	34.2211	0.0003233	0.144557	0.106179	0.114587	0.130315	0.0949227	0.187781	0.114997	0.157229	64.6852	Fuorn
4829	2.81416e+06	1.17349e+06	2237.88	32.6817	0.0007003	0.218863	0.0929177	0.22605	0.302462	0.277564	0.151224	0.28499	0.304144	29.6513	Fuorn
4830	2.81421e+06	1.17349e+06	2257.25	31.2008	0.0028477	0.31696	0.122391	0.316385	0.352587	0.336046	0.155492	0.392332	0.390938	53.3802	Fuorn
4831	2.81426e+06	1.17349e+06	2262.61	31.798	0.0011283	0.522724	0.245041	0.478322	0.533067	0.500959	0.147992	0.548533	0.564779	51.1026	Fuorn
4832	2.81431e+06	1.17349e+06	2272.21	26.5824	0.0017097	0.503647	0.208257	0.495163	0.539236	0.539784	0.146346	0.581632	0.572048	48.2278	Fuorn
4833	2.81436e+06	1.17349e+06	2292.33	25.1927	0.000331	0.549624	0.240291	0.505804	0.546991	0.538055	0.125042	0.581738	0.572048	41.4468	Fuorn
4834	2.81441e+06	1.17349e+06	2309.48	26.0675	0.0021401	0.514859	0.303631	0.505141	0.546819	0.503486	0.123918	0.548533	0.550267	50.3775	Fuorn
4835	2.81446e+06	1.17349e+06	2318.44	19.7742	0.0009332	0.507074	0.375532	0.471685	0.51846	0.496386	0.121426	0.542837	0.532195	47.0357	Fuorn
4836	2.81451e+06	1.17349e+06	2334.19	35.0728	0.0002979	0.46691	0.365435	0.452504	0.490129	0.488714	0.12068	0.547475	0.536187	24.7411	Fuorn
4837	2.81456e+06	1.17349e+06	2366.51	34.1031	0.0005824	0.476719	0.391142	0.437053	0.487308	0.471159	0.144604	0.515518	0.50094	22.7088	Fuorn
4838	2.81461e+06	1.17349e+06	2392.97	27.4288	0.0002028	0.272376	0.188817	0.217072	0.337476	0.269496	0.17098	0.303964	0.315929	32.8506	Fuorn
4839	2.81466e+06	1.17349e+06	2418.07	28.9077	0.0007747	0.20551	0.154333	0.190005	0.24236	0.244402	0.170249	0.25095	0.248059	28.4819	Fuorn
4840	2.81471e+06	1.17349e+06	2433.35	22.072	0.0061652	0.23347	0.142036	0.187199	0.211791	0.177897	0.178437	0.185516	0.234329	57.5306	Fuorn
4841	2.81476e+06	1.17349e+06	2432.74	28.7786	0.0001478	0.0871987	0.0246507	0.0501502	0.11811	0.0623796	0.167517	0.0846314	0.0911219	51.5136	Fuorn
4842	2.81481e+06	1.17349e+06	2449.04	29.933	0.0015019	0.0893525	0.0509982	0.0896531	0.0841787	0.064158	0.162986	0.083716	0.112317	27.0426	Fuorn
4855	2.81546e+06	1.17349e+06	2475.54	26.285	0.001606	0.158166	0.203353	0.194101	0.202114	0.176357	0.192575	0.198752	0.199633	64.1678	Fuorn
4857	2.81556e+06	1.17349e+06	2472.59	34.8367	0.0020649	0.270014	0.26042	0.244205	0.272718	0.248132	0.310436	0.293001	0.278644	21.5206	Fuorn
4858	2.81561e+06	1.17349e+06	2498.16	17.384	0.007045	0.117221	0.0474122	0.0945843	0.0871987	0.103531	0.144928	0.103899	0.110249	47.4196	Fuorn
4859	2.81566e+06	1.17349e+06	2517.53	34.7364	0.0003318	0	0.175191	0.162461	0.20129	0.182169	0.169266	0.204164	0.187979	27.2778	Fuorn
4860	2.81571e+06	1.17349e+06	2547.75	23.3371	0.001314	0	0.154878	0.148326	0.178556	0.171336	0.0791948	0.194779	0.181042	36.4323	Fuorn
4861	2.81576e+06	1.17349e+06	2561.83	16.9578	0.0009258	0	-0.0126933	0.0058627	0.0723727	0.0700029	0.0223645	0.0509404	0.0603889	48.3955	Fuorn
4862	2.81581e+06	1.17349e+06	2581.51	24.6133	0.0012756	0	0.0550789	0.0295428	0.0381671	0.0506181	0.0412394	0.0519129	0.0536371	41.8714	Fuorn
4863	2.81586e+06	1.17349e+06	2604.89	29.9192	0.0001691	0	0.062351	0.0474122	0.0545571	0.0373178	0.0536371	0.0389512	0.0428483	30.6082	Fuorn
4864	2.81591e+06	1.17349e+06	2634.49	31.9198	7.07e-05	0.0015642	0.0397826	0.0208777	0.039556	0.0414825	0.0330631	0.0448193	0.0528963	29.9306	Fuorn
4866	2.81601e+06	1.17349e+06	2696.35	34.6316	0.0002151	0.0454739	0.0514755	-0.0133981	0.0433796	-0.0427627	-0.0152378	0.058386	0.055028	24.6148	Fuorn
4867	2.81606e+06	1.17349e+06	2730.37	35.5557	0.0007376	0.0565431	0.10656	0.0448236	0.0787837	0.044821	0.025634	0.105193	0.0944652	26.8563	Fuorn
4895	2.81026e+06	1.17344e+06	2290.28	17.5149	2.09e-05	0.285155	0.246677	0.217412	0.252101	0.259787	0.247844	0.266458	0.262521	49.0815	Fuorn
4896	2.81031e+06	1.17344e+06	2298.9	14.695	0.002084	0.228578	0.203353	0.192991	0.218211	0.203867	0.243408	0.24451	0.212219	57.8322	Fuorn
4897	2.81036e+06	1.17344e+06	2279.2	34.3166	0.0011018	0.142834	0.136868	0.119775	0.135212	0.133252	0.131605	0.113943	0.125248	64.6816	Fuorn
4898	2.81041e+06	1.17344e+06	2264.7	40.9667	0.0017268	0.18554	0.183074	0.187985	0.195076	0.193616	0.199398	0.178262	0.174553	64.0266	Fuorn
4916	2.81131e+06	1.17344e+06	2286.05	42.0982	0.0004625	0.313709	0.280839	0.319749	0.303202	0.291361	0.343368	0.309584	0.316104	16.8924	Fuorn
4917	2.81136e+06	1.17344e+06	2318.93	34.3324	0.0006775	0.353529	0.35814	0.339882	0.307718	0.331864	0.391322	0.34614	0.367473	22.7724	Fuorn
4918	2.81141e+06	1.17344e+06	2353.76	36.8976	0.0001737	0.242228	0.247635	0.239598	0.269761	0.242492	0.267826	0.251239	0.269478	21.897	Fuorn
4919	2.81146e+06	1.17344e+06	2387.79	37.7126	0.0021396	0.247177	0.244841	0.261236	0.331695	0.187464	0.263348	0.215449	0.25947	20.6524	Fuorn
4940	2.81251e+06	1.17344e+06	2589.62	36.0171	0.0165271	0.274795	0.242581	0.267968	0	0.300734	0.28897	0.332527	0.297952	67.7969	Fuorn
4941	2.81256e+06	1.17344e+06	2540.69	42.0223	0.0033807	0.221298	0.194843	0.197409	0	0.222619	0.19097	0.243864	0.220115	64.3884	Fuorn
4945	2.81276e+06	1.17344e+06	2491.38	42.3623	0.0030402	0.107153	0.128981	0.11416	0	0.140645	0	0.122857	0.140798	66.7562	Fuorn
4949	2.81296e+06	1.17344e+06	2511.52	40.4532	0.0026628	0.130368	0.135152	0.114114	0.140196	0.123947	0	0.12306	0.138785	54.9457	Fuorn
4963	2.81366e+06	1.17344e+06	2323.05	23.4457	0.01347	0.352812	0.370283	0.352062	0.404739	0.399048	0.404157	0.441471	0	63.3528	Fuorn
4968	2.81391e+06	1.17344e+06	2255.82	27.8105	0.0021498	0.242677	0.242175	0.210213	0.28968	0.288872	0.266109	0.263028	0	61.7107	Fuorn
4969	2.81396e+06	1.17344e+06	2235.44	31.6025	4.23e-05	0.300567	0.248364	0.245542	0.316716	0.283401	0.27018	0.264895	0	64.6658	Fuorn
4974	2.81421e+06	1.17344e+06	2225.88	22.0377	0.0127534	0.521864	0.232837	0.520202	0.532195	0.557647	0.265807	0.573004	0	48.6244	Fuorn
4975	2.81426e+06	1.17344e+06	2240.49	24.4694	0.0049087	0.60442	0.240291	0.593403	0.593241	0.581852	0.185828	0.639592	0	43.3407	Fuorn
4976	2.81431e+06	1.17344e+06	2262.54	25.2494	0.0004828	0.491742	0.236284	0.517949	0.530672	0.521394	0.125359	0.563388	0.551666	32.7745	Fuorn
4977	2.81436e+06	1.17344e+06	2279.27	18.984	0.0006931	0.505189	0.303322	0.517949	0.531559	0.510023	0.132001	0.564012	0.532998	47.4446	Fuorn
4978	2.81441e+06	1.17344e+06	2296.92	25.239	0.000563	0.505189	0.358189	0.476938	0.512833	0.510023	0.117521	0.55559	0.553765	31.3292	Fuorn
4979	2.81446e+06	1.17344e+06	2315.8	27.8789	0.0005958	0.470586	0.433293	0.454522	0.516954	0.465037	0.101775	0.536429	0.527883	28.9429	Fuorn
4980	2.81451e+06	1.17344e+06	2341.92	25.6411	0.0010015	0.479561	0.466157	0.43781	0.498775	0.488634	0.112227	0.534612	0.558371	33.4702	Fuorn
4981	2.81456e+06	1.17344e+06	2365.21	26.6089	0.0003757	0.454451	0.453813	0.425434	0.496129	0.447711	0.166582	0.494872	0.518131	35.341	Fuorn
4982	2.81461e+06	1.17344e+06	2395.12	30.3838	0.0018633	0.454451	0.447376	0.400201	0.489397	0.410431	0.190262	0.432048	0.472885	33.1314	Fuorn
4983	2.81466e+06	1.17344e+06	2409.08	35.4468	0.0007899	0.392638	0.386026	0.361554	0.455753	0.378875	0.180171	0.414473	0.423506	55.6064	Fuorn
4984	2.81471e+06	1.17344e+06	2404.25	28.9077	0.0024145	0.230764	0.194518	0.202585	0.237351	0.176357	0.184285	0.227883	0.267233	57.9471	Fuorn
4986	2.81481e+06	1.17344e+06	2433.32	33.6004	0.0001299	0.0933614	0.0605684	0.0720084	0.0766955	0.0763046	0.136086	0.0832471	0.0848903	45.4118	Fuorn
4987	2.81486e+06	1.17344e+06	2441.39	34.428	8.95e-05	0.113277	0.114359	0.113865	0.133818	0.114359	0.154625	0.130757	0.145337	61.0742	Fuorn
4988	2.81491e+06	1.17344e+06	2437.15	35.5083	0.0006251	0.108278	0.105193	0.0147355	0.110903	0.103531	0.136084	0.152215	0.111431	60.6434	Fuorn
4995	2.81526e+06	1.17344e+06	2459.27	43.553	0.0002996	0.336349	0.322567	0.289767	0.324479	0.314693	0.343584	0.356268	0.317873	58.7077	Fuorn
4998	2.81541e+06	1.17344e+06	2449.72	30.7923	0.000109	0.177354	0.199145	0.19488	0.213298	0.178976	0.188626	0.189835	0.178742	50.8059	Fuorn
4999	2.81546e+06	1.17344e+06	2457.99	25.0311	0.0047991	0.160964	0.210021	0.227304	0.224454	0.183155	0.198669	0.226508	0.22587	57.7114	Fuorn
5001	2.81556e+06	1.17344e+06	2463.12	35.8048	0.0019891	0.19299	0.102672	0.164518	0.192945	0.140501	0.125011	0.20241	0.197178	30.6451	Fuorn
5002	2.81561e+06	1.17344e+06	2482.32	26.992	0.0007771	0.286115	0.276164	0.32443	0.310334	0.261236	0.328311	0.308614	0.304144	41.2445	Fuorn
5003	2.81566e+06	1.17344e+06	2509.69	35.4073	0.000147	0	0.185516	0.172496	0.235265	0.181349	0.0991689	0.220986	0.230391	34.9798	Fuorn
5004	2.81571e+06	1.17344e+06	2536.68	33.8695	0.0007252	0	0.0976764	0.0448256	0.15423	0.132531	0.0072266	0.159657	0.152192	46.343	Fuorn
5038	2.81026e+06	1.17339e+06	2277.99	22.2285	0.0004532	0.271303	0.254568	0.246299	0.252101	0.260389	0.260882	0.284982	0.269044	49.5204	Fuorn
5060	2.81136e+06	1.17339e+06	2336.54	48.9593	2.48e-05	0.321286	0.294577	0.282216	0.290261	0.285766	0.357428	0.338465	0.353528	9.08067	Fuorn
5061	2.81141e+06	1.17339e+06	2381.79	36.1988	0.0047972	0.258259	0.274827	0.263783	0.24573	0.251124	0.296017	0.288318	0.31296	20.414	Fuorn
5063	2.81151e+06	1.17339e+06	2450.04	41.5852	0.0010168	0.30258	0.296521	0.279812	0.278628	0.260339	0.295433	0.333864	0.280216	16.3824	Fuorn
5072	2.81196e+06	1.17339e+06	2672.3	34.956	3.28e-05	0.0570954	0.0586009	0.0279009	0.0255444	0.062806	0.0990391	0.0517423	0.0822526	48.255	Fuorn
5080	2.81236e+06	1.17339e+06	2684.12	48.313	0.0123763	0.368931	0.348457	0.362252	0	0.338178	0.36342	0.392369	0.358389	62.4581	Fuorn
5081	2.81241e+06	1.17339e+06	2638.13	44.5834	0.0003583	0.191389	0.185889	0.182385	0	0.20503	0.213261	0.180736	0.191407	55.8997	Fuorn
5084	2.81256e+06	1.17339e+06	2526.6	48.1053	0.0045384	0.176818	0.14871	0.143358	0	0.161698	0.162986	0.161698	0.184646	63.7123	Fuorn
5092	2.81296e+06	1.17339e+06	2474.29	34.9946	0.0020943	0.115549	0.106825	0.128981	0.128827	0.122661	0	0.130437	0.129553	45.5152	Fuorn
5107	2.81371e+06	1.17339e+06	2275.95	45.2215	0.0004695	0.386463	0.364668	0.376938	0.428079	0.438395	0	0.461809	0	54.2417	Fuorn
5108	2.81376e+06	1.17339e+06	2231.94	36.6844	0.0005186	0.373332	0.355952	0.341628	0.392419	0.39729	0	0.406075	0	59.7267	Fuorn
5111	2.81391e+06	1.17339e+06	2227.57	32.648	0.0022325	0.365744	0.390578	0.358608	0.420818	0.370542	0	0.418888	0	56.5565	Fuorn
5117	2.81421e+06	1.17339e+06	2248.82	35.569	0.0015001	0.47598	0.204164	0.452504	0.491742	0.502008	0.301854	0.520545	0	19.6629	Fuorn
5118	2.81426e+06	1.17339e+06	2261.74	26.8541	0.0013384	0.579326	0.211535	0.487137	0.583731	0.478731	0.158616	0.568125	0	33.6047	Fuorn
5119	2.81431e+06	1.17339e+06	2259.68	15.4514	0.0087473	0.567797	0.325944	0.500811	0.552252	0.543354	0.145445	0.568555	0	40.8644	Fuorn
5120	2.81436e+06	1.17339e+06	2272.54	18.1966	0.002749	0.547148	0.282323	0.520202	0.546991	0.549791	0.123918	0.59394	0	38.9408	Fuorn
5121	2.81441e+06	1.17339e+06	2295.89	20.7053	0.0015007	0.525087	0.343461	0.470507	0.520556	0.504376	0.131293	0.533271	0	37.3763	Fuorn
5122	2.81446e+06	1.17339e+06	2314.76	23.3288	0.0001054	0.458997	0.394058	0.452356	0.489397	0.455989	0.113012	0.494872	0.479457	34.7967	Fuorn
5123	2.81451e+06	1.17339e+06	2339.5	27.7549	0.0003987	0.457979	0.357223	0.446384	0.484235	0.441735	0.142619	0.479276	0	32.0241	Fuorn
5124	2.81456e+06	1.17339e+06	2366.96	27.3276	0.0004235	0.447368	0.412705	0.404553	0.475378	0.441198	0.190096	0.447711	0	31.987	Fuorn
5125	2.81461e+06	1.17339e+06	2373.3	25.1319	0.0012336	0.442083	0.464838	0.456811	0.481467	0.493852	0.226983	0.528506	0.538134	58.5181	Fuorn
5126	2.81466e+06	1.17339e+06	2379.21	20.3244	0.0002071	0.505672	0.475596	0.451324	0.482801	0.460856	0.233028	0.538142	0.510528	55.5199	Fuorn
5127	2.81471e+06	1.17339e+06	2380.26	17.7991	0.0008865	0.206183	0.201444	0.210213	0.23438	0.203344	0.205768	0.230678	0.259946	57.6804	Fuorn
5128	2.81476e+06	1.17339e+06	2390.26	34.8193	0.0001392	0.16102	0.139195	0.169888	0.194112	0.128716	0.181302	0.16013	0.17285	43.8001	Fuorn
5129	2.81481e+06	1.17339e+06	2403.95	32.0921	0.0002607	0.0604247	0.0732953	0.0627637	0.0831551	0.0671714	0.136917	0.0870262	0.0870249	53.8512	Fuorn
5130	2.81486e+06	1.17339e+06	2403.71	33.4566	0.0003359	0.107153	0.113532	0.126849	0.124678	0.121772	0.157205	0.129255	0.115608	57.8131	Fuorn
5131	2.81491e+06	1.17339e+06	2399.99	33.0126	0.0008124	0.0997819	0.0730847	0.0923219	0.12296	0.0808761	0.109028	0.114469	0.102705	59.2791	Fuorn
5138	2.81526e+06	1.17339e+06	2420.84	30.8461	0.0003315	0.266286	0.248812	0.222047	0.291245	0.288872	0.276317	0.324581	0.269839	57.6864	Fuorn
5144	2.81556e+06	1.17339e+06	2446.98	31.5395	0.001711	0.319895	0.188048	0.357549	0.375787	0.349692	0.379792	0.411059	0.365619	31.437	Fuorn
5181	2.81031e+06	1.17334e+06	2256.87	36.8245	0.0014399	0.258127	0.239416	0.222213	0.230764	0.220687	0.24664	0.248459	0.231616	65.758	Fuorn
5202	2.81136e+06	1.17334e+06	2347.77	47.187	0.0018631	0.138766	0.116075	0.0862905	0.14283	0.136893	0.148588	0.136893	0.148588	17.9321	Fuorn
5203	2.81141e+06	1.17334e+06	2389.97	41.7592	0.0001958	0.138206	0.135633	0.115518	0.1509	0.128906	0.128901	0.155476	0.153552	19.6164	Fuorn
5204	2.81146e+06	1.17334e+06	2423.53	35.4813	0.000266	0.172871	0.174987	0.148547	0.169975	0.146684	0.153552	0.20241	0.164569	26.0224	Fuorn
5205	2.81151e+06	1.17334e+06	2462.47	32.9505	0.001164	0.154808	0.115075	0.104388	0.132645	0.116794	0.142241	0.152215	0.132269	25.4657	Fuorn
5207	2.81161e+06	1.17334e+06	2543.61	39.4638	0.0039324	0.0349149	0.0354698	0.0492656	0.0378118	0.0448193	0.034442	0.0695732	0.0552664	20.8945	Fuorn
5213	2.81191e+06	1.17334e+06	2631.93	29.9222	0.0005566	0.0440491	0.0414825	0.0234254	0.0748956	0.0335026	0.0640154	0.0384617	0.0640154	56.4619	Fuorn
5214	2.81196e+06	1.17334e+06	2642.46	33.5301	1.94e-05	0.0747075	0.0239331	0.0278173	0.0899773	0.0364757	0.0419685	0.0604613	0.076654	49.9764	Fuorn
5219	2.81221e+06	1.17334e+06	2710.61	38.1116	0.0002809	0.325485	0.285766	0.307333	0.182021	0.311335	0.334906	0.381574	0.32405	54.8886	Fuorn
5220	2.81226e+06	1.17334e+06	2714.64	44.2614	0.0005956	0.336364	0.307098	0.333755	0.20551	0.345327	0.366061	0.409151	0.330689	55.734	Fuorn
5222	2.81236e+06	1.17334e+06	2649.48	41.8665	0.0003606	0.23825	0.205626	0.197163	0	0.201897	0.222383	0.232878	0.221043	62.6688	Fuorn
5223	2.81241e+06	1.17334e+06	2628.79	44.9396	0.0005582	0.24686	0.215846	0.239651	0	0.248132	0.260839	0.270199	0.242801	65.3945	Fuorn
5224	2.81246e+06	1.17334e+06	2618.52	36.4366	0.0151025	0.150092	0.121011	0.121302	0	0.130437	0.140798	0.145391	0.138049	62.8852	Fuorn
5234	2.81296e+06	1.17334e+06	2447.45	35.6414	0.0001043	0.057772	0.0418735	0.0656916	0	0.0708694	0.0319046	0.065953	0.0561715	41.7929	Fuorn
5249	2.81371e+06	1.17334e+06	2279.17	45.1109	0.0004952	0.385731	0.368126	0.352256	0.429267	0.399293	0	0.425532	0.436764	61.0197	Fuorn
5250	2.81376e+06	1.17334e+06	2237.39	34.9215	0.0001103	0.34314	0.314231	0.304007	0.408158	0.376251	0	0.377985	0.401036	59.8623	Fuorn
5258	2.81416e+06	1.17334e+06	2241.27	37.4936	0.0009185	0.507363	0.234324	0.487488	0.540583	0.548644	0	0.569981	0	19.4942	Fuorn
5259	2.81421e+06	1.17334e+06	2270.02	27.139	0.0006285	0.635667	0.221504	0.584726	0.609421	0.606542	0	0.65694	0	29.6553	Fuorn
5260	2.81426e+06	1.17334e+06	2279.72	20.9232	0.0001335	0.554326	0.303322	0.535349	0.561732	0.577296	0.174863	0.597211	0	37.4017	Fuorn
5261	2.81431e+06	1.17334e+06	2284.55	23.702	0.0027457	0.502616	0.341837	0.527762	0.5638	0.513039	0.156962	0.581359	0	39.3535	Fuorn
5262	2.81436e+06	1.17334e+06	2290.51	19.6855	0.0013306	0.494339	0.293708	0.471034	0.539724	0.510698	0.16398	0.529343	0	36.7601	Fuorn
5263	2.81441e+06	1.17334e+06	2297.39	28.3657	0.0006274	0.400422	0.12177	0.3448	0.454078	0.440703	0.181696	0.380534	0	32.5162	Fuorn
5264	2.81446e+06	1.17334e+06	2314.99	30.2598	0.0001264	0.484212	0.223333	0.438093	0.515301	0.454043	0.165152	0.506902	0	31.8484	Fuorn
5265	2.81451e+06	1.17334e+06	2341.67	27.3158	0.000132	0.523701	0.337614	0.469838	0.517548	0.475684	0.162738	0.512705	0	34.3365	Fuorn
5266	2.81456e+06	1.17334e+06	2349.54	33.7471	0.0006666	0.379241	0.294449	0.332611	0.378759	0.370766	0.175508	0.396508	0	63.8931	Fuorn
5267	2.81461e+06	1.17334e+06	2350.86	16.1341	0.0007337	0.464254	0.490205	0.42636	0.486653	0.441802	0.185195	0.523732	0	49.227	Fuorn
5268	2.81466e+06	1.17334e+06	2353.51	25.7688	0.0011697	0.493569	0.451899	0.436827	0.481278	0.431834	0.228244	0.508028	0	53.3772	Fuorn
5269	2.81471e+06	1.17334e+06	2360.76	16.3138	0.0004471	0.259984	0.264817	0.230678	0.2731	0.22605	0.240632	0.287147	0	55.6175	Fuorn
5270	2.81476e+06	1.17334e+06	2363.44	22.6671	0.0010371	0.237792	0.261403	0.254809	0.283675	0.248459	0.244958	0.273009	0	55.5422	Fuorn
5271	2.81481e+06	1.17334e+06	2371.23	37.032	0.0001657	0.138332	0.148979	0.147186	0.145512	0.106946	0.157205	0.134483	0.139158	56.7987	Fuorn
5272	2.81486e+06	1.17334e+06	2371.73	37.4683	0.0004625	0.0759315	0.0828149	0.0940706	0.0765747	0.0989218	0.126844	0.0911521	0.0924044	57.9438	Fuorn
5275	2.81501e+06	1.17334e+06	2390.49	28.9896	0.0006335	0.16102	0.166002	0.149248	0.172662	0.145941	0.172394	0.184642	0.186341	53.9492	Fuorn
5280	2.81526e+06	1.17334e+06	2393.34	33.0693	0.0010926	0.135349	0.127773	0.12864	0.146102	0.131384	0.131472	0.149908	0.134362	44.037	Fuorn
5300	2.81626e+06	1.17334e+06	2760.45	39.4562	0.0025738	0.0721139	0.0645641	0.0730846	0.0720036	0.0683808	0.0546075	0.0683807	0.0699953	66.1535	Fuorn
5301	2.81631e+06	1.17334e+06	2718.68	37.3252	0.0005904	0.0592889	0.0772763	0.086695	0.07603	0.0752035	0.0832662	0.0763046	0.0832661	66.0682	Fuorn
5302	2.81636e+06	1.17334e+06	2686.33	34.3174	0.0011898	0.0977281	0.126057	0.113865	0.104191	0.106415	0.102344	0.114069	0.126507	63.7905	Fuorn
5305	2.80941e+06	1.17329e+06	1977.08	12.2055	0.0030891	0.572748	0.553091	0.576492	0.548963	0.532512	0.602885	0.590006	0.637667	48.743	Fuorn
5343	2.81131e+06	1.17329e+06	2287.96	45.0948	0.0004683	0.181779	0.170834	0.169339	0.154214	0.142834	0.190254	0.200273	0.190254	15.4207	Fuorn
5344	2.81136e+06	1.17329e+06	2332.13	46.0446	0.0015269	0.190443	0.20279	0.171434	0.163422	0.159888	0.206162	0.222614	0.190254	18.5038	Fuorn
5345	2.81141e+06	1.17329e+06	2384.53	31.8086	0.000344	0.111982	0.116204	0.100947	0.113795	0.0713562	0.116618	0.118813	0.125565	33.874	Fuorn
5346	2.81146e+06	1.17329e+06	2416.86	38.2212	0.0001405	0.0341947	0.0175364	0.0276053	0.0152688	-0.0255487	0.076402	0.0151634	0.107315	29.4258	Fuorn
5347	2.81151e+06	1.17329e+06	2454.89	35.3799	0.0030643	0.0454058	0.0296475	0.064326	0.0365702	0.0387487	0.0635579	0.0850134	0.0713831	34.9604	Fuorn
5348	2.81156e+06	1.17329e+06	2498.9	40.0995	0.0023992	0.0590531	0.0288377	0.0414825	0.0324266	0.0701401	0.023879	0.0569221	0.0677302	24.4588	Fuorn
5349	2.81161e+06	1.17329e+06	2532.79	35.9658	0.0001372	0.0664302	0.0620052	0.0792723	0.0657112	0.0585233	0.047413	0.0747716	0.0573465	34.9169	Fuorn
5350	2.81166e+06	1.17329e+06	2560.37	27.6429	0.0003263	0.0309195	0.026994	0.0279009	0.0562529	0.0384617	0.023879	0.0600327	0.0435833	38.5671	Fuorn
5351	2.81171e+06	1.17329e+06	2580.48	24.5821	6.4e-05	0.0748956	0.0291001	0.0471929	0.0638182	0.0561335	0.0501251	0.0364757	0.0736171	42.9791	Fuorn
5355	2.81191e+06	1.17329e+06	2604.97	22.0801	0.0022635	0.086733	0.0905109	0.081382	0.103502	0.0874752	0.100123	0.0969535	0.105232	62.7964	Fuorn
5356	2.81196e+06	1.17329e+06	2613.59	32.1889	0.0001211	0.0674209	0.0714392	0.0874752	0.0620444	0.0774392	0.0487773	0.105309	0.0617052	49.2185	Fuorn
5360	2.81216e+06	1.17329e+06	2658.78	34.5636	0.0001107	0.133656	0.130127	0.140134	0.124277	0.104233	0.144365	0.125556	0.144365	47.8508	Fuorn
5361	2.81221e+06	1.17329e+06	2670.66	38.1053	0.0005473	0.190343	0.157952	0.162461	0.163487	0.115422	0.187979	0.166747	0.196697	50.4478	Fuorn
5363	2.81231e+06	1.17329e+06	2647.79	45.6952	0.000592	0.187092	0.147094	0.140645	0.161402	0.156016	0.197608	0.163469	0.189478	68.0196	Fuorn
5364	2.81236e+06	1.17329e+06	2603.2	49.0784	0.0007713	0.106015	0.11416	0.0987305	0.10729	0.0865716	0.138785	0.123713	0.143936	66.8623	Fuorn
5365	2.81241e+06	1.17329e+06	2578.57	40.273	0.000807	0.195364	0.183496	0.189616	0.222397	0.191534	0.205839	0.21303	0.236656	64.0328	Fuorn
5376	2.81296e+06	1.17329e+06	2416.5	39.0544	0.0051651	0.0681372	0.0784758	0.0699485	0	0.0778353	0.0714872	0.0860045	0.0759481	51.1838	Fuorn
5391	2.81371e+06	1.17329e+06	2285.27	38.5578	0.0034447	0.466783	0.466326	0.431737	0.468087	0.494872	0	0.504376	0.500638	60.9271	Fuorn
5392	2.81376e+06	1.17329e+06	2245.69	40.3934	0.0005267	0.392361	0.408027	0.400201	0.424382	0.425102	0	0.438716	0.411422	54.876	Fuorn
5395	2.81391e+06	1.17329e+06	2148.84	18.2847	0.0002185	0.385731	0.388587	0.402618	0.436127	0.45877	0	0.438093	0.463303	58.4825	Fuorn
5400	2.81416e+06	1.17329e+06	2249.26	35.032	1.85e-05	0.509024	0.189716	0.505141	0.532195	0.502436	0	0.52708	0.52859	23.1222	Fuorn
5401	2.81421e+06	1.17329e+06	2287.52	20.9238	0.0005472	0.595859	0.236284	0.545449	0.569856	0.567658	0	0.602614	0.601831	37.1063	Fuorn
5402	2.81426e+06	1.17329e+06	2295.56	18.7128	0.0004346	0.634737	0.292141	0.577422	0.572742	0.563388	0	0.626781	0	39.0492	Fuorn
5403	2.81431e+06	1.17329e+06	2296.04	9.25391	0.0012858	0.520556	0.303155	0.502008	0.552331	0.512495	0	0.56271	0	48.9476	Fuorn
5404	2.81436e+06	1.17329e+06	2298.86	10.4301	0.0002882	0.530672	0.282323	0.49769	0.549526	0.506902	0	0.549791	0	45.0392	Fuorn
5405	2.81441e+06	1.17329e+06	2311.27	19.2353	0.0001617	0.614469	0.323127	0.590346	0.608247	0.572207	0	0.624817	0	37.7782	Fuorn
5408	2.81456e+06	1.17329e+06	2326.11	22.8206	0.0002261	0.359393	0.397535	0.400402	0.403067	0.382196	0.264032	0.45952	0	59.8726	Fuorn
5409	2.81461e+06	1.17329e+06	2328.84	25.6687	0.0007395	0.435662	0.470957	0.447194	0.458505	0.459344	0.282658	0.528631	0	59.6908	Fuorn
5410	2.81466e+06	1.17329e+06	2328.33	34.2164	0.0005942	0.392572	0.373893	0.358608	0.385455	0.340861	0.316253	0.395561	0	56.037	Fuorn
5411	2.81471e+06	1.17329e+06	2339.79	23.8437	0.0009422	0.322376	0.334912	0.337623	0.338236	0.326591	0.320273	0.336563	0	56.3476	Fuorn
5412	2.81476e+06	1.17329e+06	2338.44	35.4018	0.0005632	0.335497	0.344879	0.323706	0.353375	0.326591	0.322131	0.352256	0	58.7216	Fuorn
5413	2.81481e+06	1.17329e+06	2332.71	41.6421	0.000979	0.261091	0.265415	0.254809	0.273514	0.287153	0.291632	0.284982	0	58.7621	Fuorn
5414	2.81486e+06	1.17329e+06	2332.64	39.8266	0.0007659	0.0720037	0.0817149	0.0587107	0.0764581	0.0690314	0.110856	0.0840947	0	59.39	Fuorn
5416	2.81496e+06	1.17329e+06	2344.55	34.5075	0.0003428	0.206325	0.179884	0.200131	0.187092	0.193811	0.191407	0.20778	0	47.8753	Fuorn
5417	2.81501e+06	1.17329e+06	2365.49	29.3674	0.0045	0.152251	0.137492	0.139939	0.142921	0.121611	0.13468	0.166459	0	52.9589	Fuorn
5420	2.81516e+06	1.17329e+06	2353.37	34.4582	4.5e-06	0.242062	0.199243	0.241462	0.253801	0.222047	0.260215	0.275174	0.242187	53.8406	Fuorn
5430	2.81566e+06	1.17329e+06	2481.35	29.5429	0.0001766	0.14205	0.0536803	0.146508	0.181064	0.146948	0.150742	0.190505	0.160996	30.0259	Fuorn
5431	2.81571e+06	1.17329e+06	2515.09	35.3409	5.79e-05	0.0912614	-0.010553	0.0649955	0.117253	0.0917526	0.0963815	0.115725	0.133459	22.8014	Fuorn
5432	2.81576e+06	1.17329e+06	2543.47	37.3511	0.0030081	0.13966	0.079322	0.131784	0.173846	0.126874	0.107567	0.150295	0.119878	20.2986	Fuorn
5448	2.80956e+06	1.17324e+06	2002.24	9.94387	0.000372	0.587086	0.566592	0.534097	0.545646	0.556964	0.612364	0.546722	0	48.8069	Fuorn
5483	2.81131e+06	1.17324e+06	2280.51	46.4932	0.0006673	0.171986	0.195447	0.163845	0.182202	0.176112	0.192044	0.15617	0.176652	21.8291	Fuorn
5484	2.81136e+06	1.17324e+06	2325.69	50.1761	0.0007758	0.103631	0.116634	0.100947	0.124191	0.119851	0.144952	0.13898	0.142954	23.9953	Fuorn
5486	2.81146e+06	1.17324e+06	2413.38	37.0926	0.0006669	0.115393	0.144667	0.118248	0.113795	0.0948858	0.125565	0.119475	0.12278	23.6482	Fuorn
5487	2.81151e+06	1.17324e+06	2448.67	35.8575	0.0004429	0.201864	0.195447	0.212552	0.162632	0.214833	0.206069	0.206622	0.220463	31.5998	Fuorn
5488	2.81156e+06	1.17324e+06	2483.93	40.9896	0.0002375	0.0518768	0.0288377	0.0652939	0.065982	0.083716	0.0573466	0.0428255	0.0640608	30.7618	Fuorn
5489	2.81161e+06	1.17324e+06	2517.89	34.4689	0.0004676	0.0165519	0.0573589	0.0737146	0.0248682	0.0332108	0.0262097	0.0307603	0.0680409	39.6331	Fuorn
5490	2.81166e+06	1.17324e+06	2550.15	34.5676	0.0009992	0.035855	0.0506181	0.0257218	0.0372363	0.0148354	0.0604785	0.0360639	0.0372614	38.7131	Fuorn
5493	2.81181e+06	1.17324e+06	2591.74	18.4671	0.000284	0.323443	0.344449	0.358608	0.320141	0.35454	0.368792	0.370945	0.332763	58.2915	Fuorn
5494	2.81186e+06	1.17324e+06	2591.44	21.1617	0.0005281	0.291245	0.255077	0.25784	0.262366	0.258344	0.254263	0.317276	0.301686	61.142	Fuorn
5495	2.81191e+06	1.17324e+06	2583.69	31.3921	0.0001376	0.132625	0.122111	0.122472	0.129964	0.106096	0.135518	0.140134	0.16029	61.6471	Fuorn
5496	2.81196e+06	1.17324e+06	2584.81	30.6289	0.0001625	0.059104	0.0852739	0.0911521	0.0768206	0.0740305	0.0664088	0.0746264	0.0833395	55.6561	Fuorn
5503	2.81231e+06	1.17324e+06	2611.2	36.8231	0.00302	0.306432	0.307333	0.317865	0.308633	0.291775	0.317917	0.352324	0.30856	64.4123	Fuorn
5504	2.81236e+06	1.17324e+06	2582.14	43.1873	0.0009609	0.173558	0.187114	0.193125	0.208187	0.154333	0.215222	0.2063	0.205919	65.47	Fuorn
5506	2.81246e+06	1.17324e+06	2523.79	45.8143	0.0001363	0.152573	0.144902	0.139194	0.158096	0.141984	0.148534	0.155331	0.168502	59.9605	Fuorn
5507	2.81251e+06	1.17324e+06	2499.35	40.8365	0.0012515	0.155402	0.1713	0.146705	0.152251	0.164054	0.160781	0.169888	0.168016	63.0939	Fuorn
5508	2.81256e+06	1.17324e+06	2472.02	50.7503	0.0040954	0.0947401	0.101092	0.0876625	0.100049	0.0852739	0.0979087	0.092857	0.105056	60.3901	Fuorn
5532	2.81376e+06	1.17324e+06	2237.97	39.1204	0.0003242	0.222006	0.195745	0.217254	0	0.229347	0.271284	0.248132	0.250475	64.1123	Fuorn
5540	2.81416e+06	1.17324e+06	2256.53	37.1428	1.24e-05	0.571689	0.178218	0.553596	0.581644	0.571166	0	0.582112	0.609205	20.806	Fuorn
5542	2.81426e+06	1.17324e+06	2310.51	16.8991	3.6e-06	0.59656	0.303155	0.528336	0.544205	0.545661	0	0.568125	0.589762	40.9939	Fuorn
5543	2.81431e+06	1.17324e+06	2308.56	19.2111	8.92e-05	0.541679	0.268839	0.538103	0.546819	0.541731	0	0.57276	0.587283	49.2525	Fuorn
5544	2.81436e+06	1.17324e+06	2304.15	11.7832	0.0002726	0.606718	0.389436	0.568952	0.609221	0.581977	0	0.624817	0.62744	44.3077	Fuorn
5545	2.81441e+06	1.17324e+06	2312.05	14.2586	0.0001586	0.618701	0.405771	0.607617	0.612843	0.602159	0	0.611606	0.64927	44.4554	Fuorn
5546	2.81446e+06	1.17324e+06	2312.65	30.6533	0.0003734	0.527081	0.206622	0.446008	0.449313	0.510384	0	0.488833	0	65.1817	Fuorn
5547	2.81451e+06	1.17324e+06	2306.29	28.8727	0.0002475	0.45279	0.426587	0.384172	0.48771	0.449282	0	0.457349	0.446855	46.1847	Fuorn
5548	2.81456e+06	1.17324e+06	2309.97	19.0169	0.0001221	0.462858	0.440296	0.422309	0.485384	0.472096	0	0.509559	0.488564	58.872	Fuorn
5549	2.81461e+06	1.17324e+06	2311.98	14.9973	0.0003112	0.484138	0.492879	0.48323	0.494339	0.485582	0	0.570278	0	57.8699	Fuorn
5550	2.81466e+06	1.17324e+06	2302.95	15.6396	0.001392	0.412697	0.415562	0.385176	0.419949	0.406075	0	0.45607	0	60.3962	Fuorn
5551	2.81471e+06	1.17324e+06	2310.53	31.1493	0.0003465	0.34314	0.352198	0.311335	0.355563	0.333864	0	0.386627	0	53.7217	Fuorn
5553	2.81481e+06	1.17324e+06	2292.91	36.7054	0.0001267	0.200282	0.161351	0.167493	0.187223	0.225997	0	0.198752	0	59.7331	Fuorn
5554	2.81486e+06	1.17324e+06	2295.16	37.4094	0.0001791	0.0804675	0.0940706	0.0714471	0.102696	0.0987304	0.12152	0.0983292	0	59.0582	Fuorn
5556	2.81496e+06	1.17324e+06	2315.03	34.5703	0.0019469	0.206701	0.2399	0.23289	0.228575	0.185825	0.240128	0.235697	0	40.3452	Fuorn
5557	2.81501e+06	1.17324e+06	2333.29	38.2375	0.0007566	0.101622	0.101912	0.0824576	0.0991065	0.100112	0.116723	0.0933625	0	59.6014	Fuorn
5560	2.81516e+06	1.17324e+06	2321.16	34.5155	2.25e-05	0.444544	0.434368	0.439547	0.46613	0.484107	0.488919	0.513496	0	53.1454	Fuorn
5569	2.81561e+06	1.17324e+06	2452.13	28.9172	0.0004959	0.0802917	0.0332109	0.0665706	0.124548	0.115422	0.111431	0.137257	0.0981829	33.4159	Fuorn
5570	2.81566e+06	1.17324e+06	2483.67	34.7581	0.0004447	0.0814444	-0.0222762	0.0979012	0.138455	0.104388	0.0963815	0.126523	0.113586	27.9179	Fuorn
5571	2.81571e+06	1.17324e+06	2519.07	33.4898	0.0020025	0.0330251	-0.0624082	0.0597868	0.0571906	0.0484702	0.0376644	0.0767161	0.0891205	28.479	Fuorn
5572	2.81576e+06	1.17324e+06	2551.15	34.6307	8.89e-05	0.0787837	-0.0066934	0.0839789	0.0658512	0.0517424	0.047413	0.103531	0.0668958	28.2421	Fuorn
5573	2.81581e+06	1.17324e+06	2585.96	31.3602	7.08e-05	0.0528686	0.0166922	0.0492656	0.0742192	0.0902194	0.0707194	0.0902194	0.0785634	29.4056	Fuorn
5583	2.81631e+06	1.17324e+06	2728.35	35.8082	0.0011492	0.129299	0.105193	0.12773	0.135116	0.12327	0.119377	0.140134	0.136085	67.1824	Fuorn
5584	2.81636e+06	1.17324e+06	2690.38	35.0737	0.0004254	0.0719361	0.061195	0.063379	0.0680849	0.0720084	0.0591319	0.072554	0.0764233	60.9912	Fuorn
5612	2.81081e+06	1.17319e+06	1979.49	10.2555	0.0019858	0.424208	0.409032	0.406477	0.449651	0.444437	0.422711	0.443662	0.455406	55.193	Fuorn
5625	2.81146e+06	1.17319e+06	2400.13	40.9528	0.0002971	0.136688	0.169235	0.132166	0.131703	0.13429	0.17909	0.197348	0.166048	26.9127	Fuorn
5626	2.81151e+06	1.17319e+06	2433.43	32.2839	9.41e-05	0.3235	0.320006	0.291058	0.282886	0.28499	0.293939	0.322958	0.315416	36.2085	Fuorn
5627	2.81156e+06	1.17319e+06	2463.95	40.5146	0.0004295	0.115908	0.125864	0.103333	0.130221	0.13429	0.139305	0.116964	0.118952	30.9928	Fuorn
5629	2.81166e+06	1.17319e+06	2530.26	31.9332	0.0007677	0.0424111	0.0586009	0.0517424	0.0655615	0.0360639	0.0308935	0.0360639	0.0789824	40.7566	Fuorn
5630	2.81171e+06	1.17319e+06	2550.93	29.6322	0.0001722	0.0907516	0.0969536	0.114997	0.10557	0.0597868	0.100739	0.104233	0.107567	48.207	Fuorn
5633	2.81186e+06	1.17319e+06	2573.37	22.5127	0.0005528	0.227951	0.169092	0.17302	0.194832	0.17752	0.190008	0.236092	0.253455	60.3639	Fuorn
5634	2.81191e+06	1.17319e+06	2559.63	29.4455	0.0007606	0.0864146	0.0828031	0.0898273	0.110819	0.106009	0.105232	0.105919	0.0912231	65.6771	Fuorn
5635	2.81196e+06	1.17319e+06	2560.78	27.3901	0.0006967	0.0589125	0.0690314	0.0670175	0.0814444	0.0734149	0.0795495	0.0818712	0.0769041	51.2765	Fuorn
5639	2.81216e+06	1.17319e+06	2581.77	30.9252	0.0004331	0.351034	0.322167	0.304057	0.31037	0.304025	0.359604	0.358608	0.349847	61.3216	Fuorn
5640	2.81221e+06	1.17319e+06	2585.31	32.5496	0.0001647	0.321783	0.309983	0.307211	0.307044	0.283199	0.348143	0.350171	0.343584	56.9743	Fuorn
5641	2.81226e+06	1.17319e+06	2582.3	32.9437	0.0011465	0.242677	0.198752	0.203045	0.217115	0.214909	0.24661	0.203344	0.251917	65.2763	Fuorn
5642	2.81231e+06	1.17319e+06	2555.26	41.8145	0.0069739	0.268186	0.246076	0.245826	0.284682	0.242553	0.315929	0.279018	0.285987	59.1596	Fuorn
5643	2.81236e+06	1.17319e+06	2543.43	40.4523	0.0054743	0.284682	0.248364	0.283199	0.279183	0.273065	0.293336	0.333802	0.288774	66.5518	Fuorn
5644	2.81241e+06	1.17319e+06	2520.52	41.3243	0.0095861	0.286401	0.273009	0.267462	0.270422	0.237531	0.27871	0.317865	0.238798	67.4648	Fuorn
5648	2.81261e+06	1.17319e+06	2410.39	37.7197	0.0088797	0.106015	0.119775	0.107222	0.109657	0.0923219	0.113032	0.113984	0.113293	62.7288	Fuorn
5654	2.81291e+06	1.17319e+06	2312.59	39.1826	0.0029375	0.071654	0.0867643	0.0856716	0.0840124	0.0714526	0.0879675	0.0662352	0.0875406	39.3541	Fuorn
5655	2.81296e+06	1.17319e+06	2326.08	33.0491	0.0018206	0.109634	0.0844615	0.103127	0.104177	0.11841	0.0855733	0.134143	0.113124	57.5234	Fuorn
5674	2.81391e+06	1.17319e+06	2126.38	29.6597	0.0030739	0.153916	0.119851	0.13143	0	0.180024	0.189199	0.182725	0.172429	61.738	Fuorn
5675	2.81396e+06	1.17319e+06	2120.69	13.0306	0.0019347	0.279929	0.120263	0.225229	0	0.22617	0.299319	0.296672	0.279247	48.3846	Fuorn
5680	2.81421e+06	1.17319e+06	2306.24	24.0155	0.0013766	0.597067	0.314004	0.581359	0	0.590808	0	0.665868	0.63151	34.555	Fuorn
5681	2.81426e+06	1.17319e+06	2321.75	15.2502	0.000934	0.63116	0.461024	0.616504	0.638424	0.590808	0	0.640815	0.63151	42.2122	Fuorn
5682	2.81431e+06	1.17319e+06	2320.17	10.4569	0.0001962	0.615218	0.434663	0.56932	0.618035	0.577148	0	0.632353	0.634707	50.849	Fuorn
5683	2.81436e+06	1.17319e+06	2314.2	10.4551	0.0009944	0.519837	0.40547	0.485582	0.512833	0.52708	0	0.546212	0.515622	51.7164	Fuorn
5684	2.81441e+06	1.17319e+06	2310.98	4.59476	0.0023984	0.387905	0.273034	0.285575	0.398281	0.353952	0	0.368833	0.372662	48.9149	Fuorn
5685	2.81446e+06	1.17319e+06	2297.14	27.4116	0.0005127	0.384205	0.408605	0.386562	0.387977	0.399529	0	0.422437	0.398795	64.4133	Fuorn
5686	2.81451e+06	1.17319e+06	2290.02	26.4379	7.32e-05	0.471569	0.473213	0.492879	0.462029	0.484107	0	0.570818	0.497448	43.5195	Fuorn
5687	2.81456e+06	1.17319e+06	2297.4	14.7352	0.0004873	0.485222	0.474499	0.462233	0.475359	0.462478	0	0.51749	0.463447	57.0646	Fuorn
5688	2.81461e+06	1.17319e+06	2293.34	16.5597	0.0013764	0.485298	0.474588	0.477749	0.477697	0.492088	0	0.536808	0.49678	57.6913	Fuorn
5689	2.81466e+06	1.17319e+06	2293.48	21.3202	0.0009813	0.454977	0.454837	0.42601	0.451012	0.437543	0	0.480653	0.466556	56.7002	Fuorn
5690	2.81471e+06	1.17319e+06	2289.35	27.3662	0.001148	0.35975	0.376553	0.321631	0.357476	0.327754	0	0.395561	0.390742	62.8609	Fuorn
5691	2.81476e+06	1.17319e+06	2269.91	39.0168	0.0008165	0.339589	0.320268	0.328962	0.323443	0.340861	0	0.381574	0	65.0576	Fuorn
5695	2.81496e+06	1.17319e+06	2293.49	28.8379	0.00526	0.22585	0.245034	0.240207	0.244798	0.250729	0	0.288567	0	47.1546	Fuorn
5696	2.81501e+06	1.17319e+06	2294.2	35.7149	0.0001168	0.132015	0.107464	0.0938409	0.107749	0.121454	0	0.113943	0	59.0323	Fuorn
5699	2.81516e+06	1.17319e+06	2288	30.1567	0.0005805	0.289137	0.24178	0.227954	0.295696	0.289767	0.267358	0.323223	0	51.9091	Fuorn
5700	2.81521e+06	1.17319e+06	2314.29	37.9559	0.0001223	0.233169	0.238641	0.242075	0.266269	0.262786	0.254631	0.273923	0	22.856	Fuorn
5703	2.81536e+06	1.17319e+06	2313.77	25.9492	0.0009138	0.127549	0.149178	0.151266	0.137357	0.159182	0.132405	0.140724	0	36.4911	Fuorn
5704	2.81541e+06	1.17319e+06	2347.69	34.3443	0.0002445	0.110337	0.138148	0.16185	0.128282	0.121939	0.166477	0.129536	0	26.1039	Fuorn
5705	2.81546e+06	1.17319e+06	2371.29	27.6911	0.0048003	0.114766	0.113943	0.0863545	0.134909	0.122661	0.118062	0.17302	0	43.849	Fuorn
5706	2.81551e+06	1.17319e+06	2399.66	24.4365	0.0003022	0.123055	0.165609	0.167932	0.182984	0.128459	0.205919	0.155476	0	38.9453	Fuorn
5707	2.81556e+06	1.17319e+06	2421.57	28.766	0.0020525	0.110903	0.101282	0.152215	0.162632	0.165557	0.144155	0.133536	0	33.9827	Fuorn
5708	2.81561e+06	1.17319e+06	2453.6	34.5512	9.24e-05	0.132645	0.06693	0.166281	0.162632	0.13429	0.16813	0.150211	0	24.6532	Fuorn
5709	2.81566e+06	1.17319e+06	2488.07	39.3682	0.0001337	0.10534	0.0214451	0.0917526	0.155459	0.100589	0.118952	0.117762	0	19.394	Fuorn
5710	2.81571e+06	1.17319e+06	2526.06	33.8329	0.0010466	0.0652268	0.0816819	0.159299	0.163422	0.11913	0.116618	0.137896	0	24.608	Fuorn
5711	2.81576e+06	1.17319e+06	2554.5	34.649	0.0004155	0.130221	0.0977744	0.127629	0.127323	0.101595	0.130617	0.14896	0.134352	27.7234	Fuorn
5712	2.81581e+06	1.17319e+06	2590.57	32.3321	0.0003226	0.130839	0.0509982	0.0942314	0.146175	0.151232	0.15239	0.163614	0.133844	27.8741	Fuorn
5727	2.80966e+06	1.17314e+06	2005.29	12.884	6.86e-05	0.596055	0.571166	0.576632	0.560822	0.542804	0	0.56372	0	47.5478	Fuorn
5761	2.81136e+06	1.17314e+06	2287.55	40.5792	0.0001292	0.215371	0.188817	0.2063	0.215849	0.20475	0.260703	0.251029	0.237492	24.1934	Fuorn
5763	2.81146e+06	1.17314e+06	2389.7	30.397	0.0002347	0.230231	0.250882	0.247827	0.235759	0.247635	0.249356	0.28499	0.247455	34.031	Fuorn
5764	2.81151e+06	1.17314e+06	2422.09	38.2444	0.0002169	0.26168	0.223174	0.216605	0.225453	0.25095	0.295433	0.278429	0.283231	28.2275	Fuorn
5765	2.81156e+06	1.17314e+06	2450.44	31.3216	0.0002098	0.270927	0.282179	0.296111	0.29922	0.299707	0.284832	0.339965	0.283231	36.801	Fuorn
5766	2.81161e+06	1.17314e+06	2481.18	35.1858	0.0004367	0.292029	0.258344	0.264895	0.235475	0.238375	0.293603	0.303964	0.280216	39.0398	Fuorn
5767	2.81166e+06	1.17314e+06	2504.96	34.5562	0.0001189	0.144557	0.153487	0.148974	0.153916	0.133759	0.147555	0.161491	0.156398	40.8393	Fuorn
5769	2.81176e+06	1.17314e+06	2544.83	24.5346	9.94e-05	0.245937	0.20606	0.241724	0.241521	0.248255	0.261762	0.277231	0.220336	51.2606	Fuorn
5772	2.81191e+06	1.17314e+06	2541.63	29.9504	0.0001421	0.211438	0.225997	0.206148	0.208696	0.211218	0.27871	0.243481	0.221293	66.5971	Fuorn
5773	2.81196e+06	1.17314e+06	2535.93	27.2121	0.0015838	0.0536995	0.0677098	0.0491976	0.0533914	0.0470847	0.0687215	0.0721203	0.0687215	54.2724	Fuorn
5774	2.81201e+06	1.17314e+06	2539.28	37.8006	0.0003548	0.1901	0.201568	0.189616	0.17539	0.187114	0.197871	0.200146	0.159562	50.0503	Fuorn
5777	2.81216e+06	1.17314e+06	2554.42	33.0754	0.0002083	0.316201	0.283051	0.275653	0.292765	0.263899	0.310368	0.337623	0.297103	57.6644	Fuorn
5778	2.81221e+06	1.17314e+06	2554.72	32.447	8.24e-05	0.309493	0.276805	0.271664	0.273874	0.271537	0.319167	0.307466	0.283381	57.6614	Fuorn
5779	2.81226e+06	1.17314e+06	2555.48	30.667	0.0006593	0.305178	0.306995	0.282168	0.305765	0.279018	0.326033	0.337623	0.311969	60.754	Fuorn
5781	2.81236e+06	1.17314e+06	2503.14	34.3343	0.0036727	0.333091	0.315782	0.288567	0.297142	0.304042	0.328084	0.337623	0.297103	45.6851	Fuorn
5782	2.81241e+06	1.17314e+06	2484.64	40.9186	0.0003842	0.203469	0.176357	0.195745	0.199952	0.185747	0.213913	0.193811	0.213509	67.2326	Fuorn
5786	2.81261e+06	1.17314e+06	2398.03	36.2321	0.0017159	0.113277	0.132965	0.120736	0.141197	0.122472	0.149378	0.153487	0.125402	65.8001	Fuorn
5793	2.81296e+06	1.17314e+06	2298.47	30.9349	0.0002429	0.0929732	0.0816134	0.0862298	0.0933039	0.113273	0.0850636	0.107637	0.0922012	50.0277	Fuorn
5812	2.81391e+06	1.17314e+06	2111.04	18.9091	0.0012119	0.168533	0.118813	0.182169	0	0.176265	0.247455	0.20475	0.287864	58.0298	Fuorn
5813	2.81396e+06	1.17314e+06	2115.45	19.4447	0.002532	0.390998	0.147926	0.375532	0	0.376317	0.507692	0.37989	0.453065	36.5437	Fuorn
5814	2.81401e+06	1.17314e+06	2151.29	47.0742	0.0005462	0.534232	0.19175	0.52924	0	0.53764	0.590473	0.540888	0.586871	13.7216	Fuorn
5818	2.81421e+06	1.17314e+06	2304.94	33.9166	0.0044662	0.703335	0.421756	0.649702	0	0.632002	0.549326	0.711931	0.66422	27.8481	Fuorn
5819	2.81426e+06	1.17314e+06	2323.89	16.8268	2.66e-05	0.679484	0.534745	0.651341	0	0.628623	0.620793	0.662991	0.661939	40.7364	Fuorn
5820	2.81431e+06	1.17314e+06	2325.94	12.8257	0.0001373	0.649172	0.537803	0.615228	0	0.586087	0.589814	0.678155	0.638552	57.5402	Fuorn
5821	2.81436e+06	1.17314e+06	2316.13	13.2775	0.0003871	0.392973	0.411067	0.413954	0	0.406397	0.41663	0.473439	0.422826	59.0233	Fuorn
5822	2.81441e+06	1.17314e+06	2308.93	5.79184	0.0003057	0.485038	0.497356	0.460807	0	0.476648	0.509288	0.517261	0.53551	55.0181	Fuorn
5823	2.81446e+06	1.17314e+06	2293.52	28.4779	0.0004834	0.586732	0.567976	0.538223	0	0.531725	0.547487	0.590505	0.577687	51.1554	Fuorn
5824	2.81451e+06	1.17314e+06	2275.93	18.3762	0.0053712	0.579306	0.600157	0.583935	0	0.56005	0	0.618709	0.606498	49.9795	Fuorn
5825	2.81456e+06	1.17314e+06	2284.39	17.5031	0.0016809	0.421466	0.4229	0.422037	0.433978	0.456811	0	0.521512	0.47445	53.7644	Fuorn
5826	2.81461e+06	1.17314e+06	2283.37	15.4751	0.0002215	0.392909	0.37672	0.360396	0.41697	0.414856	0	0.466376	0.434416	59.6408	Fuorn
5827	2.81466e+06	1.17314e+06	2276.3	18.2703	0.0017682	0.320092	0.277985	0.261739	0.324878	0.315782	0	0.330632	0.287584	61.7185	Fuorn
5828	2.81471e+06	1.17314e+06	2267.08	32.1007	0.0005174	0.29254	0.274696	0.252137	0.274098	0.252435	0	0.274014	0.260942	64.0529	Fuorn
5829	2.81476e+06	1.17314e+06	2243.45	33.4572	9.8e-05	0.276172	0.247355	0.25576	0.279371	0.268386	0	0.295891	0.274195	64.372	Fuorn
5833	2.81496e+06	1.17314e+06	2264	31.3814	0.0001968	0.267929	0.23607	0.2268	0.21614	0.224171	0	0.263231	0.27445	58.0181	Fuorn
5834	2.81501e+06	1.17314e+06	2261.01	36.3188	0.0003666	0.158019	0.132684	0.120871	0.138484	0.0992873	0	0.0996317	0.129647	61.264	Fuorn
5835	2.81506e+06	1.17314e+06	2255.42	34.2117	0.0002192	0.226326	0.246677	0.212382	0.237351	0.243481	0	0.28789	0.26169	51.7707	Fuorn
5837	2.81516e+06	1.17314e+06	2265.25	35.7199	0.0047431	0.253446	0.254404	0.24178	0.288796	0.296188	0	0.321955	0	37.703	Fuorn
5838	2.81521e+06	1.17314e+06	2304.9	33.7082	0.0017581	0.24292	0.244242	0.22649	0.271909	0.296466	0	0.330863	0	36.2137	Fuorn
5842	2.81541e+06	1.17314e+06	2345.11	15.3251	0.0045418	0.118669	0.138488	0.127061	0.0960465	0.0996317	0.139906	0.114026	0	49.979	Fuorn
5843	2.81546e+06	1.17314e+06	2360.87	30.095	0.0011309	0.232476	0.319221	0.241319	0.299846	0.232856	0.317168	0.273158	0	40.6255	Fuorn
5844	2.81551e+06	1.17314e+06	2392.34	40.0793	0.0002076	0.416651	0.442908	0.392354	0.449432	0.409758	0.469802	0.46896	0	26.3691	Fuorn
5845	2.81556e+06	1.17314e+06	2424.06	28.4821	0.000689	0.39208	0.386627	0.368529	0.400959	0.409032	0.41516	0.409758	0	33.7215	Fuorn
5846	2.81561e+06	1.17314e+06	2460.76	35.4647	0.0003878	0.326145	0.2652	0.290255	0.335149	0.336046	0.361297	0.298757	0	26.1207	Fuorn
5847	2.81566e+06	1.17314e+06	2496.74	38.4466	0.0008584	0.232238	0.185078	0.196042	0.281558	0.227712	0.250372	0.212551	0	22.2486	Fuorn
5848	2.81571e+06	1.17314e+06	2526.63	26.2861	7.72e-05	0.113511	0.0997925	0.150295	0.171985	0.146684	0.14717	0.162237	0	34.8036	Fuorn
5849	2.81576e+06	1.17314e+06	2553.88	33.3715	0.0004887	0.140038	0.0816819	0.146199	0.154434	0.154333	0.154665	0.166281	0	26.7582	Fuorn
5850	2.81581e+06	1.17314e+06	2587.82	32.6407	0.0003595	0.119435	0.079322	0.142879	0.147016	0.156964	0.116688	0.174987	0	34.5797	Fuorn
5858	2.81621e+06	1.17314e+06	2740.64	36.6286	3.08e-05	0.11198	0.10407	0.118567	0.126543	0.100694	0.103808	0.126248	0.125634	32.0867	Fuorn
5859	2.81626e+06	1.17314e+06	2768.58	13.7401	0.0237603	0.11539	0.0896476	0.112975	0.13532	0.137492	0.114863	0.130452	0.125042	63.1081	Fuorn
5865	2.80966e+06	1.17309e+06	2003.45	1.5555	0.0003568	0.57134	0.542191	0.55163	0.565103	0.519782	0	0.58303	0	50.2184	Fuorn
5866	2.80971e+06	1.17309e+06	2009.34	11.0098	0.0001745	0.592082	0.588294	0.58303	0.595074	0.561719	0	0.590006	0	47.1109	Fuorn
5899	2.81136e+06	1.17309e+06	2281.88	42.8951	0.0004371	0.173846	0.207557	0.196042	0.182984	0.191172	0.205966	0.21334	0.217013	18.2456	Fuorn
5900	2.81141e+06	1.17309e+06	2345.97	42.4941	0.0018474	0.221281	0.200156	0.22545	0.208187	0.25095	0.225485	0.257048	0.244109	26.1376	Fuorn
5901	2.81146e+06	1.17309e+06	2384.01	30.086	0.0003798	0.252196	0.223174	0.211738	0.222756	0.231437	0.246565	0.25095	0.265355	32.2312	Fuorn
5902	2.81151e+06	1.17309e+06	2411.42	30.5741	0.0001213	0.184938	0.165609	0.158985	0.168533	0.161192	0.195761	0.204164	0.186172	35.7277	Fuorn
5903	2.81156e+06	1.17309e+06	2436.98	28.9248	0.0001414	0.221281	0.21303	0.205593	0.20829	0.211738	0.224701	0.239244	0.234329	38.2187	Fuorn
5904	2.81161e+06	1.17309e+06	2462.18	32.9484	0.0002239	0.246437	0.213528	0.231675	0.241152	0.235561	0.234329	0.259575	0.260782	37.6245	Fuorn
5908	2.81181e+06	1.17309e+06	2518.46	27.7058	0.0003528	0.362224	0.355952	0.360479	0.373332	0.34339	0.406824	0.419989	0.37239	60.3824	Fuorn
5910	2.81191e+06	1.17309e+06	2512.13	39.1587	0.0014687	0.110043	0.0985331	0.0894682	0.0821222	0.0972029	0.103585	0.105919	0.119605	64.2339	Fuorn
5911	2.81196e+06	1.17309e+06	2505.5	34.6663	0.0051278	0.0908122	0.0752035	0.0740306	0.0960465	0.0714392	0.084351	0.0976764	0.0998791	61.7712	Fuorn
5912	2.81201e+06	1.17309e+06	2504.09	36.152	0.0010635	0.157842	0.158655	0.168187	0.177686	0.181925	0.153846	0.146508	0.147674	44.7985	Fuorn
5915	2.81216e+06	1.17309e+06	2511.86	43.1587	0.0019414	0.206183	0.184642	0.211844	0.200326	0.196866	0.230823	0.22087	0.229178	51.8429	Fuorn
5916	2.81221e+06	1.17309e+06	2520.25	33.9704	0.0004745	0.250104	0.213956	0.236913	0.239212	0.224951	0.230391	0.253178	0.244613	56.0848	Fuorn
5917	2.81226e+06	1.17309e+06	2525.03	37.7801	0.0025708	0.288984	0.24451	0.198752	0.251426	0.209469	0.251917	0.25784	0.258244	60.8722	Fuorn
5919	2.81236e+06	1.17309e+06	2466.18	37.195	0.0039871	0.156442	0.162564	0.157951	0.182754	0.189616	0.183682	0.187048	0.170437	52.4881	Fuorn
5920	2.81241e+06	1.17309e+06	2453.5	44.0984	0.0011939	0.199987	0.203592	0.195241	0.196326	0.177399	0.212916	0.235697	0.232339	64.296	Fuorn
5924	2.81261e+06	1.17309e+06	2364.44	29.6392	0.0124911	0.125136	0.113592	0.113688	0.123731	0.128209	0.13468	0.1355	0.128628	60.7379	Fuorn
5956	2.81421e+06	1.17309e+06	2311.53	24.6499	0.0035345	0.661745	0.372271	0.640928	0	0.633932	0.435807	0.654368	0.651465	34.1624	Fuorn
5957	2.81426e+06	1.17309e+06	2323.77	18.9421	0.000439	0.688332	0.464146	0.65196	0	0.643105	0.574251	0.663142	0.674014	41.6005	Fuorn
5958	2.81431e+06	1.17309e+06	2327.82	2.42681	0.0001595	0.655504	0.485219	0.617347	0	0.606542	0.546596	0.677671	0.615384	54.6238	Fuorn
5959	2.81436e+06	1.17309e+06	2323.26	11.9284	0.0008356	0.45691	0.49899	0.497138	0	0.50149	0.482588	0.522867	0.494531	56.2656	Fuorn
5963	2.81456e+06	1.17309e+06	2261.28	28.8494	7.83e-05	0.662248	0.674647	0.621539	0	0.610668	0.658728	0.658374	0.641706	57.3341	Fuorn
5964	2.81461e+06	1.17309e+06	2268.31	25.046	0.0007944	0.532135	0.499889	0.467981	0	0.513294	0.533144	0.55058	0.522161	54.8912	Fuorn
5965	2.81466e+06	1.17309e+06	2263.47	32.9966	0.0002576	0.306308	0.288504	0.285247	0	0.283665	0.312568	0.361285	0.331492	64.9726	Fuorn
5966	2.81471e+06	1.17309e+06	2242.01	32.5469	0.0005451	0.339015	0.334542	0.321383	0	0.367059	0.352145	0.36094	0.32734	63.7538	Fuorn
5967	2.81476e+06	1.17309e+06	2223.17	32.8479	0.0003217	0.2945	0.227437	0.242946	0	0.256996	0.231973	0.23381	0.199398	63.2288	Fuorn
5968	2.81481e+06	1.17309e+06	2203.72	20.4933	0.0004912	0.162598	0.17547	0.1498	0	0.137827	0	0.114307	0.170948	54.7465	Fuorn
5975	2.81516e+06	1.17309e+06	2247.59	32.3835	0.0008452	0.191933	0.15795	0.15079	0.195251	0.20012	0	0.187862	0.179359	32.2919	Fuorn
5976	2.81521e+06	1.17309e+06	2284.69	20.7472	0.0201355	0.186308	0.207243	0.187524	0.211236	0.223136	0	0.204485	0.151224	45.8475	Fuorn
5981	2.81546e+06	1.17309e+06	2360.04	26.3451	0.0005277	0.392299	0.372458	0.372425	0.44838	0.370257	0	0.388458	0	38.0241	Fuorn
5982	2.81551e+06	1.17309e+06	2391.33	37.3841	0.0004641	0.431213	0.425941	0.413187	0.447368	0.446384	0	0.496386	0	24.4006	Fuorn
5983	2.81556e+06	1.17309e+06	2424.64	32.6981	0.0003579	0.347431	0.323401	0.330488	0.354429	0.358857	0	0.376772	0	27.9708	Fuorn
5984	2.81561e+06	1.17309e+06	2459.34	37.1052	0.000194	0.289034	0.221772	0.303939	0.315525	0.355932	0	0.333948	0	22.825	Fuorn
5985	2.81566e+06	1.17309e+06	2493.43	35.6594	0.0002006	0.223989	0.227713	0.282194	0.277883	0.319749	0.303579	0.308894	0	25.3362	Fuorn
5986	2.81571e+06	1.17309e+06	2525.45	27.5699	6.57e-05	0.188735	0.198064	0.190505	0.211737	0.191172	0.205928	0.21334	0	33.3972	Fuorn
5987	2.81576e+06	1.17309e+06	2551.84	31.2332	7.42e-05	0.159357	0.118248	0.181349	0.184938	0.179111	0.187298	0.179111	0	31.6449	Fuorn
5995	2.81616e+06	1.17309e+06	2693.97	37.0621	0.0002022	0.14611	0.132151	0.132965	0.137452	0.180737	0.157563	0.15156	0	31.8913	Fuorn
5996	2.81621e+06	1.17309e+06	2729.19	35.717	9.47e-05	0.151657	0.172902	0.15311	0.170959	0.170992	0.163061	0.193616	0	34.8874	Fuorn
5997	2.81626e+06	1.17309e+06	2760.15	35.5836	0.0004898	0.173652	0.194518	0.165647	0.201591	0.201717	0.179293	0.232885	0	32.4744	Fuorn
5998	2.81631e+06	1.17309e+06	2740.16	40.0541	0.0011429	0.239813	0.225618	0.178091	0.238969	0.195745	0.205782	0.229107	0	55.2281	Fuorn
6001	2.80966e+06	1.17304e+06	2008.42	6.35462	0.0003603	0.564167	0.522564	0.556964	0.548963	0.503101	0	0.542804	0.592539	53.2411	Fuorn
6038	2.81151e+06	1.17304e+06	2398.46	34.9345	0.0010503	0.140931	0.150341	0.134658	0.155133	0.126186	0.143222	0.156964	0.169266	36.3871	Fuorn
6039	2.81156e+06	1.17304e+06	2427.75	29.3159	0.0009188	0.277224	0.231848	0.266837	0.252997	0.30795	0.270425	0.335326	0.259746	34.7186	Fuorn
6044	2.81181e+06	1.17304e+06	2499.14	19.9724	0.0001552	0.362224	0.283867	0.333755	0.353375	0.340861	0.367833	0.402618	0.357043	62.2784	Fuorn
6045	2.81186e+06	1.17304e+06	2487.3	29.812	0.0002528	0.236833	0.203045	0.190966	0.197341	0.17752	0.238236	0.203344	0.238798	65.8941	Fuorn
6046	2.81191e+06	1.17304e+06	2478.95	41.9455	0.0044501	0.12388	0.129827	0.106179	0.115832	0.114527	0.150429	0.12306	0.120989	63.2394	Fuorn
6053	2.81226e+06	1.17304e+06	2474.7	45.8693	0.0001819	0.244693	0.242581	0.220687	0.243761	0.230678	0.253455	0.264817	0.234337	54.5517	Fuorn
6055	2.81236e+06	1.17304e+06	2431.09	40.0879	0.0042071	0.215828	0.21767	0.203867	0.226326	0.191759	0.2199	0.219024	0.22587	56.2962	Fuorn
6056	2.81241e+06	1.17304e+06	2417.53	37.7903	0.0004211	0.0833596	0.0759855	0.0940706	0.0968035	0.0931133	0.0815976	0.106825	0.0950718	56.5757	Fuorn
6081	2.81366e+06	1.17304e+06	2099.78	14.4607	0.0001149	0.478714	0.454981	0.475684	0.519019	0.464685	0.506597	0.454044	0.526592	57.6736	Fuorn
6091	2.81416e+06	1.17304e+06	2270.88	36.4794	0.000178	0.573653	0.21334	0.539651	0	0.557647	0.568548	0.598607	0.595254	26.6439	Fuorn
6093	2.81426e+06	1.17304e+06	2320.5	5.86889	0.0008144	0.635828	0.452095	0.608697	0	0.589522	0.596654	0.625285	0.622337	51.2773	Fuorn
6094	2.81431e+06	1.17304e+06	2328.06	3.79374	0.0013586	0.565876	0.462465	0.549684	0	0.544192	0.535799	0.569981	0.546564	51.3872	Fuorn
6095	2.81436e+06	1.17304e+06	2322.21	13.8178	0.0003681	0.609816	0.499729	0.586717	0	0.581206	0.56108	0.571064	0.586124	59.2206	Fuorn
6099	2.81456e+06	1.17304e+06	2237.87	27.1226	0.0006651	0.564892	0.517261	0.527097	0	0.533784	0.557393	0.588187	0.575411	53.1375	Fuorn
6100	2.81461e+06	1.17304e+06	2240.14	31.644	0.0008443	0.474887	0.430457	0.418434	0	0.471034	0.449622	0.475596	0.447596	54.7227	Fuorn
6101	2.81466e+06	1.17304e+06	2242.57	27.6221	0.0027229	0.336907	0.343015	0.293488	0	0.335697	0.352126	0.33834	0.337558	62.417	Fuorn
6102	2.81471e+06	1.17304e+06	2223.61	31.0657	0.0001411	0.284228	0.258685	0.264719	0	0.327094	0.30316	0.292898	0.274761	64.4227	Fuorn
6103	2.81476e+06	1.17304e+06	2208.6	24.1116	0.0009982	0.20903	0.17209	0.177305	0	0.181308	0.173293	0.144859	0.126507	61.5583	Fuorn
6104	2.81481e+06	1.17304e+06	2187.26	17.4069	0.0025692	0.226833	0.264761	0.198752	0	0.192363	0.265171	0.218938	0.250475	57.935	Fuorn
6110	2.81511e+06	1.17304e+06	2218.22	26.88	0.0057819	0.254931	0.140129	0.222402	0	0.234097	0.2208	0.285461	0.234337	29.3456	Fuorn
6111	2.81516e+06	1.17304e+06	2247	33.451	3.99e-05	0.140343	0.161506	0.129808	0.191615	0.141984	0	0.161156	0.155149	26.4575	Fuorn
6115	2.81536e+06	1.17304e+06	2321.6	27.5805	0.0002933	0.360784	0.312143	0.304095	0.371627	0.365877	0	0.375522	0.333368	29.2273	Fuorn
6116	2.81541e+06	1.17304e+06	2345.3	22.8595	0.0005767	0.449365	0.474389	0.431559	0.466783	0.44523	0	0.494309	0.479457	36.3009	Fuorn
6117	2.81546e+06	1.17304e+06	2369.87	29.9523	0.0024195	0.44838	0.35812	0.445788	0.454078	0.455989	0	0.499729	0.488164	27.937	Fuorn
6118	2.81551e+06	1.17304e+06	2400.46	32.0609	0.0005324	0.417557	0.360479	0.446384	0.447109	0.466157	0	0.49558	0.474307	25.6403	Fuorn
6119	2.81556e+06	1.17304e+06	2430.08	29.483	0.0029496	0.341924	0.339965	0.346672	0.339339	0.356497	0	0.369879	0.382644	33.0727	Fuorn
6120	2.81561e+06	1.17304e+06	2457.87	33.4938	0.0004421	0.409001	0.415555	0.404553	0.442863	0.454981	0	0.453171	0.451285	37.5031	Fuorn
6121	2.81566e+06	1.17304e+06	2484.58	36.0819	0.0001148	0.375048	0.295885	0.389847	0.400817	0.378724	0	0.424975	0.38338	38.706	Fuorn
6122	2.81571e+06	1.17304e+06	2511.73	35.5417	0.0006724	0.309111	0.299428	0.303964	0.334144	0.308614	0	0.31708	0	39.9398	Fuorn
6123	2.81576e+06	1.17304e+06	2536.8	32.52	0.0018838	0.259227	0.294577	0.30018	0.316716	0.278429	0	0.337016	0	36.7109	Fuorn
6124	2.81581e+06	1.17304e+06	2562.53	19.2511	0.0004283	0.277884	0.203317	0.274589	0.298975	0.259575	0	0.303986	0	45.6434	Fuorn
6125	2.81586e+06	1.17304e+06	2579.6	26.3841	0.0008057	0.15567	0.16772	0.184428	0.194262	0.191534	0	0.196866	0	37.6028	Fuorn
6130	2.81611e+06	1.17304e+06	2647.88	31.4599	0.0001455	0.11338	0.114527	0.0879026	0.0929524	0.0814752	0.0897863	0.127243	0	36.1894	Fuorn
6131	2.81616e+06	1.17304e+06	2678.12	36.8734	8.73e-05	0.14611	0.141721	0.132965	0.130368	0.159657	0.1436	0.137409	0	30.2513	Fuorn
6132	2.81621e+06	1.17304e+06	2712.87	35.8797	0.0001526	0.110779	0.157025	0.113205	0.123496	0.113791	0.105361	0.132964	0	38.6751	Fuorn
6133	2.81626e+06	1.17304e+06	2745.53	47.2099	0.0003911	0.130953	0.127609	0.123055	0.126543	0.127061	0.128926	0.126443	0	20.3922	Fuorn
6137	2.80971e+06	1.17299e+06	2008.54	6.19574	0.0001416	0.553025	0.54017	0.569746	0.561559	0.515749	0	0.548153	0.62009	49.9948	Fuorn
6138	2.80976e+06	1.17299e+06	2011.09	7.01673	5.7e-05	0.548963	0.504344	0.535379	0.522375	0.506908	0	0.532512	0.600574	48.4481	Fuorn
6172	2.81146e+06	1.17299e+06	2368.14	29.1123	0.0001986	0.321886	0.345777	0.319221	0.297329	0.299956	0.334418	0.335326	0.331994	33.2354	Fuorn
6173	2.81151e+06	1.17299e+06	2398.08	34.4631	5.49e-05	0.258176	0.236092	0.243048	0.246437	0.242553	0.249613	0.266837	0.248822	31.9936	Fuorn
6174	2.81156e+06	1.17299e+06	2426.2	24.2644	0.0002871	0.235265	0.198629	0.20503	0.248944	0.184157	0.223304	0.261847	0.231271	42.8642	Fuorn
6177	2.81171e+06	1.17299e+06	2464.61	29.9949	0.0002269	0.271789	0.248545	0.215579	0.250682	0.243048	0.2288	0.283199	0.24399	53.4735	Fuorn
6178	2.81176e+06	1.17299e+06	2469.88	31.9785	0.000452	0.23825	0.227304	0.241217	0.20587	0.235161	0.24661	0.268596	0.244613	56.1431	Fuorn
6179	2.81181e+06	1.17299e+06	2473.66	31.5538	0.0005259	0.354596	0.294854	0.294009	0.326407	0.304007	0.341793	0.359172	0.305005	59.6048	Fuorn
6180	2.81186e+06	1.17299e+06	2460.57	33.8164	0.0003503	0.211438	0.220772	0.17302	0.199551	0.200156	0.241258	0.218883	0.213639	66.5808	Fuorn
6181	2.81191e+06	1.17299e+06	2439.67	36.5557	0.0005051	0.231848	0.204571	0.22087	0.229952	0.234097	0.214686	0.208595	0.230391	65.2148	Fuorn
6184	2.81206e+06	1.17299e+06	2475.48	19.2409	0.0040377	0.311605	0.29146	0.277231	0.282057	0.282179	0.330206	0.32843	0.317277	50.9046	Fuorn
6186	2.81216e+06	1.17299e+06	2457.71	37.6072	0.0021487	0.350419	0.334912	0.307333	0.304449	0.293001	0.339417	0.339167	0.312158	66.3704	Fuorn
6217	2.81371e+06	1.17299e+06	2081.16	16.987	0.0006998	0.497316	0.466157	0.467561	0.526113	0.512247	0.547959	0.499729	0.526592	58.5534	Fuorn
6220	2.81386e+06	1.17299e+06	2081.99	9.61149	5.1e-05	0.191503	0.142834	0.25095	0.258259	0.22605	0.244895	0.247827	0.299329	50.4122	Fuorn
6226	2.81416e+06	1.17299e+06	2271.68	34.6587	5.64e-05	0.589781	0.239598	0.54973	0.567062	0.553596	0.572699	0.602614	0.591164	22.6276	Fuorn
6227	2.81421e+06	1.17299e+06	2307.23	36.3536	0.0001028	0.577628	0.334247	0.566508	0.56129	0.55559	0.580878	0.611755	0.56937	22.408	Fuorn
6228	2.81426e+06	1.17299e+06	2326.06	9.41942	0.0003303	0.626701	0.466003	0.567642	0.588136	0.561494	0.614398	0.599501	0.588214	50.3502	Fuorn
6229	2.81431e+06	1.17299e+06	2327.11	3.45519	0.0017611	0.617719	0.452095	0.552218	0.520902	0.589153	0.580978	0.602185	0.56635	48.9772	Fuorn
6230	2.81436e+06	1.17299e+06	2318.53	18.6487	0.0001433	0.361036	0.22523	0.317868	0.356348	0.381574	0.356335	0.385116	0.363732	62.3434	Fuorn
6231	2.81441e+06	1.17299e+06	2301.77	15.0924	2.99e-05	0.484138	0.418226	0.440296	0.462029	0.496945	0.470964	0.505009	0.463447	60.0866	Fuorn
6234	2.81456e+06	1.17299e+06	2213.89	23.4285	0.0020455	0.419818	0.377985	0.371216	0	0.453141	0.443043	0.476777	0.461504	51.8487	Fuorn
6235	2.81461e+06	1.17299e+06	2211.64	27.7836	0.0008516	0.437051	0.421415	0.407424	0	0.415218	0.443043	0.465468	0.44103	57.6379	Fuorn
6237	2.81471e+06	1.17299e+06	2198.45	31.7702	0.0011275	0.195516	0.211095	0.166737	0	0.193616	0.180668	0.178262	0.180668	62.7168	Fuorn
6239	2.81481e+06	1.17299e+06	2170.78	16.8749	2.14e-05	0.378245	0.373893	0.339167	0	0.341951	0.390801	0.379607	0.387456	55.5273	Fuorn
6240	2.81486e+06	1.17299e+06	2172.5	15.5925	9.04e-05	0.373332	0.359355	0.340018	0	0.368985	0.371618	0.39135	0.36342	53.1374	Fuorn
6243	2.81501e+06	1.17299e+06	2172.78	20.9646	0.0019911	0.192525	0.183774	0.154722	0	0.142429	0.186597	0.129255	0.147767	42.0313	Fuorn
6251	2.81541e+06	1.17299e+06	2341.76	23.2999	8.2e-05	0.370864	0.321485	0.311014	0.416651	0.403713	0	0.404553	0.384229	39.9914	Fuorn
6252	2.81546e+06	1.17299e+06	2368.62	33.3858	0.0001391	0.367726	0.283051	0.296111	0.400959	0.308614	0	0.364053	0.352202	29.2091	Fuorn
6253	2.81551e+06	1.17299e+06	2397.4	26.8639	0.0008923	0.392196	0.37828	0.425331	0.434984	0.447711	0	0.475684	0.446349	42.5433	Fuorn
6254	2.81556e+06	1.17299e+06	2416.29	26.8487	5.64e-05	0.322037	0.333802	0.325576	0.354429	0.333948	0	0.385359	0.353219	38.2941	Fuorn
6255	2.81561e+06	1.17299e+06	2443.1	30.717	3.86e-05	0.443859	0.450207	0.432167	0.443859	0.400799	0	0.462061	0.449485	34.7597	Fuorn
6256	2.81566e+06	1.17299e+06	2471.77	32.8804	0.0013602	0.400817	0.39349	0.403713	0.383531	0.376772	0	0.432429	0.425484	30.304	Fuorn
6257	2.81571e+06	1.17299e+06	2500.31	34.4877	0.0001713	0.339499	0.341628	0.322473	0.341382	0.32443	0	0.347467	0.363824	41.5464	Fuorn
6258	2.81576e+06	1.17299e+06	2527.26	33.5532	0.0006366	0.288744	0.304042	0.274589	0.304172	0.291775	0	0.332288	0.337037	39.7408	Fuorn
6259	2.81581e+06	1.17299e+06	2550.16	19.1977	0.000337	0.281935	0.293528	0.282179	0.30571	0.291775	0	0.307949	0.31238	47.4798	Fuorn
6260	2.81586e+06	1.17299e+06	2565.31	22.6405	0.0009217	0.163072	0.140134	0.16337	0.180802	0.168079	0	0.158789	0.15881	44.3818	Fuorn
6261	2.81591e+06	1.17299e+06	2586.81	25.2554	0.0005466	0.157626	0.184817	0.139642	0.180802	0.176335	0	0.185747	0.181859	45.0677	Fuorn
6267	2.81621e+06	1.17299e+06	2700.22	34.7457	0.0003615	0.113255	0.164243	0.149908	0.158019	0.114257	0	0.150956	0	30.8157	Fuorn
6268	2.81626e+06	1.17299e+06	2738.45	41.7026	0.0002654	0.162352	0.177167	0.144068	0.178791	0.15156	0	0.180262	0	22.4846	Fuorn
6274	2.80981e+06	1.17294e+06	2016.9	3.36367	3.58e-05	0.584677	0.569746	0.576155	0.598532	0.550186	0	0.560508	0.612125	49.8747	Fuorn
6307	2.81146e+06	1.17294e+06	2356.05	27.8191	0.000274	0.40717	0.372443	0.354801	0.376793	0.370542	0.398313	0.405339	0.383692	40.7558	Fuorn
6308	2.81151e+06	1.17294e+06	2383.65	32.0876	0.0001433	0.407404	0.363983	0.3448	0.345033	0.338901	0.398313	0.391142	0.441608	37.1188	Fuorn
6310	2.81161e+06	1.17294e+06	2427.07	23.4072	0.0004839	0.33074	0.324581	0.338178	0.285713	0.291775	0.342022	0.330871	0.302788	54.5702	Fuorn
6311	2.81166e+06	1.17294e+06	2431.2	25.2159	0.0008135	0.37991	0.346164	0.350078	0.331752	0.357053	0.377574	0.385176	0.364994	51.9615	Fuorn
6313	2.81176e+06	1.17294e+06	2440.67	33.0716	0.0004298	0.366614	0.322167	0.350078	0.344784	0.357053	0.39748	0.396508	0.371618	60.802	Fuorn
6314	2.81181e+06	1.17294e+06	2438.92	41.8851	0.0003854	0.281288	0.215579	0.18831	0.240244	0.216859	0.230391	0.230678	0.245922	58.3911	Fuorn
6315	2.81186e+06	1.17294e+06	2435.04	28.9178	0.000575	0.143933	0.122661	0.12306	0.12077	0.105309	0.129301	0.11478	0.14188	63.2274	Fuorn
6316	2.81191e+06	1.17294e+06	2416.2	38.9452	0.0011882	0.127647	0.11485	0.0855963	0.102988	0.104816	0.132071	0.104816	0.0903434	65.4746	Fuorn
6319	2.81206e+06	1.17294e+06	2446.18	38.5708	0.0006905	0.160964	0.135152	0.15037	0.156096	0.146508	0.176031	0.177399	0.165379	44.4565	Fuorn
6320	2.81211e+06	1.17294e+06	2458.74	26.2066	0.0005698	0.197797	0.179587	0.190966	0.205697	0.188532	0.197326	0.214909	0.205844	55.2552	Fuorn
6321	2.81216e+06	1.17294e+06	2457.07	18.1073	0.0066402	0.283675	0.242175	0.225997	0.249321	0.228556	0.277494	0.231848	0.259946	62.9744	Fuorn
6351	2.81366e+06	1.17294e+06	2079.35	13.2271	8.69e-05	0.531949	0.443662	0.515603	0.524628	0.519324	0.528309	0.512247	0.570748	57.8658	Fuorn
6353	2.81376e+06	1.17294e+06	2067.01	8.15671	0.0006072	0.343975	0.251804	0.317276	0.363305	0.345327	0.353969	0.401055	0.377574	52.8694	Fuorn
6361	2.81416e+06	1.17294e+06	2279.77	34.272	0.0002318	0.565766	0.251124	0.542419	0.564356	0.549791	0.562791	0.617872	0.580639	23.8095	Fuorn
6362	2.81421e+06	1.17294e+06	2315.73	34.3926	9.25e-05	0.545413	0.279947	0.539543	0.537985	0.546212	0.561341	0.589153	0.543344	24.6764	Fuorn
6363	2.81426e+06	1.17294e+06	2335.6	14.2981	0.0024195	0.541952	0.338465	0.462233	0.508874	0.515497	0.501482	0.540851	0.47622	53.5174	Fuorn
6364	2.81431e+06	1.17294e+06	2322.82	12.8441	0.0015094	0.421466	0.298349	0.3859	0.403644	0.391501	0.415672	0.412274	0.355051	60.1515	Fuorn
6365	2.81436e+06	1.17294e+06	2311.89	15.5608	0.0001753	0.279743	0.189716	0.244759	0.298997	0.265415	0.298776	0.294048	0.249627	60.0847	Fuorn
6366	2.81441e+06	1.17294e+06	2296.15	24.5861	0.0001036	0.37015	0.303939	0.308785	0.356348	0.376553	0.387964	0.398876	0.374211	63.6659	Fuorn
6367	2.81446e+06	1.17294e+06	2275.03	26.1088	5.23e-05	0.423449	0.297877	0.395517	0.450021	0.425941	0.465358	0.461636	0.442462	63.9646	Fuorn
6370	2.81461e+06	1.17294e+06	2188.15	33.3612	0.0002587	0.496409	0.504407	0.475611	0.513814	0.515497	0.519898	0.543663	0.515336	62.3243	Fuorn
6372	2.81471e+06	1.17294e+06	2183.17	26.6638	0.0003212	0.208983	0.21059	0.183774	0.211322	0.209375	0.205775	0.207938	0.192922	63.4648	Fuorn
6373	2.81476e+06	1.17294e+06	2159.88	30.1327	0.0022714	0.168199	0.201248	0.185942	0.177961	0.141984	0.186341	0.0992873	0.127582	63.4552	Fuorn
6374	2.81481e+06	1.17294e+06	2157.22	13.6915	6.23e-05	0.466627	0.483603	0.477143	0	0.454981	0.494028	0.475684	0.477124	55.5026	Fuorn
6386	2.81541e+06	1.17294e+06	2338.59	31.785	0.000137	0.367207	0.220549	0.360614	0	0.432733	0.38698	0.463323	0.425484	32.7566	Fuorn
6388	2.81551e+06	1.17294e+06	2383.09	23.4418	0.0018745	0.383531	0.321632	0.321858	0	0.372372	0.395089	0.392332	0.410678	37.8299	Fuorn
6389	2.81556e+06	1.17294e+06	2404.12	23.788	0.0018058	0.326254	0.361169	0.299707	0	0.308894	0.398799	0.361556	0.361116	37.7428	Fuorn
6390	2.81561e+06	1.17294e+06	2430.24	29.2027	0.0020699	0.415812	0.4314	0.431834	0	0.432293	0	0.486628	0.477124	34.2711	Fuorn
6391	2.81566e+06	1.17294e+06	2458.17	31.6727	0.0020967	0.423816	0.436827	0.419189	0.431911	0.402812	0	0.45877	0.437049	28.3637	Fuorn
6392	2.81571e+06	1.17294e+06	2489.37	30.1836	0.0001703	0.363305	0.326402	0.32659	0.348435	0.32443	0	0.359832	0.356719	28.4682	Fuorn
6393	2.81576e+06	1.17294e+06	2514.47	34.758	0.0071191	0.254763	0.264817	0.261847	0.275747	0.257048	0	0.278429	0.280216	25.4728	Fuorn
6394	2.81581e+06	1.17294e+06	2544.75	15.8539	0.0005207	0.218184	0.239029	0.231675	0.252997	0.232869	0	0.244841	0.260782	44.2226	Fuorn
6395	2.81586e+06	1.17294e+06	2560.98	20.1147	0.0002377	0.108576	0.142887	0.147094	0.164714	0.169125	0	0.159657	0.158033	39.8056	Fuorn
6408	2.80981e+06	1.17289e+06	2015.5	7.04976	0.0008818	0.575628	0.546722	0.576492	0	0.540465	0.609183	0.576492	0.621197	47.0125	Fuorn
6409	2.80986e+06	1.17289e+06	2018.34	0.828835	3.05e-05	0.568352	0.533425	0.556964	0	0.519782	0.572407	0.527709	0.6138	50.7312	Fuorn
6410	2.80991e+06	1.17289e+06	2021.74	11.3565	0.0003079	0.579376	0.562781	0.561719	0	0.534745	0.597954	0.515749	0.617426	49.6524	Fuorn
6439	2.81136e+06	1.17289e+06	2288.86	25.0698	0.0001342	0.231185	0.223534	0.234324	0.242228	0.205531	0.241437	0.25835	0	42.2386	Fuorn
6440	2.81141e+06	1.17289e+06	2314.88	31.5759	8.35e-05	0.263589	0.216299	0.21334	0.234703	0.189716	0.284028	0.231086	0	36.5491	Fuorn
6443	2.81156e+06	1.17289e+06	2387.6	31.2392	0.0003799	0.286401	0.2744	0.265762	0.247502	0.261847	0.27361	0.279018	0	51.339	Fuorn
6444	2.81161e+06	1.17289e+06	2398.68	33.6085	9e-06	0.2785	0.220772	0.238327	0.243797	0.250824	0.256859	0.271537	0	50.4002	Fuorn
6445	2.81166e+06	1.17289e+06	2410.9	24.7207	0.0003946	0.27427	0.275653	0.270199	0.272376	0.273065	0.281272	0.282179	0.266881	52.4134	Fuorn
6446	2.81171e+06	1.17289e+06	2414.47	23.2749	0.0001491	0.392572	0.333755	0.357053	0.349213	0.3448	0.421963	0.425532	0.377574	58.6803	Fuorn
6447	2.81176e+06	1.17289e+06	2410.22	30.985	0.0002716	0.32745	0.269018	0.258344	0.313893	0.27637	0.362538	0.30018	0.315929	63.3792	Fuorn
6448	2.81181e+06	1.17289e+06	2402.93	31.2259	1.46e-05	0.213988	0.175347	0.154878	0.199952	0.168079	0.248059	0.193811	0.198117	59.6319	Fuorn
6449	2.81186e+06	1.17289e+06	2402.69	38.6449	0.0005765	0.0929611	0.0879026	0.068459	0.0902654	0.0649955	0.0641855	0.0958601	0.0888141	58.6104	Fuorn
6450	2.81191e+06	1.17289e+06	2383.25	31.2798	0.0025307	0.0549282	0.0288377	0.026994	0.039556	0.0076967	0.0520477	0.0463708	0.0413576	62.4339	Fuorn
6452	2.81201e+06	1.17289e+06	2391.18	36.8211	0.0001628	0.243761	0.239651	0.241217	0.225423	0.216859	0.254263	0.26107	0.237692	41.484	Fuorn
6453	2.81206e+06	1.17289e+06	2415.88	31.638	0.0007469	0.195861	0.174368	0.154171	0.197341	0.176335	0.230391	0.192363	0.198117	40.8098	Fuorn
6454	2.81211e+06	1.17289e+06	2427.98	33.4733	3.44e-05	0.127272	0.114026	0.128981	0.127732	0.122661	0.131792	0.138704	0.128438	51.8085	Fuorn
6455	2.81216e+06	1.17289e+06	2432.09	37.1858	0.0007153	0.218674	0.222213	0.212382	0.219487	0.20778	0.221043	0.220772	0.227734	60.7766	Fuorn
6456	2.81221e+06	1.17289e+06	2426.78	28.5422	0.0074503	0.170286	0.164054	0.150956	0.180703	0.139165	0.18334	0.170992	0.184334	65.969	Fuorn
6457	2.81226e+06	1.17289e+06	2392.93	36.7432	0.0004713	0.158019	0.141132	0.128209	0.161081	0.16013	0.1554	0.169092	0.171926	61.9473	Fuorn
6458	2.81231e+06	1.17289e+06	2356.73	39.529	0.0140959	0.158166	0.157359	0.152989	0.16102	0.172496	0.158243	0.186994	0.168502	50.5079	Fuorn
6485	2.81366e+06	1.17289e+06	2069.09	11.5761	7.1e-06	0.540784	0.471398	0.531378	0.552417	0.541731	0.599975	0.591856	0.572592	56.1139	Fuorn
6494	2.81411e+06	1.17289e+06	2269.88	33.7896	0.0002169	0.434724	0.210174	0.449574	0.430541	0.466257	0.440969	0.477143	0.473794	23.4976	Fuorn
6495	2.81416e+06	1.17289e+06	2295.64	37.3161	0.0001571	0.549706	0.270494	0.545449	0.539724	0.544843	0.564316	0.59394	0.555598	19.6912	Fuorn
6496	2.81421e+06	1.17289e+06	2324.92	27.3894	0.0015582	0.565192	0.337614	0.5199	0.531044	0.528336	0.553006	0.581443	0.539893	29.2613	Fuorn
6497	2.81426e+06	1.17289e+06	2333.58	21.4483	0.0009149	0.531327	0.328041	0.534205	0.521548	0.522761	0.528769	0.581359	0.496395	61.2121	Fuorn
6499	2.81436e+06	1.17289e+06	2310.3	21.5557	0.0018782	0.290968	0.222125	0.318737	0.327382	0.380767	0.307299	0.346799	0.335849	60.8765	Fuorn
6500	2.81441e+06	1.17289e+06	2292.97	25.1089	0.0002886	0.34544	0.268268	0.372489	0.387433	0.36851	0.406477	0.398194	0.381104	61.5531	Fuorn
6501	2.81446e+06	1.17289e+06	2275.87	19.123	0.0016872	0.418867	0.282252	0.417045	0.45323	0.409668	0.460462	0.461636	0.454129	57.3036	Fuorn
6502	2.81451e+06	1.17289e+06	2250.57	26.3582	0.0008651	0.536084	0.46896	0.509241	0.533802	0.533784	0.555921	0.573983	0.545562	62.5874	Fuorn
6508	2.81481e+06	1.17289e+06	2144.34	14.559	1.44e-05	0.539048	0.509602	0.521928	0.542273	0.529291	0.533922	0.463323	0.531902	55.6657	Fuorn
6515	2.81516e+06	1.17289e+06	2200.6	34.9927	0.0006674	0.308079	0.139512	0.303986	0	0.295148	0.339558	0.333864	0.314398	24.6682	Fuorn
6520	2.81541e+06	1.17289e+06	2345.48	21.4396	0.0018263	0.450312	0.398876	0.443319	0	0.466257	0.483841	0.502008	0.484437	36.6546	Fuorn
6521	2.81546e+06	1.17289e+06	2366.24	28.9798	0.002551	0.490647	0.456121	0.460856	0	0.492684	0.52321	0.558546	0.50619	38.9062	Fuorn
6522	2.81551e+06	1.17289e+06	2390.48	25.1414	0.0034387	0.488948	0.508885	0.502913	0	0.512705	0.512074	0.577226	0.53385	35.1383	Fuorn
6523	2.81556e+06	1.17289e+06	2413.97	26.0871	0.0006826	0.481057	0.475629	0.468597	0	0.457813	0.489151	0.526216	0.49496	34.1455	Fuorn
6524	2.81561e+06	1.17289e+06	2439.55	24.5665	0.0041862	0.445453	0.482088	0.438395	0	0.432293	0.476245	0.488634	0.470895	33.242	Fuorn
6528	2.81581e+06	1.17289e+06	2541.93	28.2456	0.0019344	0.178648	0.205626	0.200146	0	0.214482	0.222986	0.22545	0.231734	33.7032	Fuorn
6542	2.80991e+06	1.17284e+06	2018.46	5.25868	0.0003049	0.584677	0.535379	0.576155	0	0.59249	0.597954	0.537803	0.612125	50.7889	Fuorn
6543	2.80996e+06	1.17284e+06	2022.35	12.9704	0.0008056	0.566179	0.535379	0.561719	0	0.534745	0.578945	0.568473	0.612125	47.7675	Fuorn
6572	2.81141e+06	1.17284e+06	2296.39	30.1939	0.0001212	0.177045	0.153394	0.146948	0.154808	0.173228	0.195761	0.171813	0	43.7868	Fuorn
6575	2.81156e+06	1.17284e+06	2359.01	34.7065	0.0001535	0.365287	0.341628	0.340861	0.302105	0.323401	0.373825	0.370766	0	50.7706	Fuorn
6576	2.81161e+06	1.17284e+06	2369.85	32.9331	0.0001247	0.353995	0.366525	0.350078	0.305036	0.338178	0.377574	0.390272	0	50.7659	Fuorn
6578	2.81171e+06	1.17284e+06	2386.46	30.9978	3.16e-05	0.305765	0.300888	0.280163	0.284682	0.26107	0.337036	0.31851	0	56.1494	Fuorn
6579	2.81176e+06	1.17284e+06	2384.19	29.1048	0.0002932	0.353375	0.33621	0.314693	0.337325	0.319221	0.36678	0.352324	0	62.0159	Fuorn
6580	2.81181e+06	1.17284e+06	2377.38	23.9759	4.21e-05	0.23825	0.170027	0.206148	0.211529	0.212442	0.248822	0.224951	0	59.5207	Fuorn
6581	2.81186e+06	1.17284e+06	2373.28	31.8675	0.0003265	0.0565431	0.0369642	0.0295428	0.0474005	0.0478512	0.04461	0.0420105	0	60.0024	Fuorn
6582	2.81191e+06	1.17284e+06	2358.49	36.0777	0.0005829	0.0732979	0.0478513	0.0573588	0.0735934	0.0546898	0.0674702	0.0776125	0	65.6559	Fuorn
6584	2.81201e+06	1.17284e+06	2371.1	34.7748	0.0001063	0.348464	0.332527	0.331165	0.309097	0.300383	0.319167	0.352256	0.328084	38.7913	Fuorn
6585	2.81206e+06	1.17284e+06	2391.78	30.999	0.000612	0.279612	0.24846	0.253178	0.26427	0.231675	0.31238	0.274589	0.279969	51.682	Fuorn
6586	2.81211e+06	1.17284e+06	2399.78	31.0176	0.0001154	0.119231	0.0996318	0.0991073	0.115832	0.106096	0.0998791	0.114359	0.111321	54.4846	Fuorn
6587	2.81216e+06	1.17284e+06	2401.77	32.959	0.0003725	0.21598	0.196412	0.178262	0.193584	0.218984	0.191616	0.239651	0.184949	59.2069	Fuorn
6588	2.81221e+06	1.17284e+06	2397.08	34.4428	8.84e-05	0.187223	0.163299	0.157267	0.193021	0.189616	0.182987	0.197163	0.198867	59.289	Fuorn
6589	2.81226e+06	1.17284e+06	2390.58	26.7201	0.0058518	0.127794	0.120476	0.134163	0.129713	0.121154	0.119183	0.143843	0.122642	65.5221	Fuorn
6590	2.81231e+06	1.17284e+06	2358.58	36.2234	0.0006822	0.12195	0.113448	0.113532	0.11122	0.10717	0.0950718	0.127278	0.11781	55.5708	Fuorn
6617	2.81366e+06	1.17284e+06	2059.89	10.8046	2.53e-05	0.519197	0.325735	0.446441	0.49593	0.478322	0.534555	0.553011	0.50599	55.8592	Fuorn
6624	2.81401e+06	1.17284e+06	2216.39	42.6315	0.0004426	0.476581	0.218134	0.473485	0.534232	0.515823	0.507367	0.478338	0.535527	17.3575	Fuorn
6626	2.81411e+06	1.17284e+06	2293.15	34.6673	0.0010566	0.345033	0.146056	0.323401	0.374655	0.378724	0.376346	0.361556	0.3474	22.531	Fuorn
6627	2.81416e+06	1.17284e+06	2313.28	26.9178	0.0004573	0.547424	0.245802	0.532694	0.527176	0.536429	0.53535	0.560135	0.530715	30.4156	Fuorn
6628	2.81421e+06	1.17284e+06	2327.08	5.72726	0.0015737	0.613129	0.364378	0.567288	0.556268	0.545449	0.580878	0.595999	0.553006	54.7529	Fuorn
6629	2.81426e+06	1.17284e+06	2319.3	6.61424	0.000176	0.577195	0.422193	0.55417	0.554055	0.545449	0.575411	0.595452	0.557213	56.7904	Fuorn
6630	2.81431e+06	1.17284e+06	2311.29	15.8908	0.0011873	0.555878	0.452095	0.505557	0.547547	0.510698	0.555921	0.558765	0.515336	60.0966	Fuorn
6631	2.81436e+06	1.17284e+06	2294.85	19.4006	0.003248	0.286265	0.211535	0.301497	0.346619	0.335095	0.339262	0.362252	0.330123	62.4773	Fuorn
6632	2.81441e+06	1.17284e+06	2281.53	20.5407	0.0001764	0.45357	0.404553	0.42636	0.439428	0.459106	0.448038	0.456811	0.457763	61.1314	Fuorn
6633	2.81446e+06	1.17284e+06	2267.05	21.8574	4.4e-05	0.419818	0.383996	0.386026	0.433978	0.431327	0.443043	0.461636	0.437676	63.2288	Fuorn
6634	2.81451e+06	1.17284e+06	2241.92	27.5172	0.0002995	0.476511	0.463776	0.458301	0.464649	0.499784	0.490803	0.527478	0.511215	63.6983	Fuorn
6637	2.81466e+06	1.17284e+06	2146.11	11.091	0.0103735	0.601338	0.5966	0.549684	0.574449	0.530168	0.635516	0.625285	0.603235	56.0501	Fuorn
6640	2.81481e+06	1.17284e+06	2132.41	12.5431	0.0031926	0.384676	0.358608	0.317865	0.369169	0.462061	0.356719	0.404553	0.414119	52.711	Fuorn
6647	2.81516e+06	1.17284e+06	2231.5	34.0709	0.0001646	0.181064	0.167756	0.115241	0.196322	0.195447	0.186938	0.21334	0.196159	25.6792	Fuorn
6648	2.81521e+06	1.17284e+06	2249.88	32.9242	0.0001781	0.131744	0.148531	0.104947	0.114638	0.128034	0.130628	0.162374	0.144365	24.3502	Fuorn
6650	2.81531e+06	1.17284e+06	2300.75	28.0027	0.0023772	0.512568	0.454837	0.480653	0	0.52391	0.506085	0.55095	0.542904	29.4675	Fuorn
6651	2.81536e+06	1.17284e+06	2319.62	22.1978	0.0041123	0.447562	0.441156	0.419989	0	0.45877	0.458765	0.518146	0.490425	51.2412	Fuorn
6652	2.81541e+06	1.17284e+06	2336.42	30.6854	0.0008664	0.530224	0.50149	0.50171	0	0.512884	0.532195	0.573229	0.521633	26.9484	Fuorn
6653	2.81546e+06	1.17284e+06	2359.49	32.7272	0.0006454	0.549624	0.540851	0.525468	0	0.538055	0.55521	0.586087	0.53385	25.3725	Fuorn
6654	2.81551e+06	1.17284e+06	2379.17	25.2152	0.0054598	0.492408	0.441802	0.437543	0	0.453171	0.441608	0.510023	0.483841	31.9103	Fuorn
6655	2.81556e+06	1.17284e+06	2400.91	27.6791	0.0050096	0.431213	0.410159	0.413641	0	0.403713	0.439565	0.484752	0.428441	35.7824	Fuorn
6656	2.81561e+06	1.17284e+06	2430.89	33.4026	7.07e-05	0.4003	0.382817	0.375846	0	0.388458	0.418175	0.459793	0.397876	31.6163	Fuorn
6657	2.81566e+06	1.17284e+06	2461.5	34.3444	6.08e-05	0.408158	0.402618	0.405339	0	0.410431	0.451285	0.467561	0.409562	32.6548	Fuorn
6658	2.81571e+06	1.17284e+06	2493.18	34.9196	8.15e-05	0	0.332422	0.337016	0	0.33563	0.394787	0.374395	0.38338	37.5633	Fuorn
6659	2.81576e+06	1.17284e+06	2520.64	34.521	0.0001415	0	0.325538	0.32443	0	0.290255	0.353219	0.360614	0.361116	33.9497	Fuorn
6660	2.81581e+06	1.17284e+06	2549.68	21.4697	0.0027483	0	0.277231	0.26989	0	0.287147	0.290159	0.316385	0.296665	40.2187	Fuorn
6661	2.81586e+06	1.17284e+06	2559.61	11.6521	0.0002104	0	0.0257428	0.176335	0	0.184157	0.149504	0.210482	0.164358	46.4577	Fuorn
6675	2.81001e+06	1.17279e+06	2022.95	8.20782	4.75e-05	0.53657	0.511949	0.519782	0	0.497739	0.557844	0.532512	0.600574	50.8369	Fuorn
6676	2.81006e+06	1.17279e+06	2028.15	11.3062	8.71e-05	0.575628	0.542191	0.544876	0	0.540465	0.582718	0.556964	0.621197	51.448	Fuorn
6705	2.81151e+06	1.17279e+06	2317.13	31.1214	9.8e-05	0.334604	0.304057	0.317865	0.272376	0.274589	0	0.336563	0	45.3232	Fuorn
6706	2.81156e+06	1.17279e+06	2330.13	30.8341	0.0001683	0.318616	0.265563	0.307333	0.277885	0.289612	0	0.317865	0	49.966	Fuorn
6707	2.81161e+06	1.17279e+06	2340.1	33.9466	0.0001275	0.349135	0.328962	0.304042	0.283755	0.300383	0	0.335095	0	49.8631	Fuorn
6708	2.81166e+06	1.17279e+06	2349.26	32.5064	4.15e-05	0.367824	0.338541	0.324581	0.320141	0.336563	0	0.350078	0	54.0806	Fuorn
6710	2.81176e+06	1.17279e+06	2354.39	36.0767	0.0002219	0.343144	0.297822	0.300567	0.292553	0.304007	0.353969	0.31851	0	59.5636	Fuorn
6711	2.81181e+06	1.17279e+06	2349.7	27.3531	0.0006417	0.247154	0.229832	0.228556	0.220867	0.250824	0.306504	0.239993	0	57.3315	Fuorn
6712	2.81186e+06	1.17279e+06	2345.01	23.862	0.0005751	0.0907516	0.0731223	0.0926558	0.0735934	0.0448193	0.106417	0.091267	0	64.1315	Fuorn
6713	2.81191e+06	1.17279e+06	2331.84	28.5414	0.0010121	0.129781	0.135633	0.146948	0.149335	0.128034	0.151174	0.161192	0	63.4361	Fuorn
6714	2.81196e+06	1.17279e+06	2314.26	38.7357	0.0018787	0.248944	0.214909	0.220986	0.20829	0.221125	0.244109	0.239244	0	43.1685	Fuorn
6715	2.81201e+06	1.17279e+06	2344.92	37.6836	0.0003079	0.385159	0.329592	0.323401	0.30258	0.31708	0.336824	0.329045	0	33.6398	Fuorn
6716	2.81206e+06	1.17279e+06	2359.95	29.3319	5.69e-05	0.385731	0.348034	0.340861	0.328613	0.316385	0.358027	0.374189	0	55.6067	Fuorn
6717	2.81211e+06	1.17279e+06	2365.79	36.356	0.0003577	0.226537	0.181925	0.253387	0.224272	0.22605	0.250434	0.247991	0	55.638	Fuorn
6718	2.81216e+06	1.17279e+06	2364.7	34.228	0.0001944	0.102163	0.0752035	0.0969536	0.11338	0.0855962	0.098441	0.0958601	0	59.4279	Fuorn
6719	2.81221e+06	1.17279e+06	2363.45	28.6056	0.0001343	0.101583	0.100264	0.0914579	0.133656	0.0887127	0.101883	0.106179	0	61.0398	Fuorn
6748	2.81366e+06	1.17279e+06	2050.59	10.3328	1.41e-05	0.277224	0.144367	0.26107	0.277884	0.247991	0.272427	0.273065	0.274836	55.59	Fuorn
6756	2.81406e+06	1.17279e+06	2260.72	39.8505	0.0002667	0.360617	0.175941	0.349508	0.428658	0.392298	0.416739	0.394058	0.418451	20.6307	Fuorn
6757	2.81411e+06	1.17279e+06	2303.19	33.2996	0.0009013	0.341924	0.147926	0.289349	0.333315	0.291361	0.336349	0.334066	0.352251	25.5266	Fuorn
6758	2.81416e+06	1.17279e+06	2311.8	17.0105	0.0015159	0.497261	0.279947	0.478004	0.494293	0.512884	0.495968	0.520545	0.46553	58.6743	Fuorn
6759	2.81421e+06	1.17279e+06	2315.04	28.6193	0.0001412	0.626347	0.368583	0.598233	0.586841	0.589522	0.607785	0.620602	0.588533	51.1183	Fuorn
6760	2.81426e+06	1.17279e+06	2319.68	11.552	0.0043427	0.620523	0.435039	0.598233	0.598532	0.565617	0.614398	0.623802	0.59231	58.3475	Fuorn
6761	2.81431e+06	1.17279e+06	2306.33	16.0239	0.0001318	0.551858	0.412855	0.549684	0.571898	0.553011	0.578893	0.588809	0.548719	61.471	Fuorn
6762	2.81436e+06	1.17279e+06	2292.43	25.2203	0.000256	0.462029	0.414971	0.455464	0.500358	0.468597	0.50599	0.536638	0.477649	64.3951	Fuorn
6763	2.81441e+06	1.17279e+06	2270.24	23.072	0.0001095	0.392753	0.298349	0.359355	0.418003	0.370766	0.429092	0.425868	0.385052	63.2434	Fuorn
6764	2.81446e+06	1.17279e+06	2254.08	22.1914	7.05e-05	0.371184	0.342495	0.336825	0.36928	0.360479	0.37191	0.385116	0.372548	63.2011	Fuorn
6765	2.81451e+06	1.17279e+06	2230.65	28.1858	5.8e-06	0.332595	0.326156	0.357694	0.368204	0.402618	0.351417	0.409151	0.343053	64.2338	Fuorn
6770	2.81476e+06	1.17279e+06	2124.99	8.78312	0.0008285	0.385004	0.338541	0.310455	0.384842	0.237531	0.334678	0.352403	0.378106	56.2045	Fuorn
6771	2.81481e+06	1.17279e+06	2120.25	12.3796	0.0003813	0.0790702	0.0737295	0.0876625	0.0799568	0.0923219	0.0660897	0.0796788	0.0875206	55.5648	Fuorn
6776	2.81506e+06	1.17279e+06	2217.84	18.072	0.0034952	0.154767	0.121773	0.148326	0.190343	0.17021	0.172429	0.20503	0.174588	40.6605	Fuorn
6777	2.81511e+06	1.17279e+06	2229.57	26.3514	0.0027006	0.196325	0.171059	0.166097	0.194472	0.190005	0.169266	0.23753	0.182987	42.0959	Fuorn
6778	2.81516e+06	1.17279e+06	2239.76	27.9817	0.0013927	0.161308	0.176389	0.0883149	0.170353	0.163469	0.169946	0.184157	0.150429	35.3896	Fuorn
6779	2.81521e+06	1.17279e+06	2257.79	32.3869	0.0034327	0.0893581	0.128209	0.0640399	0.0805436	0.0827822	0.0873995	0.0814752	0.0642073	29.6598	Fuorn
6780	2.81526e+06	1.17279e+06	2277.65	31.2541	0.0009171	0.0792242	0.0540985	0.0506181	0.0742192	0.0377923	0.0911219	0.0484702	0.07516	29.7476	Fuorn
6781	2.81531e+06	1.17279e+06	2296.81	33.3159	0.0004556	0.166075	0.140134	0.126523	0.21199	0.116794	0.205956	0.174311	0.167061	26.6777	Fuorn
6782	2.81536e+06	1.17279e+06	2320.48	31.7413	0.0008002	0.37647	0.348034	0.347467	0.383313	0.364053	0.379792	0.382217	0.390866	23.4718	Fuorn
6783	2.81541e+06	1.17279e+06	2348.46	27.8696	0.0012717	0.354172	0.348034	0.327753	0.366668	0.299428	0.368823	0.32088	0.334418	32.5962	Fuorn
6784	2.81546e+06	1.17279e+06	2376.2	31.1261	0.001756	0.360406	0.331165	0.312079	0.383313	0.28499	0.361116	0.321857	0.339558	28.7501	Fuorn
6785	2.81551e+06	1.17279e+06	2401.96	24.0828	0.0009084	0.392266	0.369349	0.332288	0.374655	0.352611	0.41378	0.388458	0.379792	33.809	Fuorn
6786	2.81556e+06	1.17279e+06	2423.65	26.3787	0.0012904	0.383943	0.378875	0.357549	0.373375	0.367941	0.391018	0.417042	0.38338	31.7486	Fuorn
6787	2.81561e+06	1.17279e+06	2442.39	33.709	0.0009474	0.375048	0.394557	0.388458	0	0.406477	0.38698	0.432733	0.395089	27.4443	Fuorn
6788	2.81566e+06	1.17279e+06	2452.09	22.7741	0.0079644	0.285229	0.253624	0.275138	0	0.303803	0.336692	0.319748	0.342588	35.1555	Fuorn
6789	2.81571e+06	1.17279e+06	2480.04	29.8589	0.0003227	0	0.336563	0.316385	0	0.294577	0.359536	0.372402	0.364333	38.0664	Fuorn
6790	2.81576e+06	1.17279e+06	2504.68	33.0835	0.0001	0	0.325538	0.303964	0	0.280839	0.336824	0.321857	0.33412	37.9451	Fuorn
6791	2.81581e+06	1.17279e+06	2534	39.1444	0.0015919	0	0.208595	0.216859	0	0.241983	0.215036	0.250882	0.241258	29.1369	Fuorn
6806	2.81011e+06	1.17274e+06	2024.7	15.143	4.84e-05	0.572748	0.52648	0.535379	0	0.506908	0.589661	0.527709	0.62009	52.2979	Fuorn
6834	2.81151e+06	1.17274e+06	2294.59	29.3413	0.0001225	0.321276	0.282168	0.29723	0.27427	0.288872	0	0.314693	0.308637	49.2859	Fuorn
6835	2.81156e+06	1.17274e+06	2304.91	28.7973	7.86e-05	0.281288	0.255077	0.248363	0.235938	0.243048	0	0.270199	0.235685	53.2979	Fuorn
6836	2.81161e+06	1.17274e+06	2312.7	31.6728	9.37e-05	0.355179	0.326402	0.294009	0.288065	0.285461	0	0.32843	0	51.2344	Fuorn
6837	2.81166e+06	1.17274e+06	2318.23	34.8102	0.000357	0.374236	0.338541	0.324581	0.32745	0.333802	0	0.374026	0	52.3446	Fuorn
6839	2.81176e+06	1.17274e+06	2325.44	31.6682	0.0004307	0.338023	0.294854	0.307333	0.295659	0.296892	0	0.324581	0	59.5675	Fuorn
6840	2.81181e+06	1.17274e+06	2321.76	26.0193	0.000432	0.307786	0.2744	0.275972	0.248944	0.296111	0	0.303986	0	55.4519	Fuorn
6841	2.81186e+06	1.17274e+06	2322.02	33.9829	0.0013268	0.130764	0.105631	0.133759	0.128303	0.0945843	0	0.104816	0	60.8291	Fuorn
6842	2.81191e+06	1.17274e+06	2308.18	36.0477	0.0012706	0.211602	0.237531	0.236618	0.215163	0.2063	0.205919	0.232869	0	64.3492	Fuorn
6846	2.81211e+06	1.17274e+06	2330.03	35.7875	0.0003053	0.339119	0.317276	0.311335	0.294004	0.274827	0.329033	0.361972	0	56.9473	Fuorn
6878	2.81371e+06	1.17274e+06	2039.51	9.82101	0.0001526	0.584677	0.463217	0.520354	0.524015	0.547785	0.590473	0.534745	0.615804	51.1341	Fuorn
6886	2.81411e+06	1.17274e+06	2296.22	28.4974	0.0042826	0.416651	0.238629	0.400201	0.418539	0.417042	0.440154	0.462061	0.409562	47.0104	Fuorn
6887	2.81416e+06	1.17274e+06	2291.14	31.8248	0.0009906	0.404443	0.288808	0.40187	0.451901	0.453813	0.475463	0.490418	0.467528	63.0758	Fuorn
6888	2.81421e+06	1.17274e+06	2290.27	29.3569	0.0004261	0.318999	0.198064	0.340054	0.345287	0.39135	0.355992	0.431258	0.358521	59.0605	Fuorn
6889	2.81426e+06	1.17274e+06	2298.67	35.2309	0.0008183	0.414089	0.361556	0.42174	0.440064	0.442908	0.441533	0.498028	0.412458	50.2472	Fuorn
6890	2.81431e+06	1.17274e+06	2297.68	22.147	0.0021915	0.482946	0.462819	0.481376	0.485481	0.49769	0.491161	0.513175	0.48651	59.0353	Fuorn
6891	2.81436e+06	1.17274e+06	2284.92	30.8186	0.0020024	0.434409	0.364837	0.391615	0.398393	0.436827	0.424677	0.461636	0.452944	65.0072	Fuorn
6892	2.81441e+06	1.17274e+06	2263.22	23.9588	0.0004679	0.433919	0.451324	0.457984	0.474238	0.470507	0.461504	0.487327	0.442462	63.821	Fuorn
6893	2.81446e+06	1.17274e+06	2243.26	26.6514	0.00014	0.36757	0.389056	0.355014	0.404028	0.391501	0.403614	0.412274	0.397827	63.0513	Fuorn
6894	2.81451e+06	1.17274e+06	2218.26	28.237	0.000147	0.376067	0.410004	0.364668	0.398769	0.431645	0.443703	0.410159	0.418805	64.1655	Fuorn
6900	2.81481e+06	1.17274e+06	2110.92	17.3081	0.0003941	0.130368	0.132965	0.215579	0.189388	0.253387	0.19097	0.171989	0.17285	59.2095	Fuorn
6902	2.81491e+06	1.17274e+06	2127.49	28.0982	6.87e-05	0.204316	0.136064	0.16917	0.21678	0.197348	0.226336	0.234662	0.248384	30.6992	Fuorn
6905	2.81506e+06	1.17274e+06	2201.83	16.9643	0.0095511	0.286655	0.136783	0.293932	0.347135	0.316695	0.342945	0.327286	0.3463	44.1445	Fuorn
6906	2.81511e+06	1.17274e+06	2225.03	33.931	0.0001201	0.187626	0.164798	0.200184	0.2274	0.167385	0.206	0.187464	0.205966	22.8219	Fuorn
6907	2.81516e+06	1.17274e+06	2247.94	29.8298	0.0005051	0.313709	0.161506	0.308894	0.344531	0.276164	0.289925	0.309584	0.298196	27.3102	Fuorn
6908	2.81521e+06	1.17274e+06	2270.85	20.6555	0.0004912	0.269474	0.163244	0.262305	0.331595	0.303698	0.279045	0.284161	0.302883	38.7631	Fuorn
6909	2.81526e+06	1.17274e+06	2287.63	18.7302	0.0001752	0.392159	0.354122	0.400201	0.426217	0.417859	0.420994	0.467561	0.419405	42.7064	Fuorn
6910	2.81531e+06	1.17274e+06	2305.51	19.2537	0.0001108	0.464307	0.435859	0.453813	0.465524	0.45877	0.489601	0.515518	0.500744	43.4524	Fuorn
6911	2.81536e+06	1.17274e+06	2321.24	20.1015	0.0003609	0.444546	0.436411	0.431737	0.460155	0.454043	0.465752	0.504376	0.449855	42.4193	Fuorn
6915	2.81556e+06	1.17274e+06	2419.83	34.8122	0.0005587	0.279472	0.274589	0.25095	0.313709	0.238456	0.291954	0.309214	0.267938	36.3013	Fuorn
6917	2.81566e+06	1.17274e+06	2469.89	16.901	0.0053403	0.219676	0.207557	0.200184	0.272936	0.239598	0.2859	0.266479	0.290056	40.5004	Fuorn
6919	2.81576e+06	1.17274e+06	2497.2	25.2886	0.0009055	0	0.248364	0.239993	0.26168	0.228682	0.281693	0.278429	0.280216	33.1693	Fuorn
6920	2.81581e+06	1.17274e+06	2530.06	37.5135	7.86e-05	0	0.153394	0.167071	0.174976	0.165609	0.162881	0.184157	0.171232	27.0131	Fuorn
6963	2.81161e+06	1.17269e+06	2286.07	24.0749	0.0001025	0.326463	0.283051	0.288567	0.26255	0.293528	0	0.28789	0.328682	54.6842	Fuorn
6964	2.81166e+06	1.17269e+06	2288.21	25.8093	0.0001898	0.392678	0.33621	0.335095	0.325331	0.345327	0	0.378875	0.346286	55.3767	Fuorn
6966	2.81176e+06	1.17269e+06	2296.14	27.931	0.0002626	0.339974	0.327371	0.311014	0.315226	0.315763	0	0.359172	0.360976	59.3639	Fuorn
6967	2.81181e+06	1.17269e+06	2297.19	27.9029	0.0003606	0.297142	0.243864	0.20778	0.264164	0.250824	0	0.235161	0.247322	55.2522	Fuorn
6968	2.81186e+06	1.17269e+06	2294.65	34.0956	0.0009082	0.115196	0.105631	0.14229	0.110187	0.115241	0	0.156964	0.161293	60.1557	Fuorn
6969	2.81191e+06	1.17269e+06	2280.85	33.8873	0.0022291	0.245242	0.220986	0.247991	0.236585	0.244402	0	0.273105	0	65.3068	Fuorn
7005	2.81371e+06	1.17269e+06	2033.48	9.50268	0.0019316	0.544019	0.492062	0.478338	0.548502	0.515921	0.594958	0.531197	0.5915	46.9151	Fuorn
7032	2.81506e+06	1.17269e+06	2220.23	29.8296	0.0007814	0.37382	0.217777	0.35814	0.391851	0.383386	0.40379	0.398445	0.421714	26.178	Fuorn
7033	2.81511e+06	1.17269e+06	2240.21	18.7706	0.0040862	0.235759	0.189575	0.237354	0.297943	0.297877	0.284028	0.285766	0.291954	34.8412	Fuorn
7034	2.81516e+06	1.17269e+06	2251.09	15.5661	0.0056824	0.240599	0.172825	0.31708	0.326	0.362712	0.32068	0.342473	0.333774	50.4801	Fuorn
7035	2.81521e+06	1.17269e+06	2270.28	16.5895	0.0018626	0.392232	0.154074	0.386627	0.42497	0.399669	0.437384	0.462061	0.437384	41.1046	Fuorn
7038	2.81536e+06	1.17269e+06	2310.83	39.0187	0.0003273	0.384136	0.386375	0.365074	0.409622	0.383624	0.430166	0.424839	0.409562	19.8776	Fuorn
7039	2.81541e+06	1.17269e+06	2339.24	33.494	0.0007049	0.440985	0.431478	0.392354	0.434984	0.390838	0.449484	0.462061	0.432612	22.5828	Fuorn
7040	2.81546e+06	1.17269e+06	2362.86	25.1574	0.0007963	0.407897	0.420451	0.367092	0.425581	0.367941	0.444422	0.446384	0.428032	30.9345	Fuorn
7041	2.81551e+06	1.17269e+06	2393.87	32.3715	0.0011816	0.358389	0.34339	0.341951	0.354429	0.381743	0.354398	0.392332	0.367686	24.7154	Fuorn
7042	2.81556e+06	1.17269e+06	2423.16	29.491	0.0001477	0.454451	0.442519	0.425434	0.456758	0.417466	0.451285	0.494872	0.454554	32.5652	Fuorn
7043	2.81561e+06	1.17269e+06	2454.52	27.12	0.0014042	0.454451	0.453813	0.406765	0.463892	0.424975	0.469802	0.48224	0.448157	29.6901	Fuorn
7044	2.81566e+06	1.17269e+06	2480.33	29.4776	0.0002503	0.447368	0.465284	0.457813	0.463892	0.424975	0.487621	0.52708	0.481816	29.5876	Fuorn
7048	2.81586e+06	1.17269e+06	2551.13	33.1156	0.0002782	0	0.116795	0.0958601	0.133242	0.0945843	0.134796	0.115075	0.110249	34.8249	Fuorn
7093	2.81181e+06	1.17264e+06	2262.76	38.41	0.0001305	0.214101	0.169092	0.213528	0.214488	0.20503	0	0.228556	0.182248	56.2636	Fuorn
7160	2.81516e+06	1.17264e+06	2237.54	35.2797	0.0001674	0.489397	0.167853	0.520938	0.536757	0.512247	0.512323	0.555589	0.524432	50.0443	Fuorn
7162	2.81526e+06	1.17264e+06	2265.69	29.4762	0.0001282	0.506993	0.426197	0.494309	0.519881	0.531816	0.535713	0.541731	0.535713	27.5723	Fuorn
7163	2.81531e+06	1.17264e+06	2292.69	27.2676	0.0023865	0.446393	0.399808	0.450879	0.465233	0.470462	0.464516	0.524626	0.477124	31.9099	Fuorn
7164	2.81536e+06	1.17264e+06	2314.98	24.6825	0.0007911	0.312514	0.30116	0.29723	0.345033	0.338901	0.352202	0.357549	0.341793	37.7225	Fuorn
7165	2.81541e+06	1.17264e+06	2340.09	25.2595	0.0014681	0.288161	0.26226	0.220986	0.28963	0.251029	0.293603	0.254218	0.266881	35.5011	Fuorn
7166	2.81546e+06	1.17264e+06	2365.34	28.2829	1.97e-05	0.283988	0.275971	0.271377	0.299846	0.288318	0.301407	0.279308	0.281694	34.2593	Fuorn
7167	2.81551e+06	1.17264e+06	2393.09	26.444	0.0001937	0.366106	0.396508	0.341951	0.401108	0.298349	0.366417	0.358857	0.362901	34.4823	Fuorn
7168	2.81556e+06	1.17264e+06	2421.41	31.674	0.0005321	0.351885	0.331165	0.335326	0.349321	0.33211	0.367686	0.366372	0.376346	32.5835	Fuorn
7169	2.81561e+06	1.17264e+06	2454.9	33.064	0.0005074	0.431213	0.420664	0.43781	0.423816	0.425102	0.434901	0.492684	0.449855	27.0363	Fuorn
7170	2.81566e+06	1.17264e+06	2489.03	34.6153	0.0001402	0.495136	0.517777	0.482993	0.488948	0.474072	0.52321	0.567658	0.512074	25.4803	Fuorn
7217	2.81181e+06	1.17259e+06	2227.3	25.9823	0.0001212	0.203469	0.145941	0.204571	0.18442	0.211218	0	0.240644	0.190008	55.6283	Fuorn
7283	2.81511e+06	1.17259e+06	2208.5	31.0041	0.0016338	0.547292	0.165656	0.508484	0.521864	0.531378	0.542904	0.55559	0.548947	29.5186	Fuorn
7284	2.81516e+06	1.17259e+06	2231.49	37.6449	0.0002935	0.535251	0.16114	0.485582	0.503365	0.474252	0.506036	0.522761	0.496187	18.5749	Fuorn
7285	2.81521e+06	1.17259e+06	2260.21	23.6294	0.0033852	0.318616	0.197794	0.255377	0.308633	0.237531	0.339417	0.352324	0.287673	29.915	Fuorn
7286	2.81526e+06	1.17259e+06	2274.26	27.192	0.0012866	0.244921	0.220613	0.174087	0.232476	0.187199	0.222986	0.201897	0.255099	27.1328	Fuorn
7287	2.81531e+06	1.17259e+06	2295.84	22.4527	0.00108	0.17972	0.189304	0.196866	0.204597	0.167932	0.214686	0.200168	0.205844	37.5965	Fuorn
7288	2.81536e+06	1.17259e+06	2318.32	28.4866	0.0020564	0.194262	0.179248	0.165157	0.192945	0.156016	0.171841	0.216605	0.175084	30.8206	Fuorn
7289	2.81541e+06	1.17259e+06	2345.56	25.9621	0.0001734	0.140931	0.0898274	0.0839789	0.148466	0.0747716	0.129127	0.0675382	0.10666	33.0534	Fuorn
7290	2.81546e+06	1.17259e+06	2367.31	24.8219	0.0001041	0.150079	0.11478	0.126874	0.188824	0.187464	0.174645	0.160725	0.167061	34.098	Fuorn
7291	2.81551e+06	1.17259e+06	2394.24	31.0875	0.0001144	0.26902	0.296521	0.223534	0.311806	0.239598	0.282242	0.254596	0.226336	30.3929	Fuorn
7292	2.81556e+06	1.17259e+06	2424.34	30.9186	0.000138	0.238366	0.228556	0.235161	0.239129	0.20241	0.225901	0.271169	0.223634	30.7639	Fuorn
7293	2.81561e+06	1.17259e+06	2463.73	37.0599	7.45e-05	0.242464	0.201717	0.223174	0.228557	0.193254	0.226336	0.254596	0.243354	22.694	Fuorn
7294	2.81566e+06	1.17259e+06	2491.17	27.0163	0.0022052	0.252196	0.231848	0.256539	0.260693	0.254596	0.256079	0.26501	0.262978	35.0449	Fuorn
7295	2.81571e+06	1.17259e+06	2521.45	21.9428	3.78e-05	0.376135	0.419738	0.39729	0.426217	0.372402	0.418175	0.432293	0.394787	36.4164	Fuorn
7302	2.81606e+06	1.17259e+06	2643.81	35.9348	0.0004636	0.0657113	0.0151636	0.0148355	0.0361434	0.0779944	0.0780285	0.0135216	0.0736171	48.6312	Fuorn
7331	2.81141e+06	1.17254e+06	2171.11	16.3558	0.0003292	0.42688	0.410431	0.447711	0	0.383624	0.45504	0.432733	0.477376	52.1715	Fuorn
7332	2.81146e+06	1.17254e+06	2173.77	21.7374	0.0007881	0.426217	0.391142	0.410431	0	0.424692	0.437784	0.424839	0.458663	55.7211	Fuorn
7405	2.81511e+06	1.17254e+06	2217.07	21.0131	0.0080649	0.343144	0.219142	0.209375	0.284682	0.253178	0.285987	0.267462	0.302247	37.3974	Fuorn
7406	2.81516e+06	1.17254e+06	2237.78	32.9971	0.0004488	0.218928	0.165647	0.176357	0.21435	0.203344	0.19026	0.226508	0.234773	33.0785	Fuorn
7407	2.81521e+06	1.17254e+06	2263.31	21.8384	0.0002769	0.211602	0.185889	0.22545	0.231185	0.179613	0.264143	0.251029	0.249613	37.3806	Fuorn
7408	2.81526e+06	1.17254e+06	2281.18	24.3339	0.0004495	0.315404	0.310455	0.394993	0.333799	0.336046	0.391107	0.42436	0.356311	33.6809	Fuorn
7409	2.81531e+06	1.17254e+06	2305.14	20.2412	0.0003678	0.332944	0.317276	0.308146	0.361418	0.314176	0.38698	0.367941	0.320937	37.6731	Fuorn
7410	2.81536e+06	1.17254e+06	2327.11	21.9802	0.0002775	0.211602	0.227883	0.218883	0.260693	0.218739	0.253089	0.261236	0.258748	35.3108	Fuorn
7411	2.81541e+06	1.17254e+06	2349.67	19.9953	0.0001403	0.237798	0.218938	0.288055	0.269474	0.273158	0.25829	0.283695	0.253089	38.1931	Fuorn
7412	2.81546e+06	1.17254e+06	2367.01	22.2101	2.7e-05	0.322037	0.31851	0.332288	0.343127	0.352751	0.336692	0.349508	0.317167	36.8579	Fuorn
7413	2.81551e+06	1.17254e+06	2394.3	34.6449	0.0001233	0.408709	0.345473	0.42522	0.444898	0.448452	0.435052	0.432429	0.418175	28.3457	Fuorn
7414	2.81556e+06	1.17254e+06	2426.88	33.6134	0.0006684	0.342129	0.297877	0.329045	0.37382	0.324207	0.374835	0.385359	0.336824	27.8944	Fuorn
7415	2.81561e+06	1.17254e+06	2465.11	37.2066	0.0008669	0.303132	0.259575	0.253624	0.29131	0.232856	0.299329	0.293932	0.293603	24.4067	Fuorn
7416	2.81566e+06	1.17254e+06	2499.24	33.6292	0.000632	0.24792	0.236913	0.210482	0.239129	0.177897	0.226336	0.240536	0.225085	27.4891	Fuorn
7417	2.81571e+06	1.17254e+06	2525.75	25.3436	0.0002295	0.223749	0.231979	0.200146	0.243841	0.185647	0.239381	0.216605	0.239381	34.8126	Fuorn
7418	2.81576e+06	1.17254e+06	2546.99	12.0397	0.0008794	0.233519	0.239651	0.21303	0.257238	0.200168	0.250434	0.236618	0.248822	45.9644	Fuorn
7426	2.81616e+06	1.17254e+06	2665.7	35.2053	0.0005818	0.0956724	-0.0087096	0.0884234	0.103631	0.0997924	0.102214	0.100589	0.0873049	45.0195	Fuorn
7458	2.81166e+06	1.17249e+06	2181.9	15.1067	0.0003072	0.470841	0.444707	0.465037	0	0.484185	0.480228	0.48224	0.475308	55.7997	Fuorn
7522	2.81486e+06	1.17249e+06	2116.67	24.2072	0.0070623	0.495326	0.117044	0.515642	0.537506	0.51569	0.56265	0.537914	0.555524	56.0471	Fuorn
7524	2.81496e+06	1.17249e+06	2159.53	22.8708	0.0001617	0.409952	0.159918	0.39729	0.496404	0.400799	0.464608	0.417042	0.432551	33.0732	Fuorn
7526	2.81506e+06	1.17249e+06	2198.37	24.8698	0.0010879	0.230726	0.244785	0.194779	0.258259	0.21088	0.295433	0.241319	0.253089	34.2862	Fuorn
7527	2.81511e+06	1.17249e+06	2218.9	27.1906	0.0033204	0.236585	0.223859	0.22605	0.266377	0.243257	0.269315	0.262305	0.245713	32.7767	Fuorn
7528	2.81516e+06	1.17249e+06	2241.72	28.614	0.0003907	0.258775	0.270448	0.287147	0.335149	0.319749	0.333774	0.355932	0.317167	30.0721	Fuorn
7529	2.81521e+06	1.17249e+06	2262.51	24.2333	0.0006262	0.369169	0.331397	0.386627	0.358389	0.409032	0.41378	0.432293	0.40162	32.4283	Fuorn
7530	2.81526e+06	1.17249e+06	2283.02	27.3704	0.0003263	0.384842	0.34229	0.368985	0.392159	0.386966	0.423633	0.432293	0.404726	32.9815	Fuorn
7531	2.81531e+06	1.17249e+06	2306.17	27.6088	0.00373	0.40717	0.373893	0.382559	0.400548	0.396182	0.434901	0.453171	0.411422	32.992	Fuorn
7532	2.81536e+06	1.17249e+06	2327.83	25.481	0.0009539	0.370462	0.383996	0.394557	0.417557	0.402812	0.419405	0.43906	0.397876	34.5141	Fuorn
7533	2.81541e+06	1.17249e+06	2350.13	12.1032	0.0001885	0.376793	0.376938	0.367092	0.383313	0.378724	0.390938	0.402812	0.365619	45.8537	Fuorn
7534	2.81546e+06	1.17249e+06	2365.68	26.6545	0.0001292	0.353438	0.356631	0.339965	0.374655	0.352611	0.356311	0.372402	0.350251	33.9831	Fuorn
7535	2.81551e+06	1.17249e+06	2396.67	33.7398	1.98e-05	0.39212	0.315723	0.36292	0.410656	0.416092	0.399342	0.392332	0.371184	27.3192	Fuorn
7536	2.81556e+06	1.17249e+06	2428.73	34.2031	8.65e-05	0.400548	0.278518	0.383787	0.400959	0.383624	0.395089	0.417042	0.391018	28.5318	Fuorn
7537	2.81561e+06	1.17249e+06	2462.74	36.0024	0.000209	0.330004	0.267389	0.30018	0.339994	0.275138	0.336824	0.33211	0.331525	26.6969	Fuorn
7538	2.81566e+06	1.17249e+06	2497.06	30.5113	0.0003926	0.217353	0.191267	0.187048	0.204855	0.179111	0.205862	0.221125	0.197742	33.9404	Fuorn
7539	2.81571e+06	1.17249e+06	2527.49	25.2019	0.0003005	0.191777	0.203867	0.21527	0.20551	0.218818	0.205839	0.203708	0.213913	36.9032	Fuorn
7540	2.81576e+06	1.17249e+06	2542.54	16.8095	0.0008404	0.220483	0.218984	0.224951	0.237249	0.213968	0.241258	0.253898	0.21436	51.3387	Fuorn
7544	2.81596e+06	1.17249e+06	2570.67	19.7175	0.0004055	0.10557	0.0054965	0.105072	0.110903	0.0792722	0.0702631	0.103125	0.0849122	48.6184	Fuorn
7546	2.81606e+06	1.17249e+06	2605.11	25.4573	0.0003009	0.120621	0.0276053	0.0938632	0.0942367	0.140501	0.103371	0.115518	0.111431	45.7714	Fuorn
7550	2.81626e+06	1.17249e+06	2705.03	58.2812	0.0022112	0.0730459	0.0239331	0.0573588	0.0737037	0.103531	0.0672498	0.0784634	0.0731479	23.3431	Fuorn
7593	2.81241e+06	1.17244e+06	2098.49	31.5376	0.0003112	0.418038	0.439427	0.439821	0	0.409032	0.451072	0.432429	0.452986	55.2612	Fuorn
7645	2.81501e+06	1.17244e+06	2191.91	24.6524	0.0002857	0.441761	0.173108	0.466157	0.512368	0.488222	0.477376	0.503101	0.523642	32.2846	Fuorn
7646	2.81506e+06	1.17244e+06	2209.8	22.1039	0.0002939	0.42688	0.301393	0.425102	0.463376	0.424533	0.479347	0.455989	0.473233	34.881	Fuorn
7647	2.81511e+06	1.17244e+06	2233.36	27.3945	9.72e-05	0.465524	0.426197	0.505141	0.506993	0.518637	0.517706	0.538055	0.512074	29.878	Fuorn
7648	2.81516e+06	1.17244e+06	2252.96	21.0219	5.44e-05	0.466783	0.426138	0.482993	0.496129	0.502436	0.506247	0.551231	0.53014	36.275	Fuorn
7649	2.81521e+06	1.17244e+06	2271.61	23.2701	0.0008961	0.431213	0.425941	0.438395	0.469585	0.440703	0.475308	0.454981	0.457981	33.8113	Fuorn
7650	2.81526e+06	1.17244e+06	2286.44	32.7807	0.0008743	0.392361	0.394249	0.381129	0.417557	0.417466	0.416683	0.454044	0.426111	30.0221	Fuorn
7651	2.81531e+06	1.17244e+06	2315.37	29.9922	0.0020401	0.413964	0.415888	0.419738	0.431911	0.411059	0.443526	0.45877	0.428441	28.8058	Fuorn
7652	2.81536e+06	1.17244e+06	2333.81	23.5858	0.0006054	0.35865	0.376553	0.339167	0.400071	0.365074	0.40765	0.386627	0.394051	36.5746	Fuorn
7653	2.81541e+06	1.17244e+06	2349.39	4.12222	0.000196	0.30258	0.304057	0.26989	0.338859	0.321857	0.320937	0.344172	0.29497	52.5548	Fuorn
7654	2.81546e+06	1.17244e+06	2364.75	28.2023	2.99e-05	0.288161	0.258344	0.283401	0.310334	0.293932	0.29734	0.322958	0.318672	34.2324	Fuorn
7655	2.81551e+06	1.17244e+06	2396.44	33.7969	1.29e-05	0.39208	0.386966	0.366372	0.382848	0.390838	0.408448	0.374662	0.362901	28.2598	Fuorn
7656	2.81556e+06	1.17244e+06	2424.57	30.6244	0.000232	0.392159	0.342473	0.347106	0.409952	0.376772	0.41516	0.400799	0.379253	32.4542	Fuorn
7657	2.81561e+06	1.17244e+06	2456.9	33.8765	7.27e-05	0.351885	0.256294	0.32443	0.367726	0.31786	0.371184	0.35814	0.364333	31.1229	Fuorn
7658	2.81566e+06	1.17244e+06	2490.05	35.7965	0.0001887	0.183994	0.209375	0.191759	0.224838	0.174987	0.205856	0.218818	0.205834	30.5548	Fuorn
7659	2.81571e+06	1.17244e+06	2518.9	24.9605	0.0011367	0.218928	0.221902	0.179248	0.223749	0.227108	0.261762	0.248132	0.242234	45.6016	Fuorn
7663	2.81591e+06	1.17244e+06	2547.95	20.2152	0.0003188	0.211497	0.0948858	0.21527	0.199551	0.242553	0.222986	0.258917	0.198235	47.7219	Fuorn
7664	2.81596e+06	1.17244e+06	2560.47	19.622	4.01e-05	0.185376	0.0939579	0.181925	0.220867	0.194779	0.21452	0.223174	0.205829	49.3179	Fuorn
7665	2.81601e+06	1.17244e+06	2575.77	22.0968	0.0001511	0.104956	0.064326	0.10542	0.121866	0.0640398	0.0942817	0.125864	0.118312	50.6009	Fuorn
7666	2.81606e+06	1.17244e+06	2588.27	21.7169	9.76e-05	0.11338	0.0613963	0.0478512	0.129134	0.103531	0.116677	0.104233	0.127565	51.0698	Fuorn
7668	2.81616e+06	1.17244e+06	2617.29	33.3204	0.0007776	0.152716	0.0276053	0.156964	0.164351	0.17471	0.173239	0.152215	0.175303	35.9187	Fuorn
7669	2.81621e+06	1.17244e+06	2647.18	34.0003	0.0004453	0.119435	0.0326905	0.135136	0.121839	0.127629	0.12247	0.139789	0.147395	41.3077	Fuorn
7711	2.81241e+06	1.17239e+06	2065.98	32.1069	1.45e-05	0.454078	0.460887	0.470462	0	0.466157	0.506774	0.472081	0.506682	57.9243	Fuorn
7712	2.81246e+06	1.17239e+06	2062.26	30.4686	0.0005883	0.499505	0.488634	0.484185	0	0.490972	0.520732	0.479276	0.549633	58.3943	Fuorn
7764	2.81506e+06	1.17239e+06	2217.64	25.3374	0.0006499	0.476105	0.320268	0.496386	0.511234	0.484185	0.488164	0.521394	0.518583	34.715	Fuorn
7765	2.81511e+06	1.17239e+06	2238.39	20.9432	0.0010387	0.478116	0.411489	0.494309	0.500695	0.497215	0.512074	0.529322	0.529341	38.1123	Fuorn
7766	2.81516e+06	1.17239e+06	2257.2	17.8639	0.0002478	0.507074	0.426197	0.518146	0.517548	0.499729	0.506247	0.552466	0.546472	40.514	Fuorn
7767	2.81521e+06	1.17239e+06	2271.29	10.3684	0.0002832	0.505189	0.466376	0.502913	0.523701	0.512495	0.540042	0.538055	0.52321	51.4135	Fuorn
7768	2.81526e+06	1.17239e+06	2284.92	27.9696	0.0003519	0.464307	0.476777	0.492356	0.494234	0.494872	0.500638	0.512705	0.500638	32.281	Fuorn
7769	2.81531e+06	1.17239e+06	2312.57	29.2352	0.0002367	0.487057	0.474499	0.493852	0.501177	0.490635	0.516931	0.536429	0.527883	31.7589	Fuorn
7771	2.81541e+06	1.17239e+06	2350.54	9.10769	0.0007026	0.255406	0.252995	0.237531	0.271959	0.254218	0.269199	0.299428	0.266881	49.7161	Fuorn
7772	2.81546e+06	1.17239e+06	2364.09	29.3973	0.0002368	0.263913	0.245826	0.247991	0.277883	0.247407	0.2865	0.279308	0.270425	32.3263	Fuorn
7773	2.81551e+06	1.17239e+06	2398.8	33.7644	0.0003659	0.339994	0.332288	0.312514	0.35529	0.372372	0.361297	0.343412	0.339644	24.597	Fuorn
7774	2.81556e+06	1.17239e+06	2418.86	18.4392	0.0011777	0.42497	0.381743	0.404553	0.417557	0.417042	0.402985	0.432429	0.454767	41.1268	Fuorn
7775	2.81561e+06	1.17239e+06	2447.65	32.2622	0.0001141	0.416651	0.322253	0.377985	0.392232	0.401843	0.425484	0.432293	0.437384	34.4379	Fuorn
7779	2.81581e+06	1.17239e+06	2501.55	21.2698	0.0005076	0.189909	0.117762	0.174591	0.213784	0.184642	0.191616	0.210213	0.199144	49.023	Fuorn
7780	2.81586e+06	1.17239e+06	2519.1	28.3478	0.0003339	0.166955	0.0713562	0.14768	0.174583	0.170027	0.170437	0.179587	0.186597	44.6981	Fuorn
7782	2.81596e+06	1.17239e+06	2547.44	22.0354	0.0002168	0.174118	0.150009	0.178749	0.196325	0.163469	0.197177	0.193125	0.189199	44.6427	Fuorn
7783	2.81601e+06	1.17239e+06	2563.14	27.1703	0.0007601	0.190343	0.064326	0.133334	0.157356	0.156016	0.179226	0.144791	0.154647	48.1855	Fuorn
7784	2.81606e+06	1.17239e+06	2569.29	24.3151	0.0002907	0.169683	0.0613963	0.154233	0.154808	0.14773	0.148555	0.157952	0.187979	57.8717	Fuorn
7785	2.81611e+06	1.17239e+06	2582.86	27.0295	6.54e-05	0.152199	0.0218155	0.163614	0.1509	0.154333	0.170004	0.16772	0.194603	37.9887	Fuorn
7786	2.81616e+06	1.17239e+06	2604.09	25.9559	4.66e-05	0.163736	0.0276053	0.156016	0.166541	0.161192	0.162721	0.161192	0.166264	42.6578	Fuorn
7828	2.81241e+06	1.17234e+06	2036.58	32.0249	3.59e-05	0.504175	0.477414	0.479276	0	0.485825	0.491979	0.47383	0.55144	58.6608	Fuorn
[truncated: 2,619 more rows]
